# Supplementary material for: Differential DNA Methylation and Gene Expression Between ALV-J-Positive and ALV-J-Negative Chickens
Source: Front Vet Sci. 2021 May 31;8:659840. doi: 10.3389/fvets.2021.659840 (PMC8203102; doi:10.3389/fvets.2021.659840)
Supplement: Supplementary Table 1 — Information regarding the primers used to validate the methylation state of target gene promoter region by BSP. [file Table_1.XLS]

## Sheet: Table S9
Table S1. Information regarding the primers used to validate the methylation state of target gene promoter region by BSP.
Gene	Gene id	Direction	Sequence(5'-3')	Size(bp)
TGFB2	ENSGALG00000009612	Forward-1	GGGTGTGTAAGGTTATTTTTGTAGG	229
		Reverse-1	TCCAAAAAAAAACAAACTCAACTC
		Forward-2	GAAAGAGATGGTAAAGTTTGGGG	379
		Reverse-2	TAACCTTACACACCCCCTCAAC
