# Supplementary material for: Differential DNA Methylation and Gene Expression Between ALV-J-Positive and ALV-J-Negative Chickens
Source: Front Vet Sci. 2021 May 31;8:659840. doi: 10.3389/fvets.2021.659840 (PMC8203102; doi:10.3389/fvets.2021.659840)
Supplement: Supplementary Table 2 — Primers for qRT-PCR validation. [file Table_2.XLS]

## Sheet: Table S10
Table S2.Primers for qRT-PCR validation.
Gene	Direction	Sequences(5'-3')	Size
CNP1	Forward	TTAGCCTGGAGAGACTGGAG	158bp
	Reverse	CACACGGCTCAGTTTAATTCG
STAT4	Forward	CTACAGACCCACATTCTCCATC	185bp
	Reverse	CTTGAGGTAGTTCATCTATGCAGC
TGFB2	Forward	AGAGTGGTGTGATGTGAGGC	162bp
	Reverse	CCAATGCTCAGGGACTTTGC
GRAPL	Forward	AGTCGGTGGCTCTGTACAAC	80bp
	Reverse	GAGGATCTTCAAGGTGTCCCC
GOSR1	Forward	GCTGTGTGTTGGGAGATCAG	85bp
	Reverse	GATCCTAAGCAGATGCACGAC
SSBP1	Forward	AGTTGGCTCCTTGGTACTGG	76bp
	Reverse	CATGATAGGGTCCTGCCCAA
