# Supplementary material for: Differential DNA Methylation and Gene Expression Between ALV-J-Positive and ALV-J-Negative Chickens
Source: Front Vet Sci. 2021 May 31;8:659840. doi: 10.3389/fvets.2021.659840 (PMC8203102; doi:10.3389/fvets.2021.659840)
Supplement: Supplementary Table 3 — Results of infection status of chickens. [file Table_3.XLS]

## Sheet: Table S1
Table S3. Results of infection status of chickens
	2W				4W				6W				8W				10W				12W				14W				16W				18W				20W
	P27	VI	PCR	Ab	P27	VI	PCR	Ab	P27	VI	PCR	Ab	P27	VI	PCR	Ab	P27	VI	PCR	Ab	P27	VI	PCR	Ab	P27	VI	PCR	Ab	P27	VI	PCR	Ab	P27	VI	PCR	Ab	P27	VI	PCR	Ab
1	N	N	P	N	N	N	P	N	N	N	N	N	N	N	N	N	N	N	N	P	N	N	N	P	N	N	N	N	N	N	N	N	N	N	N	N	N	N	N	N
2	N	N	N	N	N	N	P	N	N	N	N	N	N	P	N	N	N	N	P	N	N	N	N	N	N	N	N	N	N	N	N	N	N	N	N	N	N	N	N	N
3	N	N	N	N	N	N	N	N	N	N	N	N	N	N	N	N	N	N	N	N	N	N	N	N	N	N	N	N	N	N	N	N	N	N	N	N	N	N	N	N
4	N	N	N	N	N	N	N	N	N	N	N	N	N	N	N	N	N	N	N	N	N	N	N	N	N	N	N	N	N	N	N	N	N	N	N	N	N	N	N	N
5	N	N	N	N	N	N	N	N	N	N	N	N	N	N	N	N	N	N	N	N	N	N	N	N	N	N	N	N	N	N	N	N	N	N	N	N	N	N	N	N
6	N	N	N	N	N	N	N	N	N	N	N	N	N	N	N	N	P	N	N	N	N	N	N	N	N	N	N	N	N	N	N	N	P	N	N	N	N	N	N	N
7	N	N	P	N	N	N	P	N	N	N	N	N	N	N	N	N	N	N	P	N	N	N	N	N	N	N	N	N	P	N	N	N	P	N	N	N	N	N	N	N
8	N	N	P	N	N	N	N	N	N	N	N	N	N	N	N	N	N	N	N	N	N	N	N	N	N	N	N	P	N	N	N	P	N	N	N	P	N	N	N	P
9	N	N	P	N	N	N	N	N	N	N	P	N	N	N	P	N	N	N	N	N	N	N	N	N	N	N	N	N	N	N	N	N	N	N	N	N	N	N	N	N
10	N	N	N	N	N	N	N	N	N	N	N	N	N	N	N	N	N	N	N	N	N	N	N	N	N	N	N	N	N	N	N	N	N	N	N	N	N	N	N	N
11	N	N	N	N	N	N	N	N	N	N	N	P	N	N	N	P	N	N	N	P	N	N	N	P	N	N	N	P	N	N	N	P	N	N	N	N	N	N	N	N
12	N	N	N	N	N	N	N	N	N	N	N	N	N	N	N	N	N	N	N	N	N	N	N	N	N	N	N	N	N	N	N	N	N	N	N	N	N	N	N	N
13	N	N	P	N	N	N	N	N	N	N	N	N	N	N	N	P	N	N	N	N	N	N	P	N	N	N	N	N	N	N	N	N	N	N	N	N	N	N	N	N
14	N	N	N	N	N	N	N	N	N	N	N	N	P	P	P	N	N	N	N	N	N	P	N	N	N	N	P	P	N	N	P	P	N	N	P	P	N	N	N	P
15	N	N	P	N	N	N	N	N	N	N	N	N	N	N	N	N	N	N	N	N	P	N	P	N	N	N	N	N	N	N	N	N	N	N	N	N	N	N	N	N
16	N	N	N	N	N	N	N	N	N	N	P	N	P	N	N	N	N	N	N	N	P	N	N	N	N	N	N	N	N	N	N	N	N	N	N	N	N	N	N	N
17	N	N	N	N	N	N	N	N	N	N	N	N	N	N	N	N	N	N	N	N	N	N	N	N	N	N	N	N	N	N	N	N	N	N	N	N	N	N	N	N
18	N	N	N	N	N	N	N	N	N	N	N	N	N	N	N	N	P	N	N	N	N	N	N	N	N	N	N	N	N	N	N	N	N	N	N	N	N	N	N	N
19	N	N	N	N	N	N	N	N	N	N	N	N	N	N	N	N	N	N	N	N	N	N	N	N	N	N	N	N	N	N	N	N	N	N	N	N	N	N	N	N
20	N	N	N	N	N	N	N	N	N	N	N	N	N	N	P	N	N	N	N	N	N	N	N	N	N	N	N	N	N	N	N	N	N	N	N	N	N	N	N	N
21	N	N	N	N	N	N	N	N	N	N	P	N	N	N	P	N	P	N	N	N	N	N	P	N	N	N	N	N	N	N	N	N	N	N	N	N	N	N	N	N
22	N	N	N	N	N	N	N	N	N	N	N	N	N	N	N	N	N	N	N	N	N	N	N	N	N	N	N	N	N	N	N	N	N	N	N	N	N	N	N	N
23	N	N	N	N	N	N	N	N	N	N	P	N	N	N	N	N	N	N	P	N	N	N	N	N	N	N	N	N	N	N	N	N	N	N	N	N	N	N	N	N
24	N	N	N	N	N	N	N	N	N	N	N	N	N	N	N	N	N	N	N	N	N	N	N	N	N	N	N	N	N	N	N	N	N	N	N	N	N	N	N	N
25	N	N	P	N	N	N	N	N	N	N	N	N	N	N	N	N	N	N	P	N	N	N	N	N	N	N	N	N	N	N	N	N	N	N	P	N	N	N	N	N
26	N	N	N	N	N	N	N	N	N	N	N	N	N	N	N	N	N	N	N	N	N	N	N	N	N	N	N	N	N	N	N	N	N	N	N	N	N	N	N	N
p27:ALV-P27 antigen capture ELISA;VI:virus isolation;PCR:RT-PCR detection;Ab:antibody detection.
The chickens that tested negative from beginning to end were identified as ALV-J-negative chickens:3,4,5,10,12,17,19,22,24,26 were identified ALV-J-negative chickens, others were identified as ALV-J-positive chickens.
