# Supplementary material for: Differential DNA Methylation and Gene Expression Between ALV-J-Positive and ALV-J-Negative Chickens
Source: Front Vet Sci. 2021 May 31;8:659840. doi: 10.3389/fvets.2021.659840 (PMC8203102; doi:10.3389/fvets.2021.659840)
Supplement: Supplementary Table 4 — Total observerd DMRs in ALV-J-positive chickens and ALV-J-negative chickens. [file Table_4.XLS]

## Sheet: Table S2
Table S4. Total observerd DMRs in ALV-J-positive chickens and ALV-J-negative chickens.
chromosome	DMR Start	DMR End	[ALV-J-positive chickens] Normalization	[ALV-J-negative chickens] Normalization	Fold change[(ALV-J-positive chickens+0.1)/(ALV-J-negative chickens+0.1)]	P-value	Methylation state ALV-J-positive chickens_vs_ ALV-J-negative chickens	RefSeq_name	GeneSymbol	Peak_classification	Peak_To_TSS
chr6	8319310	8519828	18.82	0	189.2	2.74872e-09	hypermethylation	NM_001277097	ANK3	intergenic	-20400
chr4	30997483	30847191	12	0	121	5.53906e-09	hypermethylation	NM_001031131	SLC10A7	intergenic	-58077
chr11	10356454	10374063	11.82	0	119.2	2.25925e-11	hypermethylation	NM_001012778	LSM14A	intergenic	-42364
chr4	9353796	9323045	10.14	0	102.4	3.41481e-09	hypermethylation	NM_001012574	SH3BGRL	intron	27036
chrZ	23760491	23731165	9.43	0	95.3	1.84055e-09	hypermethylation	NM_204183	POLK	intergenic	46711
chr14	12090931	12092546	8.36	0	84.6	5.51218e-07	hypermethylation	NM_001004374	HBZ	intergenic	-323721
chr3	18087534	18127933	8.12	0	82.2	3.14131e-08	hypermethylation	NM_001163800	RAB3GAP2	intergenic	-22424
chr5	12438803	12445046	7.77	0	78.7	6.31409e-08	hypermethylation	NM_204386	LOC378902	intergenic	-55943
chr3	38346340	38333229	7.43	0	75.3	1.30744e-07	hypermethylation	NM_001031523	NTPCR	intergenic	330210
chr24	5035782	5035892	7.12	0	72.2	3.23094e-07	hypermethylation	NR_105540	MIR6671	intergenic	21148
chr6	1829532	1852148	7.06	0	71.6	2.62413e-07	hypermethylation	NM_001044653	OPN4	intron	8238
chr2	135921143	135904343	6.74	0	68.4	5.44903e-07	hypermethylation	NM_001033641	TNFRSF11B	intron	12083
chr6	5764829	6063170	6.74	0	68.4	5.44903e-07	hypermethylation	NM_001044654	PCDH15	intergenic	-514129
chr8	14890526	14873566	6.41	0	65.1	1.09106e-06	hypermethylation	NM_001006534	SH3GLB1	upstream	-3794
chr6	8597607	8612500	6.09	0	61.9	2.27252e-06	hypermethylation	NM_001031222	SLC16A9	upstream	-9637
chr9	18471521	18200925	6.08	0	61.8	2.27252e-06	hypermethylation	NM_001081502	NLGN1	intergenic	502441
chr12	19721884	19720520	5.74	0	58.4	4.53567e-06	hypermethylation	NM_001277840	MRPS25	intergenic	-141796
chr6	7252391	7218378	5.72	0	58.2	4.53567e-06	hypermethylation	NM_001199532	REEP3	intergenic	115871
chr6	20680433	20638212	5.4	0	55	9.48228e-06	hypermethylation	NM_204908	BLNK	promoter	-1027
chr5	52170661	52119860	5.4	0	55	9.48228e-06	hypermethylation	NM_001006490	NUDT14	intergenic	-295119
chr10	9412310	9412399	5.06	0	51.6	1.88474e-05	hypermethylation	NR_035242	MIR1744	intergenic	48010
chr9	7508041	7473699	5.06	0	51.6	1.88474e-05	hypermethylation	NM_001006543	FARSB	intergenic	-51199
chr10	5735056	5743905	18.45	0.33	43.1395	3.58654e-09	hypermethylation	NM_001030547	ADAL	intergenic	17304
chr6	7974498	7988930	16.46	0.33	38.5116	2.18981e-10	hypermethylation	NM_001199598	TMEM26	intron	5002
chr3	105769362	105832656	12.47	0.3	31.425	9.39967e-11	hypermethylation	NM_001277716	HMBOX1	intergenic	120968
chr3	21386867	21364604	10.41	0.33	24.4419	2.04948e-07	hypermethylation	NM_001031048	DTL	upstream	-5623
chr1	145325310	145266017	10.08	0.34	23.1364	1.41171e-07	hypermethylation	NM_001277769	CLDN10	intron	4040
chr1	2622378	2622488	8.72	0.3	22.05	1.79222e-06	hypermethylation	NR_105490	MIR6621	intergenic	66972
chr12	803957	800692	9.49	0.34	21.7955	2.73138e-07	hypermethylation	NM_213580	MUSTN1	intergenic	9717
chr2	8494297	8434700	8.07	0.3	20.425	6.30126e-06	hypermethylation	NM_204172	LMBR1	intergenic	60887
chr4	9573092	9570162	8.44	0.33	19.8605	5.82636e-07	hypermethylation	NM_204591	TRAIL-LIKE	intergenic	-369148
chr1	36107430	36090307	8.06	0.33	18.9767	5.07291e-06	hypermethylation	NM_001199650	TSPAN8	intergenic	58440
chr2	20874340	20865798	8.15	0.34	18.75	5.18553e-06	hypermethylation	NM_001080865	SRI	intergenic	-446430
chr7	30750450	30764939	7.38	0.3	18.7	6.1934e-06	hypermethylation	NM_001277873	HNMT	intergenic	342550
chr7	30750450	30754983	7.38	0.3	18.7	6.1934e-06	hypermethylation	NM_001277874	HNMT	intergenic	342550
chr12	3450712	3333876	7.76	0.33	18.2791	9.04338e-07	hypermethylation	NM_001044635	CENPP	intergenic	-112148
chr3	25243491	25240566	7.72	0.33	18.186	7.18581e-06	hypermethylation	NM_001044695	SIX2	intergenic	10791
chr26	538798	559697	7.13	0.3	18.075	1.86186e-05	hypermethylation	NM_001031029	KDM5B	intergenic	21612
chr13	11753307	11645961	7.09	0.3	17.975	3.46698e-06	hypermethylation	NM_001001774	GRIA1	intron	31997
chr8	14675706	14664291	7.07	0.3	17.925	3.46697e-06	hypermethylation	NM_204112	LMO4	intergenic	150666
chr5	53914606	53884050	6.74	0.3	17.1	6.65885e-06	hypermethylation	NM_204297	HIF1A	intergenic	72416
chr11	9920747	9804381	12.44	0.65	16.72	5.79645e-09	hypermethylation	NM_001079717	PEPD	intergenic	-99883
chr5	30506652	30668508	6.8	0.33	16.0465	3.90761e-05	hypermethylation	NM_204803	MEIS2	intergenic	-110362
chrZ	2151455	2159196	6.75	0.33	15.9302	6.65888e-06	hypermethylation	NM_204286	ATP5A1	intergenic	515475
chr6	11150594	11141984	6.07	0.3	15.425	2.51952e-05	hypermethylation	NM_001322804	MTTPL	intergenic	16744
chr3	103726225	103743261	6.43	0.33	15.186	1.32046e-05	hypermethylation	NM_001031094	UBXN2A	intergenic	-99145
chrZ	78466508	78463094	6.43	0.33	15.186	1.32046e-05	hypermethylation	NM_204433	CDKN2B	intergenic	-120362
chr20	8377966	8367631	6.43	0.34	14.8409	1.32046e-05	hypermethylation	NM_205421	GATA5	promoter	-974
chr6	8319310	8519828	6.4	0.34	14.7727	1.32046e-05	hypermethylation	NM_001277097	ANK3	intron	24470
chr10	11167728	11223779	6.39	0.34	14.75	1.32046e-05	hypermethylation	NM_001039256	EFL1	intron	34102
chr6	3848731	3826260	19.78	1.26	14.6176	1.2602e-08	hypermethylation	NM_001031218	TSPAN14	intergenic	560691
chr6	5764829	6063170	10.72	0.65	14.4267	6.54228e-07	hypermethylation	NM_001044654	PCDH15	intron	110771
chr2	115030503	115019063	6.09	0.33	14.3953	2.51953e-05	hypermethylation	NM_001039311	COPS5	intergenic	57983
chr1	170882076	170871787	6.08	0.33	14.3721	2.51953e-05	hypermethylation	NM_001030827	UFM1	intergenic	314716
chr23	950335	955656	10.33	0.63	14.2877	3.12238e-06	hypermethylation	NM_001198655	EDN2	intergenic	-135145
chr3	14682990	14689637	10.04	0.61	14.2817	1.14662e-06	hypermethylation	NM_206878	CCT4	intergenic	-24440
chr4	9573092	9570162	10.47	0.65	14.0933	4.55952e-08	hypermethylation	NM_204591	TRAIL-LIKE	intergenic	-374198
chr4	88913976	88848470	6.1	0.34	14.0909	3.65688e-05	hypermethylation	NM_204991	GFRA4	intron	2386
chr4	75756865	75959593	6.06	0.34	14	2.51953e-05	hypermethylation	NM_204829	LDB2	intergenic	-45395
chr7	10415938	10293580	5.4	0.3	13.75	9.44378e-05	hypermethylation	NM_001199110	SATB2	upstream	-8762
chr2	44896116	44922566	5.75	0.33	13.6047	4.98936e-05	hypermethylation	NM_001039324	TMC2	intron	24394
chr1	84224135	84255284	5.74	0.34	13.2727	4.98936e-05	hypermethylation	NM_001030784	TBC1D23	intron	13455
chr25	424083	416481	5.74	0.34	13.2727	4.98936e-05	hypermethylation	NM_205378	NTRK1	promoter	-807
chr4	10691837	10625120	19.14	1.35	13.269	1.83762e-09	hypermethylation	NM_001167703	GABRQ	upstream	-11013
chr4	10691837	10625120	19.14	1.35	13.269	1.83762e-09	hypermethylation	NM_001167704	GABRQ	upstream	-11013
chr1	176784712	176744138	9.76	0.65	13.1467	5.17559e-06	hypermethylation	NM_001080103	TNFRSF19	intergenic	176882
chr4	11242793	11247198	9.45	0.63	13.0822	4.40693e-06	hypermethylation	NM_001277640	CETN2	upstream	-3143
chr3	35981198	35727395	5.06	0.3	12.9	0.00018671	hypermethylation	NM_205399	CHRM3	intergenic	261198
chr15	7156591	7158367	9.81	0.67	12.8701	7.23641e-07	hypermethylation	NM_001201445	SRRD	intergenic	2259
chr3	1020675	1020737	5.41	0.33	12.814	9.44378e-05	hypermethylation	NR_105631	MIR7463	intergenic	107605
chr5	45330709	45337050	5.41	0.33	12.814	9.44378e-05	hypermethylation	NM_001008472	GLRX5	intergenic	-29789
chr1	122284581	122389127	5.39	0.33	12.7674	9.44378e-05	hypermethylation	NM_001012545	GPM6B	intron	93199
chr6	19858668	19846791	8.72	0.61	12.4225	6.01557e-06	hypermethylation	NM_001044655	LGI1	intergenic	29208
chr11	5417621	5432367	9.51	0.68	12.3205	1.60457e-06	hypermethylation	NM_204707	SALL1	intergenic	-144531
chr6	25264734	25350532	16.34	1.26	12.0882	1.52323e-08	hypermethylation	NM_204103	ADD3	intergenic	-63694
chr12	835797	835708	8.47	0.61	12.0704	1.92165e-06	hypermethylation	NR_035215	MIR1719	intergenic	-151923
chr1	63429484	63435979	8.74	0.65	11.7867	4.98758e-06	hypermethylation	NM_001135550	MGST1	intergenic	244046
chr11	4752656	4826826	8.72	0.65	11.76	5.05272e-06	hypermethylation	NM_001277137	TOX3	intergenic	273274
chr4	68578711	68574226	5.06	0.34	11.7273	0.00018671	hypermethylation	NM_204760	CHRNA9	intergenic	22171
chr4	30455260	30422022	8.06	0.61	11.493	5.9988e-06	hypermethylation	NM_001008467	ANAPC10	intergenic	351280
chr5	25849521	25938560	8.42	0.65	11.36	1.19038e-05	hypermethylation	NM_204639	DPF3	intergenic	-27021
chr6	466923	518973	8.41	0.65	11.3467	1.91574e-05	hypermethylation	NM_001199508	CCSER2	intergenic	76827
chr6	17401437	17402571	12.13	0.98	11.3241	9.6649e-09	hypermethylation	NM_001031555	NPY4R	intergenic	61873
chr2	42916034	42923582	8.1	0.63	11.2329	1.37184e-06	hypermethylation	NM_001001765	UBA5	intergenic	119326
chr4	16575013	16569550	22.21	1.89	11.2111	2.51041e-08	hypermethylation	NM_001271939	PGRMC1	intergenic	-23977
chr6	1874480	1945322	11.72	0.96	11.1509	8.99273e-07	hypermethylation	NM_001286261	LDB3	upstream	-8080
chr15	5460335	5468349	8.37	0.67	11	2.97991e-05	hypermethylation	NM_001006188	RNF34	intergenic	43715
chr7	12888815	12878790	8.46	0.68	10.9744	1.43786e-05	hypermethylation	NM_001100288	ICOS	intergenic	89615
chr3	26292130	26418780	8.12	0.65	10.96	1.88347e-06	hypermethylation	NM_001031055	TTC7A	intron	98040
chr10	4892732	4897305	8.42	0.68	10.9231	1.92168e-06	hypermethylation	NM_001081708	GTF2A2	intergenic	-79892
chr5	33518090	33534784	7.74	0.63	10.7397	2.39983e-05	hypermethylation	NM_204937	COCH	intergenic	226140
chr2	6741174	6741280	7.43	0.61	10.6056	3.99083e-05	hypermethylation	NR_105421	MIR6554	intergenic	-130784
chr14	9113929	9109218	7.42	0.61	10.5915	1.6626e-05	hypermethylation	NM_001198641	NUBP1	intergenic	-386221
chr4	24418013	24425863	10.71	0.93	10.4951	4.21006e-06	hypermethylation	NM_001197243	LOC422426	intergenic	337077
chr25	1476232	1470828	7.71	0.65	10.4133	7.49292e-05	hypermethylation	NM_001031327	RIT1	intergenic	7992
chr2	131690686	131704504	10.41	0.91	10.4059	1.15608e-06	hypermethylation	NM_204930	TRHR	intergenic	-88326
chr2	59671406	59693478	7.42	0.63	10.3014	4.90039e-06	hypermethylation	NM_001030997	MBOAT1	intergenic	27444
chr4	26355292	26387417	7.74	0.67	10.1818	2.33917e-05	hypermethylation	NM_214672	PCDH10	intergenic	-181152
chr2	128439286	128415362	7.12	0.61	10.169	2.26801e-05	hypermethylation	NM_001031343	YWHAZ	intergenic	-28964
chr1	31723319	31679549	7.77	0.68	10.0897	8.63431e-06	hypermethylation	NM_001199555	LRIG3	intergenic	116889
chr3	27058057	27111839	7.42	0.65	10.0267	5.97472e-06	hypermethylation	NM_001326498	LOC421419	intron	35103
chr3	27058057	27111839	7.42	0.65	10.0267	5.97472e-06	hypermethylation	NM_001326499	LOC421419	intron	35103
chr18	2288006	2301605	10.01	0.91	10.0099	1.33407e-05	hypermethylation	NM_001277071	PMP22	intergenic	143854
chr18	2288006	2301605	10.01	0.91	10.0099	1.33407e-05	hypermethylation	NM_001277072	PMP22	intergenic	143854
chr1	55230463	55266539	7.1	0.63	9.86301	2.26801e-05	hypermethylation	NM_001001298	PAH	intergenic	40967
chr2	126225095	126240840	7.1	0.63	9.86301	0.000141661	hypermethylation	NM_001030947	PLEKHF2	intergenic	140165
chr2	145237013	145236905	7.08	0.63	9.83562	2.26801e-05	hypermethylation	NR_105439	MIR6572	intergenic	415853
chr16	229588	225231	13.94	1.34	9.75	1.57175e-07	hypermethylation	NM_001081698	KIFC1	upstream	-5982
chr4	21379600	21397000	7.09	0.65	9.58667	2.26801e-05	hypermethylation	NM_001031534	ETFDH	intergenic	344090
chr6	3848731	3826260	7.08	0.65	9.57333	0.000131253	hypermethylation	NM_001031218	TSPAN14	intergenic	200551
chr7	20543571	20570333	6.8	0.63	9.45205	0.000102927	hypermethylation	NM_001193638	IFIH1	intergenic	-507331
chr17	1984338	2081331	28.44	2.92	9.45033	1.28657e-09	hypermethylation	NM_001012532	EHMT1	intron	10572
chr6	4716589	4726169	22.18	2.26	9.44068	2.96574e-09	hypermethylation	NM_001199529	CISD1	intergenic	142891
chr11	8363038	8363101	10.07	0.98	9.41667	1.60524e-05	hypermethylation	NR_035290	MIR1789	intergenic	-31488
chr1	20644894	20659016	9.78	0.95	9.40952	3.47166e-07	hypermethylation	NM_001199499	ZNF800	intergenic	295126
chr4	34496080	34539939	6.75	0.63	9.38356	1.74228e-05	hypermethylation	NM_001039298	HERC3	intron	36930
chr12	18088566	18074353	10.03	0.98	9.37963	9.52582e-06	hypermethylation	NM_001256152	IL5RA	intergenic	636266
chr2	127590930	127593768	6.72	0.63	9.34247	1.74227e-05	hypermethylation	NM_001170344	OSR2	upstream	-3700
chr3	65726791	65721370	7.09	0.67	9.33766	2.26801e-05	hypermethylation	NM_001031076	GTF3C6	intergenic	13821
chr18	5811210	5811315	10.07	0.99	9.33028	1.60047e-05	hypermethylation	NR_035265	MIR1765	intergenic	-208440
chr4	80172933	80114457	9.46	0.93	9.28155	1.24596e-06	hypermethylation	NM_204205	AFAP1	intergenic	260923
chr4	80172933	80114457	9.46	0.93	9.28155	1.24596e-06	hypermethylation	NM_001134648	AFAP1	intergenic	260923
chr9	4482097	4482181	9.72	0.96	9.26415	5.71132e-06	hypermethylation	NR_035099	MIR1612	intergenic	24093
chr2	67926635	68014195	7.1	0.68	9.23077	3.23867e-05	hypermethylation	NM_205339	BCL2	intergenic	161825
chr11	11011468	10982214	6.76	0.65	9.14667	1.74229e-05	hypermethylation	NM_204227	CDH5	intergenic	-54772
chr2	120704236	120668870	42.46	4.57	9.11349	6.4784e-08	hypermethylation	NM_001079754	TPD52	intergenic	36406
chr1	34166920	34268981	6.73	0.65	9.10667	1.94263e-05	hypermethylation	NM_205001	HMGA2	intron	14060
chr18	5933224	5919929	11.78	1.21	9.0687	9.68903e-08	hypermethylation	NM_001030704	MMD	intergenic	14294
chr2	72177219	72271596	12.48	1.29	9.05036	2.97177e-08	hypermethylation	NM_214673	CDH10	intergenic	372811
chr2	54999714	55005949	9.68	0.99	8.97248	6.23544e-06	hypermethylation	NM_001001294	IGFBP1	intergenic	-63204
chr2	90090490	89919460	9.09	0.93	8.92233	1.17711e-06	hypermethylation	NM_001159370	LRRC16A	exon	90890
chr17	9224733	9243415	6.76	0.67	8.90909	1.74229e-05	hypermethylation	NM_204889	LHX2	upstream	-14593
chr9	8938637	8941634	9.5	0.98	8.88889	1.2381e-05	hypermethylation	NM_001277414	MRPL44	intergenic	-286217
chr2	103453508	103453435	6.74	0.67	8.88312	2.99732e-05	hypermethylation	NR_035083	MIR1597	intergenic	-94472
chr1	35732582	35772023	12.12	1.28	8.85507	1.28022e-07	hypermethylation	NM_001012808	CNOT2	upstream	-12032
chr2	109789105	109790253	6.76	0.68	8.79487	3.56925e-05	hypermethylation	NM_001327793	NPBWR1	intergenic	-137275
chr4	24418013	24425863	20.89	2.29	8.78243	4.17869e-11	hypermethylation	NM_001197243	LOC422426	intergenic	-396003
chr1	135847601	135821559	8.77	0.91	8.78218	4.13332e-06	hypermethylation	NM_001012611	EDAR	intergenic	-26889
chr3	14682990	14689637	9.15	0.96	8.72642	9.53597e-06	hypermethylation	NM_206878	CCT4	intergenic	-47190
chr13	9420876	9422692	9.48	1	8.70909	1.57161e-05	hypermethylation	NM_001252144	NHP2	upstream	-4946
chr3	11635693	11793884	6.08	0.61	8.70423	6.15836e-05	hypermethylation	NM_001199443	CDC42BPA	intergenic	-54393
chr2	124170632	124149188	6.06	0.61	8.67606	6.15835e-05	hypermethylation	NM_204337	NBN	intergenic	26372
chr14	301024	262294	6.4	0.65	8.66667	7.70073e-05	hypermethylation	NM_001159982	CPPED1	intron	11684
chr20	10279229	10300794	6.4	0.65	8.66667	7.70073e-05	hypermethylation	NM_001002242	CSNK2A1	intergenic	21841
chr2	109214217	109171031	6.38	0.65	8.64	0.0001741	hypermethylation	NM_001031019	PCMTD1	intergenic	166437
chr7	4720478	4719542	8.79	0.93	8.63107	4.13337e-06	hypermethylation	NM_001082419	PRLH	intergenic	8068
chr1	155461723	155466471	9.44	1.01	8.59459	1.24601e-06	hypermethylation	NM_001164350	MZT1	intergenic	137147
chr9	7201192	7111078	9.09	0.98	8.50926	1.22135e-05	hypermethylation	NM_204781	EPHA4	intron	14972
chr1	1821501	1371140	6.1	0.63	8.49315	8.163e-05	hypermethylation	NM_001199320	EXOC4	intron	252321
chr3	87829529	87837950	6.09	0.63	8.47945	6.15837e-05	hypermethylation	NM_001001776	GSTA	intergenic	40871
chr3	44826153	44772055	8.45	0.91	8.46535	3.96204e-06	hypermethylation	NM_204970	IGF2R	intergenic	294853
chr6	8319310	8519828	6.4	0.67	8.44156	7.70073e-05	hypermethylation	NM_001277097	ANK3	intron	111090
chr17	6773213	6778588	9.39	1.03	8.39823	2.07444e-05	hypermethylation	NM_001012997	CEL	promoter	-1153
chr2	111749346	111761942	8.38	0.91	8.39604	7.45026e-05	hypermethylation	NM_001031024	SDCBP	intergenic	59074
chr4	37157851	37153779	6.42	0.68	8.35897	7.70074e-05	hypermethylation	NM_001006442	OSTC	intergenic	158911
chr5	28028770	28024055	16.85	1.93	8.34975	2.5423e-10	hypermethylation	NM_001012585	TMEM229B	intergenic	148720
chr6	4363219	4287193	13.96	1.6	8.27059	5.98864e-07	hypermethylation	NM_205190	RET	intergenic	164539
chr10	715232	802066	6.09	0.65	8.25333	6.15837e-05	hypermethylation	NM_001005800	CSNK1G1	intron	12958
chr1	35508362	35491872	6.09	0.65	8.25333	6.15837e-05	hypermethylation	NM_001199669	BEST3	intergenic	-64588
chr10	16932374	16967355	6.09	0.65	8.25333	6.15837e-05	hypermethylation	NM_204669	ALDH1A3	intergenic	89866
chr6	32274136	32100204	6.08	0.65	8.24	6.15837e-05	hypermethylation	NM_001142850	ADAM12	intron	146976
chr6	32274136	32100204	6.08	0.65	8.24	6.15837e-05	hypermethylation	NM_001270714	ADAM12	intron	146976
chr1	141914145	141925536	5.75	0.61	8.23944	0.000258849	hypermethylation	NM_001319027	SLC10A2	intergenic	-457265
chr12	18261477	18278183	6.07	0.65	8.22667	6.15836e-05	hypermethylation	NM_001097539	LRRN1	intergenic	46423
chr1	192633185	192618447	6.07	0.65	8.22667	6.15836e-05	hypermethylation	NM_001005346	TSKU	intergenic	158175
chr20	7583703	7996525	5.74	0.61	8.22535	0.000258849	hypermethylation	NM_001004391	CDH4	intron	17227
chr2	34528096	34509318	6.05	0.65	8.2	6.15836e-05	hypermethylation	NM_001199628	HACL1	intergenic	149776
chr6	15766601	15751988	5.72	0.61	8.19718	0.000258849	hypermethylation	NM_001277347	ANXA7	intron	7741
chr13	3574930	4046460	5.72	0.61	8.19718	0.000258849	hypermethylation	NM_001197042	SLIT3	intron	364270
chr10	7004127	6903270	5.72	0.61	8.19718	0.000258849	hypermethylation	NM_205375	TCF12	intron	75607
chr3	30033731	30013850	8.75	0.99	8.11927	4.13338e-06	hypermethylation	NM_001110355	VEGFA	upstream	-15049
chr3	30033731	30013850	8.75	0.99	8.11927	4.13338e-06	hypermethylation	NM_205042	VEGFA	upstream	-15049
chr2	136370295	136490378	6.09	0.67	8.03896	6.15837e-05	hypermethylation	NM_205334	COL14A1	intron	73495
chr2	80537100	80510830	6.09	0.67	8.03896	6.15837e-05	hypermethylation	NM_001030380	ZPBP	intergenic	293410
chr1	22054661	22048509	6.07	0.67	8.01299	6.15837e-05	hypermethylation	NM_001199715	LMOD2	intron	2901
chr10	9639941	9649503	6.07	0.67	8.01299	6.15837e-05	hypermethylation	NM_001079488	DUT	intergenic	-21781
chr7	12955241	12943025	6.1	0.68	7.94872	7.91732e-05	hypermethylation	NM_205311	CD28	intergenic	17101
chr6	4363219	4287193	8.08	0.93	7.94175	1.35811e-05	hypermethylation	NM_205190	RET	intergenic	-56611
chr11	4353178	4130948	6.09	0.68	7.9359	6.15838e-05	hypermethylation	NM_001185147	FTO	intergenic	232938
chr27	464779	126334	6.08	0.68	7.92308	6.15838e-05	hypermethylation	NM_001319011	LOC769232	intron	198419
chr2	84239942	84239872	8.45	0.98	7.91667	3.96212e-06	hypermethylation	NR_031418	MIR32	intergenic	111792
chr4	80172933	80114457	6.05	0.68	7.88462	6.15837e-05	hypermethylation	NM_204205	AFAP1	intergenic	-45897
chr4	80172933	80114457	6.05	0.68	7.88462	6.15837e-05	hypermethylation	NM_001134648	AFAP1	intergenic	-45897
chr1	140329549	140370517	10.86	1.3	7.82857	3.40904e-06	hypermethylation	NM_204824	EFNB2	intergenic	448321
chrZ	6961626	6804910	5.76	0.65	7.81333	0.000258849	hypermethylation	NM_001031404	KIAA1328	intergenic	2304026
chr4	22825737	22824458	5.76	0.65	7.81333	0.000258849	hypermethylation	NM_001031535	NPY1R	intergenic	426127
chr10	18632005	18629342	5.75	0.65	7.8	0.000258849	hypermethylation	NM_001277629	CALML4	intergenic	12475
chr6	466923	518973	5.74	0.65	7.78667	0.000258849	hypermethylation	NM_001199508	CCSER2	intergenic	438937
chr4	34042665	34047117	5.74	0.65	7.78667	0.000258849	hypermethylation	NM_001080888	RCHY1	intergenic	-21345
chr18	2666638	2569642	15.22	1.87	7.77665	4.71779e-09	hypermethylation	NM_001030700	COX10	intron	30548
chr2	112071414	111893380	5.73	0.65	7.77333	0.000258849	hypermethylation	NM_001031025	TOX	intron	157144
chr4	11136142	11153888	12.41	1.51	7.77019	3.35587e-06	hypermethylation	NM_001031121	VAMP7	intergenic	52718
chr13	3574930	4046460	5.72	0.65	7.76	0.000258849	hypermethylation	NM_001197042	SLIT3	intron	395800
chr2	67069720	67071564	5.72	0.65	7.76	0.000258849	hypermethylation	NM_205006	FOXC1	intergenic	-110180
chr6	5764829	6063170	8.51	1.01	7.75676	4.40939e-05	hypermethylation	NM_001044654	PCDH15	upstream	-17699
chr6	12723052	12753836	15.18	1.87	7.75635	9.2536e-08	hypermethylation	NM_001006500	POLR3A	intergenic	35178
chr6	26971793	26991640	5.4	0.61	7.74648	0.000216099	hypermethylation	NM_001277379	HABP2	upstream	-8573
chr16	332193	291961	10.42	1.26	7.73529	6.99979e-06	hypermethylation	NM_205436	BG2	intron	12933
chr16	346680	246989	10.42	1.26	7.73529	6.99979e-06	hypermethylation	NM_001030673	V-BG	intron	27420
chr2	84239942	84239872	5.39	0.61	7.73239	0.000216099	hypermethylation	NR_031418	MIR32	intergenic	-262298
chr2	58974697	58974180	5.39	0.61	7.73239	0.000216099	hypermethylation	NM_204484	SOX4	intergenic	-269003
chr3	26929437	26768740	8.39	1	7.71818	7.19112e-06	hypermethylation	NM_001008458	BRE	intron	56947
chr6	4631761	4641977	8.45	1.01	7.7027	4.14746e-06	hypermethylation	NM_001302194	PLAC9	upstream	-14081
chr6	2603015	2594347	18.57	2.33	7.68313	1.42341e-08	hypermethylation	NM_001031217	GHITM	intergenic	-361455
chr3	42233592	42241494	12.23	1.51	7.65839	9.57874e-06	hypermethylation	NM_204940	T	intergenic	81048
chr2	142229564	142229500	15.74	1.98	7.61538	8.08268e-08	hypermethylation	NR_031422	MIR30D	intergenic	-23966
chr3	15326573	15340830	13.43	1.68	7.60112	5.72642e-07	hypermethylation	NM_001199438	SLC22A7	upstream	-19353
chr19	805472	814681	5.75	0.67	7.5974	0.000258849	hypermethylation	NM_204131	LIMK1	intergenic	430688
chr1	77964473	77954023	5.74	0.67	7.58442	0.000258849	hypermethylation	NM_205118	HSD3B2	intergenic	-126577
chr7	34000287	34054901	12.49	1.56	7.58434	3.40899e-06	hypermethylation	NM_205367	ACVR2A	intergenic	-90617
chr11	4353178	4130948	8.09	0.98	7.58333	1.35812e-05	hypermethylation	NM_001185147	FTO	intergenic	548838
chr4	78845758	78845681	15.13	1.91	7.57711	1.99024e-07	hypermethylation	NR_035195	MIR1701	intergenic	-222162
chr6	23780543	23789333	10.1	1.25	7.55556	7.70896e-06	hypermethylation	NM_001277375	GSTO1	intergenic	181687
chr21	2236360	2238941	10.15	1.26	7.53676	1.53672e-05	hypermethylation	NM_001030872	AURKAIP1	upstream	-5340
chr2	68575038	68575137	5.39	0.63	7.52055	0.000216099	hypermethylation	NR_035283	MIR1782	intergenic	-272138
chr4	11534575	11534470	5.74	0.68	7.48718	0.000258849	hypermethylation	NR_035291	MIR1790	intergenic	36595
chr2	99400389	99499501	5.74	0.68	7.48718	0.000258849	hypermethylation	NM_001199806	LAMA1	intergenic	-155389
chrZ	6961626	6804910	5.74	0.68	7.48718	0.000258849	hypermethylation	NM_001031404	KIAA1328	intergenic	1801476
chr2	34528096	34509318	13.05	1.66	7.47159	1.31787e-06	hypermethylation	NM_001199628	HACL1	intergenic	287016
chr7	29207876	29272153	7.79	0.96	7.4434	2.76209e-05	hypermethylation	NM_001080105	GPR39	intergenic	-20326
chr15	10090753	10084518	13.15	1.7	7.36111	2.66752e-08	hypermethylation	NM_205040	DGCR6	intergenic	-31087
chr4	78845758	78845681	9.76	1.24	7.35821	3.21532e-06	hypermethylation	NR_035195	MIR1701	intergenic	-147282
chr6	18577054	18569100	8.06	1.01	7.35135	4.87341e-05	hypermethylation	NM_204510	CXCL12	intergenic	32124
chr17	2616253	2602626	5.41	0.65	7.34667	0.000216099	hypermethylation	NM_204409	TNFSF8	upstream	-7337
chr15	6566276	6527974	12.38	1.6	7.34118	3.37422e-06	hypermethylation	NM_001277868	CORO1C	upstream	-3154
chr23	3418910	3419428	7.46	0.93	7.33981	0.000168583	hypermethylation	NM_001031584	POU3F1	intergenic	-96660
chr2	40735763	40763217	5.4	0.65	7.33333	0.000216099	hypermethylation	NM_001031513	STT3B	intron	10057
chr2	113543329	113563057	5.4	0.65	7.33333	0.000216099	hypermethylation	NM_001006391	YTHDF3	intergenic	113471
chr2	6174572	6180460	5.39	0.65	7.32	0.000216099	hypermethylation	NM_001318425	C9orf152	intergenic	-38542
chr7	13758810	13760177	10.43	1.34	7.3125	1.6129e-05	hypermethylation	NM_204920	NEUROD1	upstream	-4990
chr12	15275337	15261644	10.48	1.35	7.29655	2.32068e-05	hypermethylation	NM_001031409	EOGT	intergenic	45697
chr20	7583703	7996525	7.39	0.93	7.27184	6.10491e-05	hypermethylation	NM_001004391	CDH4	intron	244447
chr6	25264734	25350532	5.06	0.61	7.26761	0.000859343	hypermethylation	NM_204103	ADD3	intergenic	-132734
chr9	11934911	11898268	7.73	0.98	7.25	4.86052e-05	hypermethylation	NM_001277455	NCBP2	intron	5271
chr2	141689879	141665330	7.73	0.98	7.25	1.91238e-05	hypermethylation	NM_205217	ST3GAL1	intergenic	-146771
chr1	143884758	143798201	8.08	1.03	7.23894	1.35812e-05	hypermethylation	NM_001006268	UBAC2	intergenic	762258
chr8	26448692	26455176	7.44	0.95	7.18095	0.000187218	hypermethylation	NM_001135122	ANGPTL3	intergenic	-24242
chr3	24332481	24330592	7.79	1	7.17273	2.71014e-05	hypermethylation	NM_001319032	ZFP36L2	intergenic	223271
chr14	12090931	12092546	21.63	2.94	7.14803	3.22808e-09	hypermethylation	NM_001004374	HBZ	intergenic	-414291
chr3	55463038	55468606	5.4	0.67	7.14286	0.000216099	hypermethylation	NM_204476	SGK1	intergenic	-122618
chr6	3848731	3826260	17.44	2.36	7.13008	6.38823e-08	hypermethylation	NM_001031218	TSPAN14	upstream	-5239
chr1	67103062	67110419	5.39	0.67	7.12987	0.000216099	hypermethylation	NM_001293287	KCNJ8	intron	2138
chr7	16150058	16153214	5.39	0.67	7.12987	0.000216099	hypermethylation	NM_001277855	ATP5G3	intergenic	-141868
chr7	16150058	16153214	5.39	0.67	7.12987	0.000216099	hypermethylation	NM_001277856	ATP5G3	intergenic	-141868
chr7	16150058	16153214	5.39	0.67	7.12987	0.000216099	hypermethylation	NR_102686	ATP5G3	intergenic	-141868
chr18	5811210	5811315	5.39	0.67	7.12987	0.000216099	hypermethylation	NR_035265	MIR1765	intergenic	-81870
chr4	10910560	10910464	5.39	0.67	7.12987	0.000216099	hypermethylation	NR_035225	MIR1728	intergenic	41480
chr5	53914606	53884050	11.72	1.56	7.12048	6.33548e-06	hypermethylation	NM_204297	HIF1A	intergenic	59926
chr7	12233520	12166940	9.45	1.25	7.07407	4.77503e-05	hypermethylation	NM_204284	NRP2	intergenic	-78490
chr6	19440206	19465378	5.41	0.68	7.0641	0.0002161	hypermethylation	NM_204341	TNKS2	intron	19884
chr2	44896116	44922566	5.39	0.68	7.03846	0.0002161	hypermethylation	NM_001039324	TMC2	intergenic	-124136
chr10	1780597	1773413	9.73	1.3	7.02143	2.90588e-05	hypermethylation	NM_001293207	C10H15ORF59	intergenic	-28143
chr6	4363219	4287193	7.41	0.97	7.01869	4.4128e-05	hypermethylation	NM_205190	RET	upstream	-17791
chr12	19501547	19504519	7.12	0.93	7.00971	4.36694e-05	hypermethylation	NM_001030606	RHO	intergenic	78513
chr15	8240401	8251321	9.78	1.31	7.00709	3.2154e-06	hypermethylation	NM_001030367	TBX6	intergenic	-32831
chr15	11036018	11048614	7.38	0.97	6.99065	0.000205317	hypermethylation	NM_001277513	ZMAT5	intergenic	15242
chr1	185962457	185617133	7.41	0.98	6.9537	4.4128e-05	hypermethylation	NM_001111323	FAT3	intron	12857
chr6	17401437	17402571	7.44	0.99	6.91743	4.41281e-05	hypermethylation	NM_001031555	NPY4R	intergenic	23603
chr6	18782854	18777068	5.06	0.65	6.88	0.000859343	hypermethylation	NM_001031229	ACTA2	intron	5394
chr7	16463673	16548897	5.06	0.65	6.88	0.000859343	hypermethylation	NM_001031254	OLA1	intron	25117
chr20	12692483	12699845	5.06	0.65	6.88	0.000859343	hypermethylation	NM_204979	CYP24A1	intergenic	81797
chr7	11016359	11003253	9.8	1.34	6.875	3.21545e-06	hypermethylation	NM_001305144	TMEM237	intergenic	18439
chr4	15844464	15703729	11.76	1.63	6.85549	5.74892e-07	hypermethylation	NM_205215	GRIA3	intergenic	-190886
chr4	15844464	15703729	11.76	1.63	6.85549	5.74892e-07	hypermethylation	NM_001112799	GRIA3	intergenic	-190886
chr4	17469988	17465114	7.44	1	6.85455	4.41281e-05	hypermethylation	NM_001031127	VMA21	intergenic	78818
chr26	3989446	3969391	7.09	0.95	6.84762	4.36694e-05	hypermethylation	NM_001293109	NGF	intergenic	24036
chrZ	78336473	78336379	7.42	1	6.83636	4.4128e-05	hypermethylation	NR_031499	MIR31	intergenic	782113
chr6	22927962	22931018	14.23	2	6.82381	2.76432e-07	hypermethylation	NM_001277369	BORCS7	intergenic	48348
chr20	4109315	4154694	9.71	1.34	6.8125	4.58853e-05	hypermethylation	NM_001030851	PPP1R16B	intergenic	237795
chr2	16677324	16814552	7.12	0.96	6.81132	8.55685e-05	hypermethylation	NM_001177357	ARHGAP21	intron	127336
chr1	134633919	134715558	6.77	0.91	6.80198	0.00014152	hypermethylation	NM_001030814	NCK2	upstream	-18789
chr1	192070044	192070726	9.47	1.31	6.78723	9.71225e-06	hypermethylation	NM_213578	THRSPB	promoter	-4
chr18	8467063	8473806	7.09	0.96	6.78302	4.36694e-05	hypermethylation	NM_205370	KCNJ2	intergenic	-142063
chr2	37892107	37844492	7.42	1.01	6.77477	4.41281e-05	hypermethylation	NM_205447	THRB	intergenic	-47733
chr14	12090931	12092546	7.08	0.96	6.77358	4.36694e-05	hypermethylation	NM_001004374	HBZ	intergenic	-340431
chr1	138247249	138136835	11.05	1.55	6.75758	2.72692e-05	hypermethylation	NM_001162399	COL4A1	intron	37689
chr23	2718663	2718765	11.54	1.63	6.72832	1.57044e-05	hypermethylation	NR_035220	MIR1724	intergenic	49937
chr4	67246428	67259904	7.09	0.97	6.71963	4.36694e-05	hypermethylation	NM_001277822	YIPF7	intergenic	-137198
chr4	73139077	73122270	5.06	0.67	6.7013	0.000859343	hypermethylation	NM_001031157	PI4K2B	intergenic	27877
chr4	30455260	30422022	13.8	1.98	6.68269	7.05449e-07	hypermethylation	NM_001008467	ANAPC10	intergenic	216590
chr2	57032376	57012983	7.11	0.98	6.67593	4.36695e-05	hypermethylation	NM_204647	SALL3	intergenic	-375104
chr2	55652645	55637398	9.09	1.28	6.65942	1.01203e-05	hypermethylation	NM_001305055	TRIP13	intergenic	24365
chr2	55652645	55637398	9.09	1.28	6.65942	1.01203e-05	hypermethylation	NM_001305056	TRIP13	intergenic	24365
chr3	15162123	15167409	7.09	0.98	6.65741	4.36694e-05	hypermethylation	NM_001199394	CST7	intergenic	-43253
chr3	11120517	11106918	7.09	0.98	6.65741	4.36694e-05	hypermethylation	NM_001031036	C1D	intergenic	104297
chr3	11120517	11106918	7.09	0.98	6.65741	4.36694e-05	hypermethylation	NM_001244737	C1D	intergenic	104297
chr4	22825737	22824458	13.8	1.99	6.65072	1.14224e-06	hypermethylation	NM_001031535	NPY1R	intergenic	221837
chr6	18577054	18569100	15.26	2.21	6.64935	5.07667e-07	hypermethylation	NM_204510	CXCL12	intergenic	115994
chr20	8762938	8762828	6.74	0.93	6.64078	0.00014152	hypermethylation	NR_105551	MIR6681	intergenic	5748
chr4	78102028	78096381	9.46	1.34	6.63889	3.34568e-06	hypermethylation	NM_001031163	TMEM128	intergenic	-21892
chr1	147253205	147253127	7.07	0.98	6.63889	4.36694e-05	hypermethylation	NR_031403	MIR92A1	intergenic	533535
chr6	16127439	16130942	7.12	0.99	6.62385	8.43445e-05	hypermethylation	NM_001001752	CYP2C45	intergenic	75221
chr11	14154278	13994541	5.06	0.68	6.61538	0.000859343	hypermethylation	NM_001044671	MAF	intron	143578
chr2	27470388	27406319	5.06	0.68	6.61538	0.000859343	hypermethylation	NM_204917	ETV1	intergenic	86628
chrZ	56005242	56014183	5.06	0.68	6.61538	0.000859343	hypermethylation	NM_001006575	PHAX	intergenic	-261842
chr1	104618841	104630128	7.12	1	6.56364	4.36695e-05	hypermethylation	NM_204858	IFNAR2	intergenic	-58321
chr4	29097814	29101377	30.97	4.64	6.55485	2.82497e-09	hypermethylation	NM_001114852	SCOC	intergenic	-26404
chr3	27003382	26997541	9.07	1.3	6.55	1.93515e-05	hypermethylation	NM_001277727	MRPL33	upstream	-9658
chr3	23251039	23246195	9.13	1.31	6.5461	4.12223e-05	hypermethylation	NM_001277587	COX7A2L	intergenic	-23691
chr3	23251039	23246195	9.13	1.31	6.5461	4.12223e-05	hypermethylation	NM_001277588	COX7A2L	intergenic	-23691
chr4	41662544	41674476	9.39	1.35	6.54483	3.58679e-05	hypermethylation	NM_001006445	AGA	intergenic	-582854
chr10	1234987	1223158	7.09	1	6.53636	4.36695e-05	hypermethylation	NM_001293210	ADPGK	upstream	-10913
chr3	85067541	85052522	6.75	0.95	6.52381	0.00014152	hypermethylation	NM_001008461	PTP4A1	intergenic	507581
chr1	26036407	25846306	9.09	1.31	6.51773	1.01204e-05	hypermethylation	NM_001318413	FOXP2	exon	126517
chr18	6596438	6612866	6.74	0.95	6.51429	0.00014152	hypermethylation	NM_001270725	ATAD5	exon	4522
chr1	142223100	142606863	9.45	1.37	6.4966	3.75436e-05	hypermethylation	NM_204777	FGF14	intergenic	535770
chr8	2220563	2166091	9.12	1.32	6.49296	3.53909e-05	hypermethylation	NM_001031264	NEK7	intron	19313
chr1	147253205	147253127	9.13	1.33	6.45455	1.01205e-05	hypermethylation	NR_031403	MIR92A1	intergenic	604305
chr10	16080571	16080645	6.41	0.91	6.44554	0.000142548	hypermethylation	NR_035202	MIR1813-2	intergenic	25309
chr2	30710162	30689716	10.79	1.59	6.44379	2.40481e-06	hypermethylation	NM_001305283	CDCA7L	intergenic	82602
chr13	4661444	4190583	6.73	0.96	6.4434	0.00014152	hypermethylation	NM_204097	TENM2	intergenic	-688666
chr13	4661444	4263509	6.73	0.96	6.4434	0.00014152	hypermethylation	NM_001003718	TENM2	intergenic	-688666
chr1	84751749	84747611	7.05	1.01	6.44144	0.000185201	hypermethylation	NM_001321597	RPL24	upstream	-3211
chr4	87402362	86948180	7.05	1.01	6.44144	0.000196246	hypermethylation	NM_205136	CTNNA2	intergenic	531842
chr4	82213018	82213128	10.79	1.6	6.40588	2.40482e-06	hypermethylation	NR_105530	MIR6661	upstream	-4648
chr1	127941912	127918606	6.75	0.97	6.40187	0.000499382	hypermethylation	NM_001198651	CD99	intergenic	-43568
chr10	5713904	5729498	8.73	1.28	6.39855	9.97151e-05	hypermethylation	NM_001293222	TARSL2	intergenic	-121564
chr2	18006659	18249548	8.73	1.28	6.39855	1.45057e-05	hypermethylation	NM_204488	NEBL	intergenic	412471
chr3	13394073	13302980	8.78	1.29	6.38849	1.60196e-05	hypermethylation	NM_001199435	PLCB4	intergenic	-155337
chr1	65986596	65986706	8.44	1.24	6.37313	3.14425e-05	hypermethylation	NR_105597	MIR6608-2	intergenic	-54546
chr1	65986596	65986706	8.44	1.24	6.37313	3.14425e-05	hypermethylation	NR_105476	MIR6608-1	intergenic	-54546
chr5	37207825	37210004	7.09	1.03	6.36283	0.000365267	hypermethylation	NM_001031203	NPC2	intergenic	-24045
chr11	9920747	9804381	8.73	1.29	6.35252	4.65028e-05	hypermethylation	NM_001079717	PEPD	intergenic	-177783
chr2	76292991	76271523	6.42	0.93	6.3301	0.000142548	hypermethylation	NM_001079746	FAM105A	intron	12921
chr28	508052	486932	6.4	0.93	6.31068	0.000142548	hypermethylation	NM_001286163	TIMM44	intergenic	237062
chr1	5558264	5558354	6.4	0.93	6.31068	0.000142548	hypermethylation	NR_035114	MIR1626	intergenic	-327424
chr2	65203943	65209399	8.48	1.26	6.30882	0.000121007	hypermethylation	NM_001198731	NRN1	upstream	-9693
chr8	27906740	27890884	15.77	2.42	6.29762	0.00012554	hypermethylation	NM_001031295	LRRC40	intergenic	85090
chr18	9251314	9253600	6.76	0.99	6.29358	0.00014152	hypermethylation	NM_001030345	SSTR2	intergenic	-85584
chr8	3558594	3555770	14.77	2.27	6.27426	4.7767e-07	hypermethylation	NM_204395	RGS2	intergenic	-27076
chr15	2225213	2225316	18.83	2.92	6.26821	6.14589e-09	hypermethylation	NR_035270	MIR1769	intergenic	-41163
chr10	1515861	1515957	18.18	2.82	6.26027	1.93496e-07	hypermethylation	NR_035111	MIR1623	intergenic	56289
chr4	28777868	28784885	8.41	1.26	6.25735	0.000215143	hypermethylation	NM_001008466	RAB33B	intergenic	61992
chr1	186961235	187052406	12.83	1.97	6.24638	2.0827e-07	hypermethylation	NM_001101829	NOX4	intron	31055
chr8	20769419	20756917	6.77	1	6.24545	0.00014152	hypermethylation	NM_001277774	EFCAB14	intergenic	98629
chr18	8467063	8473806	6.44	0.95	6.22857	0.000142548	hypermethylation	NM_205370	KCNJ2	intergenic	36607
chr18	4043648	4042510	16.21	2.52	6.22519	9.69855e-07	hypermethylation	NM_001030702	RASL10A	intergenic	71788
chr7	30714828	30723842	9.05	1.37	6.22449	0.000111765	hypermethylation	NM_001318432	LOC771456	intergenic	-155248
chr18	5933224	5919929	8.48	1.28	6.21739	0.000280117	hypermethylation	NM_001030704	MMD	intergenic	48194
chr12	2288801	2286270	10.09	1.54	6.21341	9.11083e-05	hypermethylation	NM_204652	GBP	intergenic	184381
chr5	38844410	39736783	6.42	0.95	6.20952	0.000142548	hypermethylation	NM_001271923	NRXN3	intron	428030
chr5	56370334	56364320	12.13	1.87	6.20812	4.20044e-06	hypermethylation	NM_001252162	CDKN3	intergenic	-350776
chr4	66112141	66153921	6.72	1	6.2	0.00014152	hypermethylation	NM_001030372	TEC	intergenic	-159251
chr4	89113736	89090138	6.77	1.01	6.18919	0.000141521	hypermethylation	NM_001082418	ADAM33	intergenic	25526
chr6	21685692	21689250	12.7	1.97	6.18357	1.04039e-05	hypermethylation	NM_205321	GOT1	intergenic	46588
chr6	9220393	9297381	8.43	1.28	6.18116	3.14425e-05	hypermethylation	NM_204390	SGMS1	upstream	-8993
chr6	9201760	9184956	8.43	1.28	6.18116	3.14425e-05	hypermethylation	NM_204644	MINPP1	upstream	-9640
chr3	80868241	80893962	6.39	0.95	6.18095	0.000142548	hypermethylation	NM_001031086	SLC17A5	exon	11489
chr4	24418013	24425863	10.45	1.61	6.16959	5.59299e-05	hypermethylation	NM_001197243	LOC422426	intergenic	312067
chr6	11009179	11024233	18.16	2.86	6.16892	4.70424e-08	hypermethylation	NM_001031224	DNAJB12	intergenic	35201
chr1	61750352	61770184	6.41	0.96	6.14151	0.000459551	hypermethylation	NM_001318988	IL17RA	intergenic	-93292
chr19	3488977	3448922	14.11	2.22	6.125	2.25814e-06	hypermethylation	NM_205057	RABEP1	intergenic	-118943
chr1	107508482	107561203	10.48	1.63	6.11561	2.60278e-06	hypermethylation	NM_001278148	PCP4	intergenic	145988
chr3	19309651	19670458	18.79	2.99	6.11327	4.23303e-08	hypermethylation	NM_001007081	ESRRG	intron	233919
chr2	49972651	49866923	8.37	1.29	6.09353	0.000353312	hypermethylation	NM_001012859	VPS41	intron	30791
chr2	91867910	91853636	6.05	0.91	6.08911	0.000446921	hypermethylation	NM_001006385	CNDP2	intergenic	35100
chr4	87402362	86948180	6.78	1.03	6.0885	0.000141521	hypermethylation	NM_205136	CTNNA2	intergenic	694022
chr19	5737591	5734739	8.72	1.35	6.08276	3.92419e-05	hypermethylation	NM_001206496	ALDOC	intergenic	-34009
chr2	49510044	49290255	8.11	1.25	6.08148	0.000158665	hypermethylation	NM_001012858	ITGA9	upstream	-2746
chr4	39225725	39200825	12.17	1.92	6.07426	6.31788e-06	hypermethylation	NM_001031536	TRAPPC11	intergenic	-64645
chr9	17416497	17503908	6.45	0.98	6.06481	0.000686611	hypermethylation	NM_001031369	TBL1XR1	intergenic	417153
chr1	139151759	139152732	10.07	1.58	6.05357	3.73205e-05	hypermethylation	NM_204333	SOX1	intergenic	-231379
chr2	128709716	128668528	6.43	0.98	6.0463	0.000142548	hypermethylation	NM_205143	NCALD	intron	22436
chr1	71983486	72043485	6.42	0.98	6.03704	0.000142548	hypermethylation	NM_001031357	BORCS5	intergenic	69264
chr2	6741174	6741280	8.11	1.26	6.03676	3.34153e-05	hypermethylation	NR_105421	MIR6554	intergenic	349016
chr4	8488495	8488385	6.41	0.98	6.02778	0.000455292	hypermethylation	NR_035028	MIR1462	intergenic	1048115
chr3	19309651	19670458	8.09	1.26	6.02206	3.34152e-05	hypermethylation	NM_001007081	ESRRG	intron	239439
chr6	10054633	10054564	8.39	1.31	6.02128	0.000114953	hypermethylation	NR_035273	MIR1772	intergenic	31003
chr7	26429647	26444664	16.45	2.65	6.01818	8.18536e-07	hypermethylation	NM_001006526	SEC22A	intergenic	-257977
chr2	122924588	122911985	10.07	1.59	6.01775	4.03288e-05	hypermethylation	NM_001277412	RMDN1	intergenic	-138872
chr10	9412310	9412399	6.09	0.93	6.00971	0.000446921	hypermethylation	NR_035242	MIR1744	upstream	-10670
chr23	4400981	4398098	6.09	0.93	6.00971	0.000446921	hypermethylation	NM_206984	GJA4	intergenic	-198639
chr2	24043175	24033794	6.09	0.93	6.00971	0.000446921	hypermethylation	NM_001199909	PDK4	intergenic	-187295
chr8	7992895	7933905	12.14	1.94	6	6.3332e-07	hypermethylation	NM_001012596	FAM129A	intergenic	100375
chr8	25226768	25225840	6.07	0.93	5.99029	0.000446921	hypermethylation	NM_001277676	TACSTD2	intergenic	116908
chr4	8521317	8257305	18.35	2.98	5.99026	4.68722e-07	hypermethylation	NM_204795	DACH2	intron	148747
chr6	2495727	2481993	10.13	1.61	5.98246	7.31489e-06	hypermethylation	NM_001031216	RGR	intron	13257
chr18	6162699	6163371	6.42	0.99	5.98165	0.000142548	hypermethylation	NM_204123	NOG	intergenic	-46609
chr4	13696581	13658400	8.12	1.28	5.95652	3.34153e-05	hypermethylation	NM_001012886	TMEM164	intergenic	74731
chr5	44301305	44167558	8.11	1.28	5.94928	3.34153e-05	hypermethylation	NM_001012588	ITPK1	intron	19915
chr7	2785929	2886930	13.1	2.12	5.94595	4.70483e-05	hypermethylation	NM_001045841	CPS1	intergenic	191261
chr4	89252036	89249765	8.09	1.28	5.93478	0.000140033	hypermethylation	NM_205198	GNOT2	intergenic	-635874
chr6	2495727	2481993	8.44	1.34	5.93056	3.14427e-05	hypermethylation	NM_001031216	RGR	intergenic	15057
chr12	1208689	1197696	14.07	2.29	5.92887	0.000333479	hypermethylation	NM_001142872	RFT1	intergenic	48679
chr6	27102495	27088466	13.47	2.19	5.92576	6.75757e-06	hypermethylation	NM_001008683	DCLRE1A	intergenic	29085
chr17	1368538	1365414	8.12	1.29	5.91367	3.34153e-05	hypermethylation	NM_001281937	RGS3	intergenic	84338
chr4	16343008	16344699	10.12	1.63	5.90751	6.00837e-05	hypermethylation	NM_001277789	C1GALT1C1	intergenic	-113058
chr2	79747019	79763615	12.15	1.98	5.88942	3.31081e-06	hypermethylation	NM_001031004	NSUN2	exon	16211
chr2	45389575	45255769	7.78	1.24	5.8806	9.62423e-05	hypermethylation	NM_001177385	CLASP2	intron	131365
chr4	68256674	68252450	7.82	1.25	5.86667	0.000462956	hypermethylation	NM_001080212	UCHL1	intergenic	91084
chrZ	73162475	73093580	41.45	7	5.85211	9.331e-08	hypermethylation	NM_204798	KCNN2	intergenic	-1998035
chr1	185962457	185617133	6.39	1.01	5.84685	0.000142548	hypermethylation	NM_001111323	FAT3	intron	102347
chr6	34300956	34326613	11.75	1.93	5.83744	6.27159e-06	hypermethylation	NM_001006507	PPP2R2D	intergenic	-82656
chr3	68433340	68477564	8.06	1.3	5.82857	8.49044e-05	hypermethylation	NM_001278155	HACE1	intergenic	715110
chr4	12517341	12529051	8.05	1.3	5.82143	0.000214106	hypermethylation	NM_001031124	UPRT	intergenic	116329
chr5	7749357	7960005	6.07	0.96	5.82075	0.000446921	hypermethylation	NM_001199584	GALNT18	intron	42213
chr1	97418694	97411084	8.13	1.32	5.79577	3.34154e-05	hypermethylation	NM_001030793	HSPA13	intergenic	1009824
chr5	38844410	39736783	5.74	0.91	5.78218	0.000458845	hypermethylation	NM_001271923	NRXN3	intron	102360
chr15	9993116	9991079	9.44	1.55	5.78182	2.19458e-05	hypermethylation	NM_001277859	SELM	intergenic	-44044
chr14	4392403	4391344	6.08	0.97	5.7757	0.000446921	hypermethylation	NM_001257200	ATP5J2	upstream	-18287
chr15	12207863	12217763	11.43	1.9	5.765	4.62891e-05	hypermethylation	NM_001270878	TBX3	intergenic	-198613
chr3	96487079	96487174	7.45	1.21	5.76336	0.000608814	hypermethylation	NR_035009	MIR1329	intergenic	110801
chr1	192061290	192064197	15.11	2.54	5.76136	9.05609e-07	hypermethylation	NM_213574	NDUFC2	intergenic	-488830
chr4	57404742	57408773	6.41	1.03	5.76106	0.000447221	hypermethylation	NM_205010	PITX2	intergenic	-308472
chr8	15744375	15744294	7.73	1.26	5.75735	0.000116026	hypermethylation	NR_035262	MIR1761	intergenic	71785
chr3	104008265	104012961	6.06	0.97	5.75701	0.000446921	hypermethylation	NM_001318412	FNDC4	intergenic	16055
chr4	88719864	88719958	23.83	4.06	5.7524	1.9828e-08	hypermethylation	NR_035145	MIR1654-1	intergenic	83076
chr2	90090490	89919460	7.43	1.21	5.74809	0.000121937	hypermethylation	NM_001159370	LRRC16A	upstream	-13610
chr3	26187338	26192877	6.05	0.97	5.74766	0.000446921	hypermethylation	NM_001127314	SOCS5	intergenic	15402
chr2	99400389	99499501	9.78	1.62	5.74419	3.11866e-05	hypermethylation	NM_001199806	LAMA1	intergenic	201311
chr4	83538379	83605614	8.15	1.34	5.72917	8.86549e-05	hypermethylation	NM_204388	FAM53A	intergenic	203181
chr15	2225213	2225316	9.74	1.62	5.72093	7.97295e-06	hypermethylation	NR_035270	MIR1769	intergenic	-55913
chrZ	62793305	62814862	7.76	1.28	5.69565	9.62423e-05	hypermethylation	NM_001113454	TMEM167A	intergenic	365225
chr6	10763562	10791918	8.1	1.34	5.69444	3.34154e-05	hypermethylation	NM_001198735	P4HA1	intergenic	-58242
chr6	10763562	10791918	8.1	1.34	5.69444	3.34154e-05	hypermethylation	NM_001198736	P4HA1	intergenic	-58242
chr6	10763562	10791918	8.1	1.34	5.69444	3.34154e-05	hypermethylation	NM_001198737	P4HA1	intergenic	-58242
chr6	10763562	10791918	8.1	1.34	5.69444	3.34154e-05	hypermethylation	NM_001198738	P4HA1	intergenic	-58242
chr15	12207863	12217763	12.54	2.12	5.69369	0.000725091	hypermethylation	NM_001270878	TBX3	intergenic	-54233
chr13	15563040	15746375	9.86	1.65	5.69143	0.000134538	hypermethylation	NM_204502	FSTL4	intron	85370
chr3	86767669	86820896	5.76	0.93	5.68932	0.000458845	hypermethylation	NM_205148	BMP5	intergenic	-180429
chr1	28856747	28942057	5.76	0.93	5.68932	0.000458845	hypermethylation	NM_001004381	CNTN1	intergenic	282353
chr4	11612706	11617275	11.49	1.94	5.68137	1.9051e-06	hypermethylation	NM_001277670	ASB12	intergenic	178874
chr1	22980041	23008602	7.74	1.28	5.68116	0.000346452	hypermethylation	NM_001097646	FAM3C	intergenic	-30311
chr4	16692032	16671912	11.09	1.87	5.6802	8.82955e-05	hypermethylation	NM_001008465	COMMD5	intron	17742
chr10	276436	277408	11.47	1.94	5.67157	2.3143e-05	hypermethylation	NM_001030392	COR7A	intergenic	-225046
chr1	167356169	167327551	9.53	1.6	5.66471	0.000197364	hypermethylation	NM_001008440	LCP1	promoter	-1681
chr2	4874818	4874928	8.11	1.35	5.66207	3.34155e-05	hypermethylation	NR_105478	MIR6610	intergenic	-30348
chrZ	32169312	32169220	7.77	1.29	5.66187	9.62424e-05	hypermethylation	NR_035280	MIR1779	intergenic	-168318
chr7	21382005	21420596	5.73	0.93	5.66019	0.000458845	hypermethylation	NM_001037836	LY75	intron	24155
chr3	47425647	47442269	9.86	1.66	5.65909	7.62296e-05	hypermethylation	NM_001199386	GINM1	intergenic	-594467
chr13	6470500	6400934	8.09	1.35	5.64828	3.34154e-05	hypermethylation	NM_205345	GABRG2	intergenic	342490
chr11	9467799	9470516	18.53	3.2	5.64545	9.40725e-10	hypermethylation	NM_001277595	FAAP24	intergenic	64531
chr4	51213076	51210793	6.05	0.99	5.6422	0.000446921	hypermethylation	NM_204545	SULT1B1	intergenic	-297804
chr13	228436	185485	14.73	2.53	5.63878	4.60551e-06	hypermethylation	NM_001111131	PCDHAC2	intergenic	142986
chr4	53952147	53955582	7.78	1.3	5.62857	9.62424e-05	hypermethylation	NM_001277749	MAD2L1	intergenic	-30337
chr1	57489950	57495521	6.09	1	5.62727	0.000446921	hypermethylation	NM_001278007	SSBP1	intergenic	119510
chr4	79476700	79504654	6.09	1	5.62727	0.000446921	hypermethylation	NM_001252314	TBC1D14	intergenic	-65140
chr2	130687106	130687192	7.72	1.29	5.6259	0.000401084	hypermethylation	NR_035226	MIR1813-1	intergenic	91684
chr6	17137316	16747355	11.48	1.96	5.62136	1.90511e-06	hypermethylation	NM_001001757	CYP2C23b	intergenic	-59784
chr1	1223819	1223721	6.08	1	5.61818	0.000446921	hypermethylation	NR_031462	MIR205B	intergenic	-21021
chr6	4716589	4726169	7.82	1.31	5.61702	0.000448616	hypermethylation	NM_001199529	CISD1	upstream	-10109
chr6	4699960	4694958	7.82	1.31	5.61702	0.000448616	hypermethylation	NM_204100	TFAM	upstream	-6520
chrZ	7334154	7217636	7.42	1.24	5.61194	0.000103458	hypermethylation	NM_001277105	LOC407092	intron	27424
chr14	2622365	2619617	7.75	1.3	5.60714	0.000796315	hypermethylation	NM_001277539	PSMG3	intergenic	-193865
chr4	10691837	10625120	15.09	2.61	5.60517	1.81417e-06	hypermethylation	NM_001167703	GABRQ	intron	51597
chr4	10691837	10625120	15.09	2.61	5.60517	1.81417e-06	hypermethylation	NM_001167704	GABRQ	intron	51597
chr1	126318825	126318930	11.5	1.97	5.60386	3.62605e-05	hypermethylation	NR_035010	MIR1397	intergenic	248615
chr13	1095972	1095135	11.76	2.02	5.59434	2.30656e-05	hypermethylation	NM_001301686	SRA1	intergenic	3432
chr2	107695100	107610797	7.39	1.24	5.58955	0.000125589	hypermethylation	NM_204658	PRKDC	intron	57080
chr6	21042709	21042798	17.5	3.05	5.5873	1.19519e-07	hypermethylation	NR_031546	MIR202	intergenic	240431
chr1	176296363	176292666	7.44	1.25	5.58519	0.000103458	hypermethylation	NM_204501	SHISA2	intergenic	73243
chr9	17416497	17503908	7.77	1.31	5.58156	0.000163361	hypermethylation	NM_001031369	TBL1XR1	intergenic	-63687
chr11	7933528	7945401	5.76	0.95	5.58095	0.000458845	hypermethylation	NM_001031358	CCNE1	intergenic	181542
chr6	8962117	9025092	11.11	1.91	5.57711	1.39e-05	hypermethylation	NM_001199599	RNLS	intron	4313
chr7	34925298	34905961	6.09	1.01	5.57658	0.000446921	hypermethylation	NM_001012922	STAM2	intergenic	-98462
chr6	2603015	2594347	14.72	2.56	5.57143	6.33903e-06	hypermethylation	NM_001031217	GHITM	exon	8005
chr4	11534575	11534470	13.09	2.27	5.5654	4.40244e-06	hypermethylation	NR_035291	MIR1790	intergenic	16625
chr27	3423439	3425691	7.8	1.32	5.56338	0.000237032	hypermethylation	NM_001302108	GNGT2	promoter	-199
chrZ	342470	365812	5.74	0.95	5.5619	0.000458845	hypermethylation	NM_001277775	ATP8B1	intergenic	-66770
chr1	129093892	129086057	7.44	1.26	5.54412	0.000139903	hypermethylation	NM_001079724	SHOX	intergenic	-135508
chr3	89124328	89124218	9.08	1.56	5.53012	4.96863e-05	hypermethylation	NR_105502	MIR6634	intergenic	405808
chr6	6332996	6251871	12.45	2.17	5.52863	1.33741e-06	hypermethylation	NM_001199545	LRRTM3	intron	27016
chr6	6129270	6562977	12.45	2.17	5.52863	1.33741e-06	hypermethylation	NM_001199536	CTNNA3	intron	176710
chr1	22114135	22168143	7.41	1.26	5.52206	0.000103458	hypermethylation	NM_001252611	ATP6AP1	intergenic	111455
chr19	3921083	4106616	7.12	1.21	5.51145	0.000378838	hypermethylation	NM_001290201	CUX1	intron	62727
chr3	47425647	47442269	5.74	0.96	5.50943	0.000458845	hypermethylation	NM_001199386	GINM1	intergenic	-407867
chr2	90566390	90584146	7.39	1.26	5.50735	0.000103458	hypermethylation	NM_205280	MBP	intergenic	570730
chr4	83469111	83450302	9.48	1.64	5.50575	2.1946e-05	hypermethylation	NM_001004429	TACC3	intergenic	108991
chr3	68433340	68477564	7.81	1.34	5.49306	0.000403035	hypermethylation	NM_001278155	HACE1	intergenic	215750
chr8	2220563	2166091	10.72	1.87	5.49239	0.000127877	hypermethylation	NM_001031264	NEK7	intergenic	71193
chr9	3168199	3185859	11.21	1.96	5.49029	6.63058e-05	hypermethylation	NM_001168007	CEP63	intergenic	173911
chr20	1976113	1987324	6.1	1.03	5.48673	0.000474668	hypermethylation	NM_204597	EIF2S2	intergenic	26927
chr8	21587691	21587583	7.08	1.21	5.48092	0.000384055	hypermethylation	NR_035312	MIR1809	intergenic	-177459
chr7	11766919	11819797	12.99	2.29	5.47699	2.26916e-05	hypermethylation	NM_001318990	KLF7	intron	22711
chr4	4404643	4431723	5.76	0.97	5.47664	0.000458845	hypermethylation	NM_001039296	LOC422249	intergenic	130117
chr1	68462653	68448250	7.07	1.21	5.47328	0.000385207	hypermethylation	NM_001291805	CYB5R3	intron	10683
chr18	4977619	4978617	14.51	2.57	5.47191	1.48816e-07	hypermethylation	NM_001302197	STRA13	intergenic	10491
chr7	30266354	30263670	16.42	2.92	5.4702	3.67287e-06	hypermethylation	NM_204617	CXCR4	intergenic	-164376
chr6	6332996	6251871	6.08	1.03	5.46903	0.000446921	hypermethylation	NM_001199545	LRRTM3	intergenic	-443624
chr1	136636255	136641966	6.08	1.03	5.46903	0.000446921	hypermethylation	NM_204418	ATP4B	intergenic	-43195
chr2	113543329	113563057	5.75	0.97	5.46729	0.000458845	hypermethylation	NM_001006391	YTHDF3	intergenic	20501
chr3	4460762	4442434	9.13	1.59	5.46154	2.40976e-05	hypermethylation	NM_001031519	ESF1	intergenic	-266848
chr4	83495620	83502372	38.18	6.91	5.46077	4.78427e-08	hypermethylation	NM_001004403	SLBP	intergenic	11680
chr13	1408176	1417372	5.73	0.97	5.4486	0.000458845	hypermethylation	NM_001045827	PCDH1	intergenic	15464
chr1	181838749	181828576	7.41	1.28	5.44203	0.000103458	hypermethylation	NM_001007822	BIRC2	intergenic	13299
chr12	663732	664625	9.36	1.64	5.43678	0.000372747	hypermethylation	NM_001302175	SMIM4	intergenic	9528
chr2	87131508	87133696	9.36	1.64	5.43678	0.000256875	hypermethylation	NM_001030338	IRX1	intergenic	3162
chr1	61121259	61123185	5.39	0.91	5.43564	0.00138562	hypermethylation	NM_204836	CHUNK-1	intergenic	32321
chr4	21379600	21397000	7.39	1.28	5.42754	0.000103458	hypermethylation	NM_001031534	ETFDH	intergenic	255840
chr7	34925298	34905961	7.38	1.28	5.42029	0.000372729	hypermethylation	NM_001012922	STAM2	intergenic	-90152
chr3	9539167	9521284	8.77	1.54	5.40854	0.000302081	hypermethylation	NM_001012872	PELI1	intergenic	-33523
chr4	75756865	75959593	9.04	1.59	5.40828	0.000161087	hypermethylation	NM_204829	LDB2	intron	5545
chr8	11470722	11470818	10.77	1.91	5.40796	5.66046e-06	hypermethylation	NR_031445	MIR137	upstream	-18882
chr4	23520462	23653666	9.08	1.6	5.4	4.89614e-05	hypermethylation	NM_204703	TLL1	intergenic	417338
chr12	8451084	8419789	5.73	0.98	5.39815	0.000458845	hypermethylation	NM_001030595	ARHGEF3	intergenic	240824
chr3	45158111	45157206	11.02	1.96	5.39806	0.000123732	hypermethylation	NM_001302090	SF3B5	intergenic	-77409
chr3	45158111	45157206	11.02	1.96	5.39806	0.000123732	hypermethylation	NM_001302091	SF3B5	intergenic	-77409
chr1	184864220	184863375	9.07	1.6	5.39412	4.10134e-05	hypermethylation	NM_001031487	FUT4	intergenic	25580
chr1	13790681	13809878	7.44	1.3	5.38571	0.000103458	hypermethylation	NM_001199539	PUS7	exon	2169
chr1	179739198	179741122	12.72	2.29	5.36402	4.70746e-05	hypermethylation	NM_001302187	SLN	intergenic	-26558
chr3	77866525	77870758	7.78	1.37	5.36054	0.000215936	hypermethylation	NM_001031085	FAM46A	intergenic	-178525
chr9	21417213	21425702	5.74	0.99	5.3578	0.000458845	hypermethylation	NM_001302113	SPTSSB	intergenic	-186983
chr3	15915617	15920077	10.45	1.87	5.35533	1.47898e-05	hypermethylation	NM_001302148	MORN2	intergenic	5823
chr3	15915617	15920077	10.45	1.87	5.35533	1.47898e-05	hypermethylation	NM_001302147	MORN2	intergenic	5823
chr1	154237747	154197386	5.41	0.93	5.34951	0.00138562	hypermethylation	NM_204825	UCHL3	intergenic	-220103
chr3	21069051	21081092	10.91	1.96	5.34466	0.000130713	hypermethylation	NM_001031047	ANGEL2	intergenic	-47271
chr7	35234865	35264450	7.38	1.3	5.34286	0.000368779	hypermethylation	NM_205404	KCNJ3	intergenic	-57415
chr15	2912109	3202074	19.45	3.56	5.34153	2.6808e-07	hypermethylation	NM_001079713	STX2	upstream	-13089
chr15	10998676	10924265	16.03	2.92	5.34106	2.71941e-06	hypermethylation	NM_001305666	MTMR3	upstream	-5704
chr6	12928977	13358134	5.4	0.93	5.33981	0.00138562	hypermethylation	NM_204224	KCNMA1	intron	368473
chr4	88719864	88719958	7.05	1.24	5.33582	0.000818369	hypermethylation	NR_035145	MIR1654-1	intergenic	-149284
chr6	33841572	33863088	21.45	3.94	5.33416	0.000325647	hypermethylation	NM_001277384	GLRX3	intergenic	-93712
chr4	62758275	62777685	5.39	0.93	5.3301	0.00138562	hypermethylation	NM_001006454	CNOT7	intergenic	101875
chr17	3566453	3571907	12.84	2.33	5.3251	2.49482e-06	hypermethylation	NM_001030693	TLR4	intergenic	-89273
chr6	7974498	7988930	11.12	2.01	5.31754	5.56784e-05	hypermethylation	NM_001199598	TMEM26	intergenic	-45108
chr1	142223100	142606863	8.46	1.51	5.31677	0.000218996	hypermethylation	NM_204777	FGF14	intergenic	799560
chr8	28729100	28733359	8.72	1.56	5.31325	0.000214511	hypermethylation	NM_001031298	CCDC101	intergenic	14200
chr1	161608218	161506640	7.39	1.31	5.31206	0.000121479	hypermethylation	NM_001030822	TDRD3	intergenic	-844122
chr1	121725748	121740044	5.74	1	5.30909	0.000458845	hypermethylation	NM_001199100	FANCB	intergenic	222052
chr4	10531499	10531584	9.03	1.62	5.30814	0.00036673	hypermethylation	NR_035250	MIR1750	intergenic	36331
chr15	4924155	4909039	9.13	1.64	5.3046	2.40977e-05	hypermethylation	NM_204723	ATP6V0A2	intergenic	17065
chr3	107943864	107894064	5.73	1	5.3	0.000458845	hypermethylation	NM_001135785	TFAP2D	intergenic	-85676
chr4	69115890	69084746	20.5	3.79	5.29563	4.11928e-08	hypermethylation	NM_001272017	FAM114A1	intron	7950
chr21	1466358	1456790	7.09	1.26	5.28676	0.000289558	hypermethylation	NM_205353	KBP	intergenic	-39362
chr3	8810860	8826418	12.79	2.34	5.28279	9.82061e-06	hypermethylation	NM_001039284	FOXN2	intergenic	-80650
chr6	11009179	11024233	9.14	1.65	5.28	2.40977e-05	hypermethylation	NM_001031224	DNAJB12	upstream	-3409
chr6	7252391	7218378	8.4	1.51	5.2795	0.00147349	hypermethylation	NM_001199532	REEP3	intergenic	209301
chr6	29294886	29293780	7.07	1.26	5.27206	0.000289558	hypermethylation	NM_001012295	PRLHR	intergenic	20346
chr8	3479141	3384729	10.02	1.82	5.27083	0.00240537	hypermethylation	NM_001031265	CDC73	intron	24671
chr3	30821731	30719385	8.74	1.58	5.2619	6.48238e-05	hypermethylation	NM_001012567	TTC27	intergenic	-105579
chr18	1677163	1700072	13.58	2.5	5.26154	1.39328e-05	hypermethylation	NM_001030696	NDEL1	intergenic	-292663
chr2	60407237	60424698	11.83	2.17	5.25551	5.44322e-05	hypermethylation	NM_001012560	DEK	upstream	-9277
chr1	189669528	189685501	9.09	1.65	5.25143	0.00012477	hypermethylation	NM_001031376	EED	intron	8412
chr20	1506940	1559446	5.72	1.01	5.24324	0.000458845	hypermethylation	NM_001006285	UQCC	upstream	-10800
chr4	15251044	15482153	7.43	1.34	5.22917	0.000103458	hypermethylation	NM_204862	TENM1	intergenic	-489974
chr6	17295313	17209915	11.77	2.17	5.22907	3.32143e-05	hypermethylation	NM_001286368	MARCH8	upstream	-10237
chr6	29294886	29293780	13.75	2.55	5.22642	7.6408e-06	hypermethylation	NM_001012295	PRLHR	intergenic	231776
chr1	51430291	51420151	10.45	1.92	5.22277	3.40181e-05	hypermethylation	NM_001039272	NCF4	intergenic	21601
chr3	87319031	87275131	7.1	1.28	5.21739	0.000289558	hypermethylation	NM_001278025	TINAG	intergenic	134691
chr4	14074464	14062682	23.26	4.38	5.21429	7.91331e-07	hypermethylation	NM_001271986	ATG4A	intergenic	57774
chr4	14074464	14062682	23.26	4.38	5.21429	7.91331e-07	hypermethylation	NM_001271987	ATG4A	intergenic	57774
chr3	14682990	14689637	16.2	3.03	5.20767	1.67352e-05	hypermethylation	NM_206878	CCT4	intergenic	-46320
chrZ	65744964	65755449	7.08	1.28	5.2029	0.000289558	hypermethylation	NM_001006585	INIP	intergenic	203546
chr10	12720689	12898569	5.41	0.96	5.19811	0.00138562	hypermethylation	NM_205169	NTRK3	intergenic	558741
chr3	8810860	8826418	10.4	1.92	5.19802	0.000119112	hypermethylation	NM_001039284	FOXN2	upstream	-18540
chr6	4570792	4550222	10.71	1.98	5.19712	0.000144641	hypermethylation	NM_001199520	BMS1	intergenic	58082
chr4	81411666	81420730	7.05	1.28	5.18116	0.000803065	hypermethylation	NM_205062	LRPAP1	intergenic	-60166
chr4	39814663	39503733	7.4	1.35	5.17241	0.000103458	hypermethylation	NM_001198537	TENM3	intergenic	-914077
chr15	10827333	10840825	12	2.24	5.17094	0.00014438	hypermethylation	NM_001031472	SF3A1	intergenic	-199773
chr1	77964473	77954023	8.83	1.63	5.16185	0.000312877	hypermethylation	NM_205118	HSD3B2	intron	7683
chr4	64646259	64657895	10.43	1.94	5.16176	1.47899e-05	hypermethylation	NM_001277921	NMU	intergenic	-134689
chr4	64646259	64657895	10.43	1.94	5.16176	1.47899e-05	hypermethylation	NM_001277922	NMU	intergenic	-134689
chr2	23077766	23146921	10.58	1.97	5.15942	0.000166189	hypermethylation	NM_001012854	VPS50	intron	25844
chr3	53787237	53796387	7.07	1.29	5.15827	0.000289558	hypermethylation	NM_001277704	PERP2	intergenic	-110447
chr3	75766878	75783071	7.06	1.29	5.15108	0.000289558	hypermethylation	NM_001193595	AKIRIN2	intergenic	-57138
chr4	2928836	2973297	5.41	0.97	5.14953	0.00138562	hypermethylation	NM_001006431	PLS3	intergenic	74584
chr10	3643751	3647733	8.75	1.62	5.14535	0.000102672	hypermethylation	NM_001277460	RPS27L	intergenic	-163681
chr1	38593740	38853232	5.4	0.97	5.14019	0.00138562	hypermethylation	NM_001159347	NAV3	upstream	-12020
chr13	11359223	11353351	7.09	1.3	5.13571	0.000289558	hypermethylation	NM_001030618	CNOT8	intergenic	41813
chr3	30821731	30719385	5.39	0.97	5.13084	0.00138562	hypermethylation	NM_001012567	TTC27	intergenic	-56749
chr2	66713653	66584780	9.13	1.7	5.12778	2.40978e-05	hypermethylation	NM_001006376	EXOC2	intron	15713
chr4	30997483	30847191	10.86	2.04	5.1215	9.99842e-05	hypermethylation	NM_001031131	SLC10A7	intron	119063
chr1	106538452	106559176	6.76	1.24	5.1194	0.000315057	hypermethylation	NM_204550	DYRK1A	intergenic	70238
chr3	5580122	5585119	7.06	1.3	5.11429	0.000289558	hypermethylation	NM_204732	OTOR	intergenic	-391082
chr2	16556743	16376610	5.06	0.91	5.10891	0.00145241	hypermethylation	NM_001257299	GPR158	intergenic	204743
chr1	82805011	82802695	5.06	0.91	5.10891	0.00145241	hypermethylation	NM_001006252	TAF13	intergenic	21271
chr5	56370334	56364320	7.05	1.3	5.10714	0.000289558	hypermethylation	NM_001252162	CDKN3	intergenic	-291746
chr6	18782854	18777068	7.05	1.3	5.10714	0.000289558	hypermethylation	NM_001031229	ACTA2	intergenic	14964
chr3	8020204	8010277	19.05	3.65	5.10667	1.03021e-06	hypermethylation	NM_001007900	YPEL5	intergenic	-120816
chr2	65529217	65613762	10.16	1.91	5.10448	1.65883e-05	hypermethylation	NM_001198888	LYRM4	intergenic	177433
chr21	6038945	5941300	5.4	0.98	5.09259	0.00138562	hypermethylation	NM_206951	EPHB2	intron	34045
chr7	34274370	34341919	8.75	1.64	5.08621	0.00010173	hypermethylation	NM_001293305	KIF5C	intron	48230
chr1	174344801	174336820	10.07	1.9	5.085	0.000153683	hypermethylation	NM_001278144	ALOX5AP	intergenic	18281
chr4	72991472	72987530	8.44	1.58	5.08333	0.000174152	hypermethylation	NM_001145430	SMIM20	intergenic	21872
chr4	88047865	88047782	16.44	3.16	5.07362	3.89052e-06	hypermethylation	NR_031437	MIR103A2	intergenic	191115
chr10	8726241	8712427	7.09	1.32	5.06338	0.000289558	hypermethylation	NM_001001761	CYP19A1	intergenic	-129509
chr2	56391148	56365652	8.81	1.66	5.0625	7.55695e-05	hypermethylation	NM_205039	KCNG2	intergenic	-79102
chr1	169196934	169240713	10.07	1.91	5.0597	0.000324643	hypermethylation	NM_001030826	RNASEH2B	intergenic	-235494
chr1	144312785	144152282	8.4	1.58	5.05952	7.17317e-05	hypermethylation	NM_001252064	FARP1	intron	131975
chr3	39024571	39002804	11.78	2.25	5.05532	7.88049e-05	hypermethylation	NM_001006403	TSNAX	intergenic	287411
chr4	16343008	16344699	5.4	0.99	5.04587	0.00138562	hypermethylation	NM_001277789	C1GALT1C1	intergenic	-96108
chr3	49782801	49868083	5.4	0.99	5.04587	0.00138562	hypermethylation	NM_001267535	TIAM2	intergenic	-291641
chr5	35997265	36015534	6.76	1.26	5.04412	0.000445989	hypermethylation	NM_204912	PAX9	intergenic	90485
chr8	19087002	19232172	7.06	1.32	5.04225	0.000289558	hypermethylation	NM_001291755	ST3GAL3	upstream	-14812
chr8	19087002	19232172	7.06	1.32	5.04225	0.000289558	hypermethylation	NM_001291756	ST3GAL3	upstream	-14812
chr6	18966558	19294974	6.75	1.26	5.03676	0.000315057	hypermethylation	NM_001277361	PCGF5	intron	273522
chr1	65489085	65469869	7.05	1.32	5.03521	0.00079086	hypermethylation	NM_204393	RECQL	exon	18915
chr2	125630097	125623600	7.05	1.32	5.03521	0.000289558	hypermethylation	NM_001030944	RBM12B	intergenic	106667
chr1	15962958	15929587	10.07	1.92	5.03465	5.53777e-05	hypermethylation	NM_001031340	CERK	upstream	-18522
chr1	15997491	16152673	10.07	1.92	5.03465	5.53777e-05	hypermethylation	NM_001031490	TBC1D22A	upstream	-16011
chrZ	78336473	78336379	17.87	3.47	5.03361	4.37087e-06	hypermethylation	NR_031499	MIR31	intergenic	725813
chr1	87937498	87937435	8.4	1.59	5.02959	7.17317e-05	hypermethylation	NR_105614	MIR7446	intergenic	180928
chr2	64854227	64734797	6.74	1.26	5.02941	0.000382414	hypermethylation	NM_205049	RREB1	intron	51137
chr8	28607275	28618820	6.74	1.26	5.02941	0.000382414	hypermethylation	NM_001040466	LHX8	upstream	-12605
chr9	19886170	19886057	10.1	1.93	5.02463	1.65882e-05	hypermethylation	NR_035013	MIR551B	intergenic	-31250
chr2	103788130	103745338	7.08	1.33	5.02098	0.000289558	hypermethylation	NM_001278150	SS18	intron	37980
chr2	103788130	103745338	7.08	1.33	5.02098	0.000289558	hypermethylation	NM_001079479	SS18	intron	37980
chr1	184987663	185002257	7.13	1.34	5.02083	0.000744686	hypermethylation	NM_001277830	TM4SF1a	promoter	-153
chr1	184987663	185002257	7.13	1.34	5.02083	0.000744686	hypermethylation	NM_001277831	TM4SF1a	promoter	-153
chr1	184987663	185002257	7.13	1.34	5.02083	0.000744686	hypermethylation	NM_001277832	TM4SF1a	promoter	-153
chr26	4974337	4960030	13.45	2.6	5.01852	2.42455e-05	hypermethylation	NM_001030922	TFEB	intergenic	19047
chr22	1163648	1164548	8.43	1.6	5.01765	0.000773366	hypermethylation	NM_205137	NKX2-6	intergenic	-60668
chr4	47627246	47627339	8.43	1.6	5.01765	7.17318e-05	hypermethylation	NR_035228	MIR1730	intergenic	-559966
chr6	18577054	18569100	12.89	2.49	5.01544	3.23141e-05	hypermethylation	NM_204510	CXCL12	intergenic	318074
chr2	59814792	59814346	10.13	1.94	5.01471	1.65883e-05	hypermethylation	NM_204282	ID4	intergenic	-223128
chr6	3848731	3826260	21.2	4.15	5.01176	5.33254e-09	hypermethylation	NM_001031218	TSPAN14	intergenic	401431
chr14	1181459	1146811	5.41	1	5.00909	0.00138563	hypermethylation	NM_001277529	BAIAP2L1	intergenic	-295481
chr1	144057553	144081575	7.1	1.34	5	0.000289558	hypermethylation	NM_204365	SLC15A1	upstream	-18153
chr1	143884758	143798201	8.44	1.61	4.99415	0.000171562	hypermethylation	NM_001006268	UBAC2	intron	37498
chr18	10711116	10718410	5.39	1	4.99091	0.00138563	hypermethylation	NM_001006424	SLC9A3R1	upstream	-15336
chr18	10691046	10690315	5.39	1	4.99091	0.00138563	hypermethylation	NM_001079745	CD300L-S1	upstream	-4734
chr17	4690775	4690878	6.77	1.28	4.97826	0.000315057	hypermethylation	NR_105566	MIR6696	intergenic	-290825
chr6	2603015	2594347	15.13	2.96	4.97712	1.2405e-05	hypermethylation	NM_001031217	GHITM	intergenic	-282875
chr18	2666638	2569642	7.06	1.34	4.97222	0.000289558	hypermethylation	NM_001030700	COX10	intergenic	-94602
chr9	4303683	4290858	6.76	1.28	4.97101	0.000315057	hypermethylation	NM_213573	ATG4B	promoter	-437
chr6	4716589	4726169	8.39	1.61	4.96491	9.11379e-05	hypermethylation	NM_001199529	CISD1	intergenic	298961
chr2	61712190	61712113	6.75	1.28	4.96377	0.000862546	hypermethylation	NR_035246	MIR1747	upstream	-15540
chr5	43072766	43079833	6.78	1.29	4.94964	0.000315057	hypermethylation	NM_204958	PSMC1	intergenic	-126596
chr1	15997491	16152673	6.73	1.28	4.94928	0.000315057	hypermethylation	NM_001031490	TBC1D22A	intergenic	607299
chr11	4491553	4473555	5.39	1.01	4.94595	0.00138563	hypermethylation	NM_001305558	RBL2	intergenic	-45097
chr20	12334709	12314236	11.47	2.24	4.94444	0.000124569	hypermethylation	NM_001006297	RTFDC1	intergenic	114719
chr7	34000287	34054901	11.11	2.17	4.93833	8.87964e-05	hypermethylation	NM_205367	ACVR2A	intergenic	-139677
chr5	24424420	24430668	9.84	1.92	4.92079	0.000283989	hypermethylation	NM_001114659	JMJD7	intergenic	107830
chr2	61423502	61355567	18.54	3.69	4.91821	8.22002e-07	hypermethylation	NM_001006372	DTNBP1	intergenic	-59098
chr6	1793686	1737607	6.78	1.3	4.91429	0.000315057	hypermethylation	NM_001199511	WAPL	intergenic	661206
chr5	3726961	3714443	5.06	0.95	4.91429	0.00145241	hypermethylation	NM_001031067	LIN7B	intergenic	80461
chr15	11434694	11434804	13.06	2.58	4.91045	2.88793e-05	hypermethylation	NR_035030	MIR1464	intergenic	243986
chr1	68134382	68145691	6.72	1.29	4.90647	0.000315057	hypermethylation	NM_001007855	FGFR1OP2	intergenic	-80802
chr7	34000287	34054901	9.81	1.92	4.90594	8.14546e-05	hypermethylation	NM_205367	ACVR2A	intergenic	-38097
chr7	3433912	3031381	13.45	2.67	4.8917	1.6619e-05	hypermethylation	NM_001030365	ERBB4	intron	80472
chr7	34000287	34054901	7.09	1.37	4.89116	0.000732211	hypermethylation	NM_205367	ACVR2A	intergenic	-183667
chr6	3848731	3826260	9.73	1.91	4.89055	0.000228205	hypermethylation	NM_001031218	TSPAN14	intergenic	223111
chr5	50592417	50592515	7.77	1.51	4.8882	0.000670468	hypermethylation	NR_031438	MIR203A	intergenic	31823
chr2	86072861	86064857	6.79	1.31	4.88652	0.000667241	hypermethylation	NM_001001744	IRX4	intron	4151
chr6	10054633	10054564	10.74	2.12	4.88288	0.00255892	hypermethylation	NR_035273	MIR1772	intergenic	186133
chr3	66074369	66037896	8.44	1.65	4.88	7.17319e-05	hypermethylation	NM_001006407	CDC40	intron	20759
chr1	170882076	170871787	6.78	1.31	4.87943	0.000315057	hypermethylation	NM_001030827	UFM1	intergenic	-154394
chr3	90585822	90579226	6.43	1.24	4.87313	0.000853859	hypermethylation	NM_001031087	CLN8	intergenic	13132
chr3	52255579	52148760	6.43	1.24	4.87313	0.000853859	hypermethylation	NM_001031071	GPR126	intergenic	273059
chr20	8172349	8178633	23.92	4.83	4.87221	6.70146e-08	hypermethylation	NM_204651	ADRM1	promoter	-1369
chr13	4071148	4071252	13.07	2.61	4.85978	3.82605e-05	hypermethylation	NR_105436	MIR6569	upstream	-4088
chr18	9054738	9054662	6.75	1.31	4.85816	0.000315057	hypermethylation	NR_035165	MIR1672	intergenic	131368
chr6	3848731	3826260	14.75	2.96	4.85294	0.000567194	hypermethylation	NM_001031218	TSPAN14	intergenic	420491
chr4	88913976	88848470	8.44	1.66	4.85227	0.000280351	hypermethylation	NM_204991	GFRA4	intergenic	-41314
chr2	88290497	88290602	6.4	1.24	4.85075	0.000853859	hypermethylation	NR_035249	MIR1816	intergenic	-141857
chr5	4708148	4617461	9.77	1.94	4.83824	0.000186109	hypermethylation	NM_001199420	MPPED2	intergenic	-151012
chr2	90566390	90584146	11.48	2.3	4.825	4.77102e-05	hypermethylation	NM_205280	MBP	intergenic	52190
chr20	2564510	2514607	6.75	1.32	4.82394	0.000315057	hypermethylation	NM_001011689	CBFA2T2	intergenic	-148140
chr18	6381007	6381092	5.06	0.97	4.82243	0.00145241	hypermethylation	NR_035045	MIR1561	promoter	1013
chr2	60407237	60424698	6.45	1.26	4.81618	0.00253285	hypermethylation	NM_001012560	DEK	intergenic	-108937
chr9	22347664	22351529	8.36	1.66	4.80682	0.000647802	hypermethylation	NM_001277475	SSR3	intergenic	-54444
chr6	9220393	9297381	10.09	2.02	4.8066	1.65883e-05	hypermethylation	NM_204390	SGMS1	intergenic	172857
chr18	10725172	10766707	9.78	1.96	4.79612	4.24642e-05	hypermethylation	NM_001031107	TMEM104	promoter	1718
chrLGE64	515738	530019	796.48	166.02	4.79521	2.02635e-06	hypermethylation	NM_001318983	DMBT1L	intergenic	-113088
chr2	24572104	24575656	6.42	1.26	4.79412	0.000853859	hypermethylation	NM_001080890	DLX6	upstream	-18724
chr1	91655423	91648946	6.42	1.26	4.79412	0.000853859	hypermethylation	NM_001257290	TIMMDC1	intron	2283
chr2	60595347	60602810	9.43	1.89	4.78894	4.7866e-05	hypermethylation	NM_001276364	SIRT5	intergenic	12583
chr2	60595347	60602810	9.43	1.89	4.78894	4.7866e-05	hypermethylation	NR_075081	SIRT5	intergenic	12583
chr3	47425647	47442269	6.41	1.26	4.78676	0.000853859	hypermethylation	NM_001199386	GINM1	intergenic	-563707
chr17	1824190	1824286	9.85	1.98	4.78365	0.000444056	hypermethylation	NR_035201	MIR1707	intergenic	-112550
chr1	104411094	104403768	6.4	1.26	4.77941	0.000853859	hypermethylation	NM_001006258	C1H21ORF59	intergenic	25304
chr23	1777952	1786001	6.4	1.26	4.77941	0.000853859	hypermethylation	NM_001006310	ZDHHC18	intergenic	-33172
chr3	52255579	52148760	6.4	1.26	4.77941	0.000853859	hypermethylation	NM_001031071	GPR126	intergenic	306649
chr4	65771640	65777574	6.4	1.26	4.77941	0.000853859	hypermethylation	NM_001031155	SGCB	intergenic	-338010
chr4	30583396	30607667	9.17	1.84	4.77835	0.000533559	hypermethylation	NM_001201455	SMAD1	promoter	1624
chr4	20364123	20356520	5.06	0.98	4.77778	0.00145241	hypermethylation	NM_001031129	CTSO	intergenic	-87367
chr5	9173629	9176702	5.06	0.98	4.77778	0.00145241	hypermethylation	NM_001277663	RPL27A	intergenic	-23689
chr2	23995941	23976018	9.5	1.91	4.77612	0.000173528	hypermethylation	NM_001201468	PON2	intergenic	44011
chr3	27058057	27111839	8.11	1.62	4.77326	0.000637344	hypermethylation	NM_001326498	LOC421419	intergenic	62503
chr3	27058057	27111839	8.11	1.62	4.77326	0.000637344	hypermethylation	NM_001326499	LOC421419	intergenic	62503
chr5	58457137	58454299	12.45	2.53	4.77186	5.64123e-05	hypermethylation	NM_205237	BMP4	intergenic	7387
chr4	28669757	28671567	54.91	11.43	4.77103	7.64229e-09	hypermethylation	NM_001009928	NOCT	intergenic	-536007
chr1	167962711	167942413	6.77	1.34	4.77083	0.000315057	hypermethylation	NM_001006271	SUCLA2	intergenic	55251
chr4	66423364	66427153	8.39	1.68	4.76966	0.000193962	hypermethylation	NM_001277821	COMMD8	intergenic	-82824
chr1	39931916	39933131	9.72	1.96	4.76699	0.000312359	hypermethylation	NM_001030363	MYF5	intergenic	704424
chr2	733943	708802	8.05	1.61	4.76608	0.000736203	hypermethylation	NM_001012851	DHX30	upstream	-9537
chr2	724497	724387	8.05	1.61	4.76608	0.000736203	hypermethylation	NR_105581	MIR6710	upstream	-18983
chr9	18471521	18200925	9.43	1.9	4.765	4.7866e-05	hypermethylation	NM_001081502	NLGN1	intergenic	466721
chr3	7911168	7804644	6.76	1.34	4.76389	0.000432524	hypermethylation	NM_001031039	LCLAT1	intron	81178
chr1	35017855	35013707	32.58	6.76	4.76385	5.44445e-06	hypermethylation	NM_205149	IFNG	intergenic	76465
chr2	56391148	56365652	9.76	1.97	4.76329	4.24641e-05	hypermethylation	NM_205039	KCNG2	intron	8088
chrZ	54641344	54549995	10.09	2.04	4.76168	0.000829822	hypermethylation	NM_204145	ABCA1	intergenic	-97666
chr3	97427884	97448913	9.8	1.98	4.75962	0.0001591	hypermethylation	NM_204401	TRIB2	intergenic	266916
chr3	46154321	46173470	11.13	2.26	4.75847	0.000199301	hypermethylation	NM_001277672	RAB32	intergenic	-39771
chr7	27855719	27869388	6.75	1.34	4.75694	0.000315057	hypermethylation	NM_001171542	SCTR	intergenic	-145569
chr3	109322437	109327827	12.79	2.61	4.75646	5.56175e-05	hypermethylation	NM_001006422	ENPP4	intergenic	-160697
chr19	3773359	3752428	13.1	2.68	4.7482	1.28819e-05	hypermethylation	NM_001097526	MYL10	intron	11949
chr4	85721718	85737212	9.44	1.91	4.74627	0.000151731	hypermethylation	NM_001012892	SUCLG1	intergenic	801822
chr7	28380248	28412568	6.78	1.35	4.74483	0.000315057	hypermethylation	NM_001031262	CCDC93	intergenic	163412
chr2	47544695	47489190	6.73	1.34	4.74306	0.000315057	hypermethylation	NM_001012559	SEPT7	intergenic	205105
chr6	5764829	6063170	6.73	1.34	4.74306	0.000315057	hypermethylation	NM_001044654	PCDH15	intergenic	-159159
chr1	55742422	55724006	7.77	1.56	4.74096	0.000209851	hypermethylation	NM_001030764	CHPT1	intergenic	-90928
chr2	47544695	47489190	12.7	2.6	4.74074	8.55807e-05	hypermethylation	NM_001012559	SEPT7	intergenic	-91605
chr10	1066892	1069203	8.1	1.63	4.73988	0.000188115	hypermethylation	NM_001293211	SENP8	upstream	-2272
chr6	4716589	4726169	17.18	3.55	4.73425	8.14867e-07	hypermethylation	NM_001199529	CISD1	intergenic	480751
chr11	284458	291115	7.71	1.55	4.73333	0.00121999	hypermethylation	NM_001293299	SLC7A6OS	intergenic	17232
chr25	1132879	1134156	8.08	1.63	4.72832	0.000188115	hypermethylation	NM_001172376	CRNN	promoter	-349
chr4	30455260	30422022	11.2	2.29	4.72803	0.000137257	hypermethylation	NM_001008467	ANAPC10	intergenic	343520
chr1	125541080	125554445	6.09	1.21	4.72519	0.00158573	hypermethylation	NM_001130740	PNPLA4	intergenic	129390
chr1	192061290	192064197	8.12	1.64	4.72414	0.000188115	hypermethylation	NM_213574	NDUFC2	intergenic	-294400
chr10	2245918	2332935	9.44	1.92	4.72277	0.00015133	hypermethylation	NM_001024577	LINGO1	intron	49982
chr18	5018306	5018209	8.07	1.63	4.72254	0.000188115	hypermethylation	NR_105593	MIR6599	intergenic	7216
chr19	805472	814681	8.16	1.65	4.72	0.00112621	hypermethylation	NM_204131	LIMK1	intergenic	281808
chr5	10948695	10953363	6.41	1.28	4.71739	0.000853859	hypermethylation	NM_204758	C5H11ORF58	intergenic	47445
chr6	5764829	6063170	8.06	1.63	4.71676	0.000439724	hypermethylation	NM_001044654	PCDH15	intron	2121
chr1	155461540	155442010	11.12	2.28	4.71429	9.60465e-05	hypermethylation	NM_001079741	BORA	intergenic	173960
chr1	167162472	167165115	6.4	1.28	4.71014	0.000853859	hypermethylation	NM_001081701	SPERT	intergenic	84018
chr19	8638173	8630997	6.4	1.28	4.71014	0.000853859	hypermethylation	NM_001030725	DDX52	intergenic	16433
chr21	171132	172098	6.07	1.21	4.70992	0.00159679	hypermethylation	NM_001278027	MRPS16	intergenic	48868
chr21	171132	174648	6.07	1.21	4.70992	0.00159679	hypermethylation	NM_001278028	MRPS16	intergenic	48868
chr21	171132	174648	6.07	1.21	4.70992	0.00159679	hypermethylation	NM_001278026	MRPS16	intergenic	48868
chr6	26971793	26991640	9.74	1.99	4.70813	0.000226196	hypermethylation	NM_001277379	HABP2	exon	11177
chr3	108386407	108397566	7.71	1.56	4.70482	0.00121791	hypermethylation	NM_204464	RHAG	intergenic	-190957
chr20	9370742	9368434	8.02	1.63	4.69364	0.00159363	hypermethylation	NM_001197037	PPDPF	intergenic	-53348
chr8	26391540	26401491	9.47	1.94	4.69118	4.78662e-05	hypermethylation	NM_001031290	USP1	intergenic	-155960
chr1	122284581	122389127	5.06	1	4.69091	0.00145241	hypermethylation	NM_001012545	GPM6B	intron	49099
chr1	132673793	132722850	5.06	1	4.69091	0.00145241	hypermethylation	NM_001030542	NPAS2	intergenic	-20633
chr1	28856747	28942057	15.53	3.24	4.67964	2.02557e-05	hypermethylation	NM_001004381	CNTN1	intergenic	172823
chr7	12233520	12166940	12.11	2.51	4.67816	5.53594e-05	hypermethylation	NM_204284	NRP2	intergenic	-320800
chr3	19309651	19670458	10.8	2.23	4.67811	0.000304582	hypermethylation	NM_001007081	ESRRG	intron	338919
chr1	98347472	98347553	14.06	2.93	4.67327	0.000221979	hypermethylation	NR_031398	MIR99A	intergenic	-373492
chr7	34436351	34423702	12.19	2.53	4.673	1.63166e-05	hypermethylation	NM_001008477	MMADHC	intergenic	41241
chr4	16494096	16502383	8.17	1.67	4.67232	0.0012104	hypermethylation	NM_001012887	NKRF	upstream	-10336
chr26	4253802	4285654	7.78	1.59	4.66272	0.000209851	hypermethylation	NM_001030919	C26H6ORF106	intron	14948
chr3	22390223	22380706	6.42	1.3	4.65714	0.00085386	hypermethylation	NM_205038	PRPH2	intergenic	-252127
chr2	124537522	124513978	12.14	2.53	4.65399	0.000174988	hypermethylation	NM_001277420	TMEM55A	intergenic	27682
chr1	132673793	132722850	7.81	1.6	4.65294	0.000815898	hypermethylation	NM_001030542	NPAS2	intergenic	-33533
chr14	9934513	9975087	6.41	1.3	4.65	0.00185148	hypermethylation	NM_204471	USP7	intergenic	-278973
chr4	77886216	77906197	5.06	1.01	4.64865	0.00145241	hypermethylation	NM_001004402	WDR1	intergenic	-183846
chr4	14200592	14176312	11.8	2.46	4.64844	0.000770184	hypermethylation	NM_001079762	LOC772071	intergenic	-465158
chr1	15962958	15929587	12.54	2.62	4.64706	2.54062e-05	hypermethylation	NM_001031340	CERK	intergenic	210118
chr19	378001	376836	6.73	1.37	4.64626	0.000810096	hypermethylation	NM_001045832	CCL5	intergenic	-53279
chr2	10356116	10367017	12.07	2.52	4.64504	5.23187e-05	hypermethylation	NM_001006354	GTPBP4	upstream	-3876
chr7	4752830	4806096	6.4	1.3	4.64286	0.000853859	hypermethylation	NM_205534	COL6A3	upstream	-9850
chr7	4739842	4722131	6.4	1.3	4.64286	0.000853859	hypermethylation	NM_001115080	MLPH	upstream	-3138
chr1	25227692	25289679	6.4	1.3	4.64286	0.00085386	hypermethylation	NM_001006229	TFEC	intergenic	327438
chr7	17485000	17460827	6.4	1.3	4.64286	0.000853859	hypermethylation	NM_001006519	DYNC1I2	intergenic	28830
chr20	1049224	1060867	6.4	1.3	4.64286	0.00085386	hypermethylation	NM_206986	RBM12	intergenic	21966
chr1	10044513	10403519	9.09	1.88	4.64141	0.000423398	hypermethylation	NM_001177322	CACNA2D1	intergenic	-241083
chr7	26858630	26674954	8.15	1.68	4.63483	0.000432985	hypermethylation	NM_001322361	MYLK	intron	134850
chr4	76230770	76216445	6.43	1.31	4.63121	0.00085386	hypermethylation	NM_001200043	BST1	intergenic	-175610
chr15	11434694	11434804	16.85	3.56	4.63115	4.38915e-08	hypermethylation	NR_035030	MIR1464	intergenic	57406
chr9	12555396	12505723	9.11	1.89	4.62814	0.000119796	hypermethylation	NM_001039309	OPA1	intergenic	79986
chr10	11728513	11734390	12.16	2.55	4.62642	0.000143322	hypermethylation	NM_001030551	MESDC2	intergenic	58387
chr2	2074772	2076418	13.03	2.74	4.62324	0.00496214	hypermethylation	NM_001005571	CYP8B1	intergenic	75128
chr2	137733434	137710013	6.09	1.24	4.6194	0.00094102	hypermethylation	NM_001199501	ANXA13	intergenic	-69596
chr7	25748553	25752973	6.41	1.31	4.61702	0.00189586	hypermethylation	NM_205073	TSN	intergenic	-166023
chr1	130706007	130816579	6.08	1.24	4.61194	0.00094102	hypermethylation	NM_205346	GABRB3	intergenic	281003
chrZ	37760853	37643904	9.12	1.9	4.61	0.000119796	hypermethylation	NM_001031427	GNAQ	intergenic	-266607
chr6	17274065	17209915	10.77	2.26	4.60593	2.72377e-05	hypermethylation	NM_001286369	MARCH8	intron	50995
chr6	17295313	17209915	10.77	2.26	4.60593	2.72377e-05	hypermethylation	NM_001286368	MARCH8	intron	72243
chr1	103980774	103985214	6.44	1.32	4.60563	0.00085386	hypermethylation	NM_205064	SOD1	intergenic	-294094
chr15	6739320	6784139	6.07	1.24	4.60448	0.00094102	hypermethylation	NM_001305644	UBE3B	intergenic	-23720
chr17	1034309	1005917	6.07	1.24	4.60448	0.00094102	hypermethylation	NM_206979	GRIN1	intergenic	-119421
chr2	33670877	33497259	6.07	1.24	4.60448	0.00094102	hypermethylation	NM_001199618	JAZF1	intergenic	-121463
chr6	16115551	16111039	15.53	3.3	4.59706	1.8607e-07	hypermethylation	NM_204879	ZP4	intergenic	81581
chr5	2049582	2045882	7.76	1.61	4.59649	0.000481689	hypermethylation	NM_001199474	DBX1	intergenic	116432
chr18	3760264	3808645	6.38	1.31	4.59574	0.00135573	hypermethylation	NM_001030701	SEPT9	intergenic	-109824
chr1	109396354	109429849	6.1	1.25	4.59259	0.00094102	hypermethylation	NM_001278085	PDXK	intergenic	62936
chr1	109396354	109440653	6.1	1.25	4.59259	0.00094102	hypermethylation	NM_001278084	PDXK	intergenic	62936
chr1	124042083	124134384	7.42	1.54	4.58537	0.000534936	hypermethylation	NM_204129	MID1	intergenic	-474923
chr10	1911540	1917111	7.74	1.61	4.5848	0.000209851	hypermethylation	NM_001162907	ULK3	promoter	1830
chr3	19079208	19182647	19.38	4.15	4.58353	5.50157e-06	hypermethylation	NM_001031046	GPATCH2	intron	13052
chr2	51183221	51170881	7.41	1.54	4.57927	0.000534936	hypermethylation	NM_205396	INHBA	intergenic	175481
chr7	1362150	1350015	6.4	1.32	4.57746	0.00085386	hypermethylation	NM_001006510	ZC3H15	intergenic	-157020
chr18	2666638	2569642	9.42	1.98	4.57692	0.000398783	hypermethylation	NM_001030700	COX10	intergenic	135608
chr4	59539395	59553267	6.07	1.25	4.57037	0.00094102	hypermethylation	NM_001031151	METAP1	intergenic	-23255
chr1	131985791	131946210	6.1	1.26	4.55882	0.00094102	hypermethylation	NM_001030811	REV1	intron	34931
chr9	14766032	14763198	10.47	2.22	4.55603	8.91624e-05	hypermethylation	NM_001318436	NMUR1	intergenic	-127638
chr10	16080571	16080645	6.41	1.33	4.55245	0.00085386	hypermethylation	NR_035202	MIR1813-2	intergenic	-307891
chr12	7040115	7205468	7.41	1.55	4.55152	0.00180755	hypermethylation	NM_205034	CACNA1D	intergenic	-171745
chr12	13511858	13504459	6.45	1.34	4.54861	0.00246745	hypermethylation	NM_001098238	THOC7	intergenic	-277232
chr1	180637210	180415035	7.72	1.62	4.54651	0.000786303	hypermethylation	NM_001113186	GRIA4	intergenic	-44850
chr1	180637210	180415035	7.72	1.62	4.54651	0.000786303	hypermethylation	NM_205214	GRIA4	intergenic	-44850
chr14	12121994	12125146	18.02	3.89	4.54135	4.39422e-06	hypermethylation	NM_001031359	MRPL28	upstream	-8484
chr18	2666638	2569642	7.75	1.63	4.53757	0.00147722	hypermethylation	NM_001030700	COX10	intergenic	-61032
chr1	143884758	143798201	6.07	1.26	4.53676	0.00094102	hypermethylation	NM_001006268	UBAC2	intergenic	-75482
chr7	13758810	13760177	16.4	3.54	4.53297	1.85135e-05	hypermethylation	NM_204920	NEUROD1	intergenic	44250
chr3	109727740	109741746	17.93	3.88	4.53015	5.39514e-06	hypermethylation	NM_001130743	OPN5	intergenic	-47490
chr4	45924716	45942347	13.48	2.9	4.52667	2.26722e-06	hypermethylation	NM_001031145	AGPAT9	intergenic	192494
chr6	11820969	11813037	7.73	1.63	4.52601	0.000492606	hypermethylation	NM_001031226	PPIF	intergenic	-55931
chr10	8372335	8393383	6.41	1.34	4.52083	0.00085386	hypermethylation	NM_001293242	GNB5	upstream	-10075
chr4	76230770	76216445	7.72	1.63	4.52023	0.000351742	hypermethylation	NM_001200043	BST1	intergenic	-150120
chr4	85059057	85046208	14.86	3.21	4.51964	1.09364e-06	hypermethylation	NM_001006462	IMMT	intergenic	-22243
chrZ	66677412	66636147	6.4	1.34	4.51389	0.00085386	hypermethylation	NM_001115082	LPAR1	intergenic	-705618
chr2	61148472	61353919	6.4	1.34	4.51389	0.00085386	hypermethylation	NM_001012862	JARID2	intergenic	-126162
chr1	145716156	145736915	16.31	3.54	4.50824	1.49077e-05	hypermethylation	NM_204935	DCT	intergenic	178674
chr4	28669757	28671567	9.4	2.01	4.50237	0.000173771	hypermethylation	NM_001009928	NOCT	intergenic	-404467
chr6	18577054	18569100	12.18	2.63	4.49817	0.0023023	hypermethylation	NM_204510	CXCL12	intergenic	118394
chr15	3746830	3704709	10.51	2.26	4.49576	6.51007e-05	hypermethylation	NM_001030656	GLT1D1	intergenic	141520
chr2	128383801	128374270	9.11	1.95	4.49268	0.000245597	hypermethylation	NM_001031597	PABPC1	intergenic	-25719
chr5	57480389	57479826	7.8	1.66	4.48864	0.000312903	hypermethylation	NM_001277880	RPS29	intergenic	326379
chr1	153125635	153139611	6.09	1.28	4.48551	0.00094102	hypermethylation	NM_001001127	EDNRB	intergenic	-384495
chr2	72177219	72271596	6.08	1.28	4.47826	0.00094102	hypermethylation	NM_214673	CDH10	intergenic	631951
chr5	58683593	58687899	6.08	1.28	4.47826	0.00094102	hypermethylation	NM_204641	FKBP3	intergenic	443317
chr3	48776283	48783004	5.76	1.21	4.47328	0.00437051	hypermethylation	NM_001177309	VIP	intergenic	-139273
chr3	48776283	48783004	5.76	1.21	4.47328	0.00437051	hypermethylation	NM_205366	VIP	intergenic	-139273
chr18	2288006	2301605	7.1	1.51	4.47205	0.00193327	hypermethylation	NM_001277071	PMP22	intergenic	180244
chr18	2288006	2301605	7.1	1.51	4.47205	0.00193327	hypermethylation	NM_001277072	PMP22	intergenic	180244
chr17	7148009	7049742	6.07	1.28	4.47101	0.00094102	hypermethylation	NM_204142	VAV2	intron	61569
chr12	11684571	11655701	7.81	1.67	4.46893	0.00064431	hypermethylation	NM_001199221	ARIH2	intergenic	-49199
chr6	11568617	11556304	10.49	2.27	4.46835	3.11343e-05	hypermethylation	NM_001277338	H2AFY2	intergenic	-31873
chr2	147933270	147927175	10.44	2.26	4.4661	3.11343e-05	hypermethylation	NM_204775	LY6E	intergenic	108110
chr2	11354184	11395736	5.75	1.21	4.46565	0.00438166	hypermethylation	NM_001031511	PFKP	intergenic	-136214
chr14	9113929	9109218	7.4	1.58	4.46429	0.000534936	hypermethylation	NM_001198641	NUBP1	intergenic	-149221
chr2	68785273	68673043	9.13	1.97	4.45894	0.000119796	hypermethylation	NM_204134	CDH20	intergenic	-87257
chr3	61230459	61222960	7.79	1.67	4.45763	0.000300061	hypermethylation	NM_204586	GJA1	intergenic	38109
chr4	4941752	4730770	6.05	1.28	4.45652	0.00094102	hypermethylation	NM_001001743	FGF13	intron	5002
chr1	134937159	135010920	6.05	1.28	4.45652	0.00094102	hypermethylation	NM_001318431	LOC771085	upstream	-7129
chr2	31937355	31933787	8.8	1.9	4.45	0.000135738	hypermethylation	NM_204363	NPVF	intergenic	-109195
chr1	105544588	105396886	17.29	3.81	4.44757	9.96928e-06	hypermethylation	NM_205227	RUNX1	intron	62718
chr10	8193074	8224908	6.08	1.29	4.44604	0.00094102	hypermethylation	NM_001005811	FAM214A	intergenic	-297024
chr4	89252036	89249765	18.46	4.08	4.44019	3.64973e-05	hypermethylation	NM_205198	GNOT2	intergenic	-577134
chr4	5935039	5777420	9.09	1.97	4.43961	0.000119796	hypermethylation	NM_204210	DIAPH1	intergenic	-673371
chr2	48697462	48701762	6.07	1.29	4.43885	0.00094102	hypermethylation	NM_001302171	LSM5	intergenic	326898
chr1	15520697	15532339	7.75	1.67	4.43503	0.000209851	hypermethylation	NM_001031351	TRMU	intergenic	77993
chr4	8906960	8943986	10.49	2.29	4.43096	0.000174397	hypermethylation	NM_001031120	HDX	intergenic	139660
chr6	15068452	15060278	11.73	2.57	4.43071	0.000173149	hypermethylation	NM_205443	PLAU	intergenic	-60118
chr5	7326133	7187253	7.42	1.6	4.42353	0.000534936	hypermethylation	NM_001199405	TEAD1	intron	25343
chr1	112079701	112078680	7.42	1.6	4.42353	0.000855916	hypermethylation	NM_213575	MID1IP1	intergenic	16791
chr1	30502888	30482683	9.1	1.98	4.42308	0.000495107	hypermethylation	NM_001276354	DBX2	intergenic	-27932
chr1	50582854	50594434	7.41	1.6	4.41765	0.000534936	hypermethylation	NM_204270	PDGFB	intron	8746
chr1	34859793	34869889	7.76	1.68	4.41573	0.000209851	hypermethylation	NM_001031480	DYRK2	intergenic	-143723
chr3	35080582	35065495	6.08	1.3	4.41429	0.00094102	hypermethylation	NM_001318984	EXO1	intergenic	42082
chr8	17790798	17811908	6.08	1.3	4.41429	0.00094102	hypermethylation	NM_001006535	FUBP1	intergenic	-23548
chr4	34496080	34539939	11.59	2.55	4.41132	0.000265576	hypermethylation	NM_001039298	HERC3	intergenic	76910
chr1	60684638	60675632	7.13	1.54	4.40854	0.0013132	hypermethylation	NM_001167758	RAD52	intergenic	262248
chr1	60684638	60675632	7.13	1.54	4.40854	0.0013132	hypermethylation	NM_001167759	RAD52	intergenic	262248
chr2	37769590	37773740	7.39	1.6	4.40588	0.000553305	hypermethylation	NM_001305165	RPL15	upstream	-12520
chr18	3365759	3380107	16.32	3.63	4.40214	1.34366e-05	hypermethylation	NM_001007844	WDR45B	intergenic	55741
chr20	13433462	13447662	9.1	1.99	4.40191	0.000563631	hypermethylation	NM_001080872	SALL4	intergenic	108958
chr1	53321328	53306964	6.06	1.3	4.4	0.00094102	hypermethylation	NM_001030761	PWP1	intergenic	-107912
chr6	22927962	22931018	21.59	4.83	4.39959	2.9408e-09	hypermethylation	NM_001277369	BORCS7	intergenic	42888
chr1	26036407	25846306	7.42	1.61	4.39766	0.00212678	hypermethylation	NM_001318413	FOXP2	intergenic	-109133
chr4	23520462	23653666	10.1	2.22	4.39655	0.000201202	hypermethylation	NM_204703	TLL1	intergenic	418508
chr8	4227236	4228652	7.37	1.6	4.39412	0.00310971	hypermethylation	NM_001277527	REG4	upstream	-18126
chr6	21551706	21579986	20.1	4.5	4.3913	3.41199e-06	hypermethylation	NM_001305459	ENTPD1	intergenic	-209406
chr8	3667315	3672669	13.03	2.89	4.3913	0.000115124	hypermethylation	NM_204385	RGS4	intergenic	14385
chr1	23554872	23291120	10.13	2.23	4.39056	7.50975e-05	hypermethylation	NM_204279	KCND2	intergenic	-183288
chr3	76289509	76312354	7.1	1.54	4.39024	0.000601799	hypermethylation	NM_001031083	SYNCRIP	intron	16631
chr4	81918087	81860880	7.45	1.62	4.38953	0.000643342	hypermethylation	NM_001079730	ADD1	upstream	-14093
chr6	21789161	21793862	9.16	2.01	4.38863	0.000241008	hypermethylation	NM_001031580	HPS1	upstream	-16841
chrZ	46263613	46283078	9.07	1.99	4.38756	0.000545785	hypermethylation	NM_205391	NREP	intergenic	-151753
chr5	20702879	20716731	10.43	2.3	4.3875	0.000316115	hypermethylation	NM_001006474	API5	intergenic	-815629
chr4	44243712	44243822	10.38	2.29	4.38494	0.000187534	hypermethylation	NR_105500	MIR6632	intergenic	193858
chrZ	2151455	2159196	7.44	1.62	4.38372	0.000534936	hypermethylation	NM_204286	ATP5A1	intergenic	1385275
chr8	10935926	10917543	6.08	1.31	4.38298	0.00213029	hypermethylation	NM_001031274	SLC35A3	intergenic	-34534
chr3	31372140	31365761	10.33	2.28	4.38235	0.000527849	hypermethylation	NM_001277661	GPATCH11	intergenic	-83830
chr3	31372140	31365761	10.33	2.28	4.38235	0.000527849	hypermethylation	NM_001277662	GPATCH11	intergenic	-83830
chr3	31372140	31365761	10.33	2.28	4.38235	0.000527849	hypermethylation	NR_102417	GPATCH11	intergenic	-83830
chr6	29599894	29599957	11.73	2.6	4.38148	0.000213947	hypermethylation	NR_105640	MIR7472	intergenic	37926
chr4	79476700	79504654	8.4	1.84	4.38144	0.000505272	hypermethylation	NM_001252314	TBC1D14	intergenic	-38610
chr20	11868022	11873156	17.6	3.94	4.38119	9.54558e-07	hypermethylation	NM_001031492	PMEPA1	intergenic	-93702
chr13	7576008	7575892	17.11	3.83	4.37913	5.10204e-06	hypermethylation	NR_035324	MIR458	intergenic	-58582
chr4	22825737	22824458	7.08	1.54	4.37805	0.000601799	hypermethylation	NM_001031535	NPY1R	upstream	-17303
chr3	86152753	86161519	6.07	1.31	4.37589	0.00094102	hypermethylation	NM_001110060	RAB23	intergenic	139647
chr14	12090931	12092546	17.22	3.86	4.37374	1.19898e-05	hypermethylation	NM_001004374	HBZ	intergenic	-784601
chr14	10114454	10103374	6.06	1.31	4.36879	0.00094102	hypermethylation	NM_001278154	METTL22	upstream	-14976
chr4	38277565	38256306	7.37	1.61	4.36842	0.00149174	hypermethylation	NM_001277794	TET2	intergenic	49375
chr1	30012703	30024156	7.06	1.54	4.36585	0.000601799	hypermethylation	NM_001030738	IRAK4	intergenic	-136793
chr8	4451316	4448299	5.75	1.24	4.36567	0.00245899	hypermethylation	NM_001031559	FASLG	intergenic	59406
chr17	6715056	6720240	7.45	1.63	4.36416	0.000641525	hypermethylation	NM_001277708	C17H9ORF9	intergenic	-62436
chr8	10666766	10666678	7.1	1.55	4.36364	0.000601799	hypermethylation	NR_035097	MIR1610	intergenic	198296
chr1	194256434	194098233	11.11	2.47	4.36187	0.000161891	hypermethylation	NM_001305150	GDPD5	intron	77614
chr5	22404966	22405076	6.05	1.31	4.3617	0.00094102	hypermethylation	NR_105471	MIR6603	intergenic	-26766
chr17	8238531	8212309	11.5	2.56	4.3609	1.99042e-05	hypermethylation	NM_204562	KCNT1	intergenic	27871
chr19	805472	814681	7.44	1.63	4.35838	0.000534936	hypermethylation	NM_204131	LIMK1	intergenic	47828
chr10	16080571	16080645	8.7	1.92	4.35644	0.000862993	hypermethylation	NR_035202	MIR1813-2	intergenic	-159001
chr23	950335	955656	14.1	3.16	4.35583	2.31629e-05	hypermethylation	NM_001198655	EDN2	intergenic	26275
chr21	5577061	5579681	6.08	1.32	4.35211	0.00094102	hypermethylation	NM_204925	NPPB	promoter	-291
chr2	17619985	17616767	7.08	1.55	4.35152	0.000601799	hypermethylation	NM_001007988	BMI1	intergenic	-109395
chr3	7624577	7599388	5.73	1.24	4.35075	0.00245899	hypermethylation	NM_001031040	EHD3	intergenic	-34373
chr1	136636255	136641966	11.81	2.64	4.34672	1.7216e-05	hypermethylation	NM_204418	ATP4B	intergenic	-55195
chr14	2177882	2184103	6.07	1.32	4.34507	0.00094102	hypermethylation	NM_001006159	GET4	intergenic	18978
chr3	101916285	101882030	9.85	2.19	4.34498	0.000500128	hypermethylation	NM_001044633	APOB	intergenic	-119635
chr6	18577054	18569100	7.46	1.64	4.34483	0.00126246	hypermethylation	NM_204510	CXCL12	intergenic	328004
chr1	104085132	104085223	13.15	2.95	4.34426	4.64714e-06	hypermethylation	NR_035236	MIR1738	intergenic	75158
chr4	83025590	82974030	9.06	2.01	4.34123	0.00235889	hypermethylation	NM_205509	FGFR3	intergenic	-156100
chr1	143884758	143798201	7.41	1.63	4.34104	0.000534936	hypermethylation	NM_001006268	UBAC2	intergenic	651448
chr2	40385524	40447632	7.1	1.56	4.33735	0.000601799	hypermethylation	NM_205428	TGFBR2	intergenic	-443974
chr18	2146328	2070105	11.78	2.64	4.33577	2.84008e-05	hypermethylation	NM_001030698	STX8	intron	7928
chr6	22253322	22259545	18.1	4.1	4.33333	1.42676e-05	hypermethylation	NM_001012767	FGF8	intergenic	8878
chr6	6129270	6562977	9.04	2.01	4.33175	0.00103817	hypermethylation	NM_001199536	CTNNA3	intron	2230
chr6	4716589	4726169	6.09	1.33	4.32867	0.00094102	hypermethylation	NM_001199529	CISD1	intergenic	149311
chr11	14922968	14936617	7.43	1.64	4.32759	0.00177943	hypermethylation	NM_204635	BCMO1	upstream	-9538
chr19	4958103	4985586	14.6	3.3	4.32353	0.000323927	hypermethylation	NM_001293295	CRCP	intron	15947
chr6	10214031	10199477	8.72	1.94	4.32353	0.000502142	hypermethylation	NM_001006497	DNA2	intergenic	-33999
chr26	3474519	3455409	8.46	1.88	4.32323	0.00146002	hypermethylation	NM_204622	ST7L	intron	8639
chr2	68593987	68596123	11.83	2.66	4.32246	4.72005e-05	hypermethylation	NM_001305034	RNF152	upstream	-15407
chr1	166351579	166351479	7.42	1.64	4.32184	0.000534936	hypermethylation	NR_105423	MIR6555	intergenic	120449
chr8	2220563	2166091	14.85	3.36	4.32081	0.00312771	hypermethylation	NM_001031264	NEK7	intergenic	55853
chr12	7235077	7231016	5.73	1.25	4.31852	0.00245899	hypermethylation	NM_001025441	SELK	intergenic	-139183
chr1	171293937	171326016	8.75	1.95	4.31707	0.000135738	hypermethylation	NM_001030541	POSTN	intergenic	-62747
chr11	16301412	16284724	5.72	1.25	4.31111	0.00245899	hypermethylation	NM_001166325	COTL1	intron	5152
chr8	25268452	25266745	14.12	3.2	4.30909	7.83098e-05	hypermethylation	NM_001031289	JUN	intergenic	-135528
chr1	110383329	110442832	10.02	2.25	4.30638	0.000976412	hypermethylation	NM_001037829	EFHC2	intron	39081
chr12	12834953	12835051	7.13	1.58	4.30357	0.00126945	hypermethylation	NR_035034	MIR1550	intergenic	99827
chr2	15827193	15807102	7.13	1.58	4.30357	0.00126945	hypermethylation	NM_001031512	YME1L1	intergenic	31443
chr7	12233520	12166940	5.75	1.26	4.30147	0.00245899	hypermethylation	NM_204284	NRP2	intron	10370
chr2	142229564	142229500	13.01	2.95	4.29836	0.000149693	hypermethylation	NR_031422	MIR30D	intergenic	-191366
chr18	4043648	4042510	21.17	4.85	4.29697	1.97256e-06	hypermethylation	NM_001030702	RASL10A	upstream	-11072
chr1	102105669	101945901	5.74	1.26	4.29412	0.00245899	hypermethylation	NM_204308	APP	upstream	-18271
chr3	7505303	7524818	10.16	2.29	4.29289	0.00340886	hypermethylation	NM_204936	LHCGR	intron	8007
chr4	85721718	85737212	23.87	5.49	4.28801	2.64146e-07	hypermethylation	NM_001012892	SUCLG1	intergenic	187522
chr5	40126017	40099533	8.39	1.88	4.28788	0.000370956	hypermethylation	NM_001031207	GTF2A1	intergenic	-978913
chr4	83469111	83450302	8.39	1.88	4.28788	0.00209499	hypermethylation	NM_001004429	TACC3	intergenic	40741
chr3	37159463	37134467	7.1	1.58	4.28571	0.00214948	hypermethylation	NM_001031062	GPR137B	intergenic	-507357
chr2	28676265	28693100	8.77	1.97	4.28502	0.000251786	hypermethylation	NM_001199612	TSPAN13	upstream	-14355
chr11	10563218	10563108	17.81	4.08	4.28469	2.09417e-05	hypermethylation	NR_105458	MIR6589	intergenic	-21832
chr7	9777766	9749176	10.43	2.36	4.28049	0.000549043	hypermethylation	NM_001277422	RFTN2	intergenic	-270814
chr4	24418013	24425863	13.04	2.97	4.28013	0.000159502	hypermethylation	NM_001197243	LOC422426	intergenic	418037
chr2	90566390	90584146	21.6	4.97	4.28008	0.000540662	hypermethylation	NM_205280	MBP	intron	7500
chr13	1788283	1799938	7.13	1.59	4.27811	0.00128505	hypermethylation	NM_001025609	DNAJC18	upstream	-13143
chr3	44874172	44881975	6.06	1.34	4.27778	0.00094102	hypermethylation	NM_001006405	TCP1	exon	3798
chr17	2707385	2640784	6.06	1.34	4.27778	0.00094102	hypermethylation	NM_205456	TNC	intergenic	-390085
chr14	10114454	10103374	11.18	2.54	4.27273	0.000108442	hypermethylation	NM_001278154	METTL22	intergenic	-899666
chr4	29384971	29396059	7.46	1.67	4.27119	0.00125275	hypermethylation	NM_001277828	ZNF330	promoter	-1761
chr21	2638677	2638787	8.74	1.97	4.27053	0.000253594	hypermethylation	NR_105549	MIR6680	intergenic	26813
chr3	47425647	47442269	8.44	1.9	4.27	0.000373752	hypermethylation	NM_001199386	GINM1	intergenic	-261567
chr4	84971108	84950277	8.77	1.98	4.26442	0.000250909	hypermethylation	NM_001001192	ST3GAL5	intron	13088
chr28	3288847	3306583	12.82	2.93	4.26403	0.000323023	hypermethylation	NM_001195551	SUGP1	upstream	-15237
chr2	89705288	89701059	11.11	2.53	4.26236	4.65686e-05	hypermethylation	NM_001302159	SEC61B	promoter	-1692
chr1	35732582	35772023	7.4	1.66	4.26136	0.000534936	hypermethylation	NM_001012808	CNOT2	upstream	-14332
chr20	9899968	9883859	9.74	2.21	4.25974	0.000230337	hypermethylation	NM_001030858	TPD52L2	intergenic	-50042
chr7	3433912	3031381	10.46	2.38	4.25806	0.00134738	hypermethylation	NM_001030365	ERBB4	intron	209202
chr4	19781303	19787443	6.07	1.35	4.25517	0.00094102	hypermethylation	NM_001167683	FGB	promoter	1267
chr3	29704444	29704334	8.41	1.9	4.255	0.000440397	hypermethylation	NR_105489	MIR4732	intergenic	-93056
chr12	12834953	12835051	7.13	1.6	4.25294	0.00125743	hypermethylation	NR_035034	MIR1550	upstream	-4973
chr10	4187634	4536712	7.04	1.58	4.25	0.00218719	hypermethylation	NM_001289887	RORA	promoter	1966
chr7	5546146	5553782	8.4	1.9	4.25	0.000828301	hypermethylation	NM_205168	SPP2	intergenic	52864
chr2	96897192	96931106	10.1	2.3	4.25	7.50976e-05	hypermethylation	NM_001199387	PTPN2	intergenic	-140302
chr4	73318423	73359649	8.74	1.98	4.25	0.000135738	hypermethylation	NM_001031159	DHX15	intergenic	132067
chr11	17063436	17057904	7.08	1.59	4.24852	0.000601799	hypermethylation	NM_205416	IRF8	intergenic	111766
chr2	68575038	68575137	8.39	1.9	4.245	0.000944648	hypermethylation	NR_035283	MIR1782	intergenic	-31588
chr4	11612706	11617275	72.6	17.03	4.24402	7.31629e-12	hypermethylation	NM_001277670	ASB12	upstream	-19096
chr1	112642114	112612017	8.47	1.92	4.24257	0.000864466	hypermethylation	NM_001277736	PRRG1	intergenic	-149426
chrZ	19280023	19337231	11.82	2.71	4.24199	0.0012634	hypermethylation	NM_001039312	KIF2A	intergenic	-184413
chr15	10090753	10084518	6.05	1.35	4.24138	0.00094102	hypermethylation	NM_205040	DGCR6	intergenic	14403
chr1	165145844	165058983	16.99	3.93	4.24069	0.000386153	hypermethylation	NM_001006269	ELF1	intron	37094
chr4	30997483	30847191	8.38	1.9	4.24	0.00114742	hypermethylation	NM_001031131	SLC10A7	intergenic	-20397
chr4	8488495	8488385	13.8	3.18	4.2378	3.93937e-06	hypermethylation	NR_035028	MIR1462	intergenic	302655
chr11	14154278	13994541	8.46	1.92	4.23762	0.000972131	hypermethylation	NM_001044671	MAF	intergenic	-117432
chr7	6781273	6807308	7.1	1.6	4.23529	0.000601799	hypermethylation	NM_205348	COL6A2	intron	2307
chr1	184726717	184741351	7.1	1.6	4.23529	0.000601799	hypermethylation	NM_001277824	CWC15	upstream	-14047
chr1	184726525	184741351	7.1	1.6	4.23529	0.000601799	hypermethylation	NM_001277823	CWC15	upstream	-13855
chr15	2225213	2225316	11.12	2.55	4.23396	0.000545524	hypermethylation	NR_035270	MIR1769	intergenic	-404213
chr1	32863894	32927668	5.74	1.28	4.23188	0.00245899	hypermethylation	NM_204840	USP15	intergenic	-105094
chr1	32863894	32927668	5.74	1.28	4.23188	0.00245899	hypermethylation	NM_212537	USP15	intergenic	-105094
chr18	5811210	5811315	7.05	1.59	4.23077	0.000601799	hypermethylation	NR_035265	MIR1765	upstream	-17640
chr2	9663645	9612897	7.05	1.59	4.23077	0.00150334	hypermethylation	NM_001014970	VIPR2	intergenic	-60815
chr23	3676855	3681110	7.05	1.59	4.23077	0.0015705	hypermethylation	NM_001318444	RSPO1	intergenic	-48125
chrZ	64921768	64903373	7.43	1.68	4.23034	0.000534937	hypermethylation	NM_001031434	RNF20	intergenic	171618
chr4	37162628	37159321	9.46	2.16	4.23009	0.000656256	hypermethylation	NM_001281500	RPL34	intergenic	-49122
chr8	21587691	21587583	5.73	1.28	4.22464	0.00245899	hypermethylation	NR_035312	MIR1809	intergenic	-98789
chr7	16579655	16609495	8.43	1.92	4.22277	0.00206451	hypermethylation	NM_204603	SP3	intergenic	185575
chr24	3780662	3777991	8.09	1.84	4.22165	0.000607309	hypermethylation	NM_001317737	TMEM136	intergenic	54372
chr2	10356116	10367017	10.74	2.47	4.2179	0.00109916	hypermethylation	NM_001006354	GTPBP4	intergenic	-211646
chr1	172764556	172294626	5.72	1.28	4.21739	0.00245899	hypermethylation	NM_001252140	NBEA	intron	293886
chr6	8319310	8519828	8.46	1.93	4.21675	0.000331316	hypermethylation	NM_001277097	ANK3	intron	52310
chr1	24772038	24742310	5.76	1.29	4.21583	0.00245899	hypermethylation	NM_001004380	CAPZA2	intron	10838
chr6	17557812	17554591	5.76	1.29	4.21583	0.00245899	hypermethylation	NM_205432	GDF2	intergenic	-226908
chr3	33115124	33168049	9.76	2.24	4.21368	8.61034e-05	hypermethylation	NM_001161801	AHCTF1	upstream	-14154
chr2	38482069	38420563	6.09	1.37	4.21088	0.00251403	hypermethylation	NM_205082	TOP2B	exon	21899
chr6	15068452	15060278	11.52	2.66	4.21014	0.000153267	hypermethylation	NM_205443	PLAU	upstream	-10798
chr7	9511337	9491297	19.5	4.56	4.20601	4.23487e-07	hypermethylation	NM_001006515	GTF3C3	intergenic	69527
chr2	15827193	15807102	8.73	2	4.20476	0.000135738	hypermethylation	NM_001031512	YME1L1	intergenic	45203
chr4	31762701	31564706	8.39	1.92	4.20297	0.000366394	hypermethylation	NM_001159345	NR3C2	intron	57371
chr6	466923	518973	11.12	2.57	4.20225	0.000315205	hypermethylation	NM_001199508	CCSER2	intergenic	580977
chr1	47112994	47138692	8.43	1.93	4.20197	0.000331316	hypermethylation	NM_001319029	SLC17A8	upstream	-7054
chr1	97418694	97411084	8.43	1.93	4.20197	0.00224116	hypermethylation	NM_001030793	HSPA13	intergenic	422464
chr1	91287001	91296862	5.74	1.29	4.20144	0.00245899	hypermethylation	NM_205182	LOC396098	intergenic	96199
chr25	1381571	1381664	5.74	1.29	4.20144	0.00245899	hypermethylation	NR_035117	MIR1629	intergenic	15659
chr2	83872645	83818015	6.07	1.37	4.19728	0.00252783	hypermethylation	NM_001006381	GALNT1	intergenic	-93585
chr2	7827460	7834109	8.46	1.94	4.19608	0.00143387	hypermethylation	NM_001030966	INSIG1	intergenic	-129750
chr4	14074464	14062682	13.82	3.22	4.19277	0.000187372	hypermethylation	NM_001271986	ATG4A	intergenic	116434
chr4	14074464	14062682	13.82	3.22	4.19277	0.000187372	hypermethylation	NM_001271987	ATG4A	intergenic	116434
chr4	49546608	49557045	9.71	2.24	4.19231	0.000686016	hypermethylation	NM_001006451	DCK	intergenic	104652
chr1	67358746	67337860	5.76	1.3	4.18571	0.00245899	hypermethylation	NM_001256162	KRAS	intergenic	-350184
chr2	79717807	79662151	16.55	3.88	4.18342	2.18817e-07	hypermethylation	NM_001012950	PAPD7	intergenic	525157
chr14	5611785	5610705	8.72	2.01	4.18009	0.000328038	hypermethylation	NM_001024834	SSTR5	intergenic	132155
chr1	134937159	135010920	8.13	1.87	4.17766	0.000947026	hypermethylation	NM_001318431	LOC771085	intergenic	-78099
chr4	60395341	60452383	14.52	3.4	4.17714	6.22969e-05	hypermethylation	NM_205134	NFKB1	intergenic	-191001
chr6	10054633	10054564	6.75	1.54	4.17683	0.00341137	hypermethylation	NR_035273	MIR1772	intergenic	27433
chr1	117579804	117529889	6.75	1.54	4.17683	0.00148595	hypermethylation	NM_001006259	PDK3	intergenic	320584
chr2	142229564	142229500	8.42	1.94	4.17647	0.000773907	hypermethylation	NR_031422	MIR30D	intergenic	-864806
chr23	1777952	1786001	7.12	1.63	4.17341	0.00486179	hypermethylation	NM_001006310	ZDHHC18	intergenic	-113582
chr4	72818062	72824909	5.74	1.3	4.17143	0.00245899	hypermethylation	NM_001081501	CCKAR	intergenic	-1535802
chr1	186791560	186803981	11.16	2.6	4.17037	0.000343675	hypermethylation	NM_001030832	CHORDC1	intergenic	-191210
chr6	9220393	9297381	6.78	1.55	4.1697	0.00148595	hypermethylation	NM_204390	SGMS1	intergenic	182617
chr27	1422008	1407796	9.44	2.19	4.16594	0.00195066	hypermethylation	NM_001030927	MAP3K14	intergenic	-45812
chr1	130706007	130816579	6.73	1.54	4.16463	0.00148595	hypermethylation	NM_205346	GABRB3	intron	7653
chr6	15068452	15060278	8.39	1.94	4.16176	0.000870215	hypermethylation	NM_205443	PLAU	intergenic	-99578
chr5	51315048	51307789	8.09	1.87	4.15736	0.000377422	hypermethylation	NM_001277901	TMEM179	intergenic	272708
chr9	15423975	15422033	6.8	1.56	4.15663	0.00397529	hypermethylation	NM_001277468	POLR2H	intergenic	-53125
chr9	15423975	15422033	6.8	1.56	4.15663	0.00397529	hypermethylation	NM_001277467	POLR2H	intergenic	-53125
chr9	15423975	15422033	6.8	1.56	4.15663	0.00397529	hypermethylation	NM_001277465	POLR2H	intergenic	-53125
chr1	6645068	6624112	13.36	3.14	4.15432	0.000175003	hypermethylation	NM_001164084	SEPHS1	intron	4548
chr3	91726564	91721875	6.75	1.55	4.15152	0.00148595	hypermethylation	NM_001012698	TMEM18	intergenic	-647526
chrZ	78466508	78463094	9.78	2.28	4.15126	0.00049799	hypermethylation	NM_204433	CDKN2B	intergenic	-1042632
chr8	1660344	1586820	12.14	2.85	4.14915	0.000174839	hypermethylation	NM_205078	NR5A2	intergenic	104864
chr8	7992895	7933905	15.91	3.76	4.14767	1.13215e-06	hypermethylation	NM_001012596	FAM129A	promoter	-425
chr3	39024571	39002804	6.78	1.56	4.14458	0.00148595	hypermethylation	NM_001006403	TSNAX	intergenic	324131
chr1	36453707	36507999	6.77	1.56	4.13855	0.00148595	hypermethylation	NM_001001301	TPH2	intergenic	313823
chr2	14411998	14306274	9.83	2.3	4.1375	0.000253825	hypermethylation	NM_205131	ZEB1	intron	12718
chr1	54837494	54853419	8.38	1.95	4.13659	0.00112497	hypermethylation	NM_001277383	GLT8D2	upstream	-12264
chr19	5158352	5143180	13.84	3.27	4.1365	5.40759e-05	hypermethylation	NM_001012805	NCBP3	intergenic	36252
chrZ	78336473	78336379	172.56	41.67	4.13359	6.267e-07	hypermethylation	NR_031499	MIR31	intergenic	88713
chr13	17396210	17396305	6.72	1.55	4.13333	0.00148595	hypermethylation	NR_035061	MIR1576	intergenic	-155210
chr1	64376705	64377673	7.05	1.63	4.13295	0.00496941	hypermethylation	NM_001278118	CAPZA3	intergenic	315965
chr3	99906668	99895778	7.09	1.64	4.13218	0.000601799	hypermethylation	NM_001045837	ZPAX	intron	10858
chr3	299015	298908	7.09	1.64	4.13218	0.000601799	hypermethylation	NR_031425	MIR217	intergenic	67655
chr6	9220393	9297381	13.12	3.1	4.13125	0.00056631	hypermethylation	NM_204390	SGMS1	intergenic	286897
chr8	14675706	14664291	9.73	2.28	4.13025	0.000259086	hypermethylation	NM_204112	LMO4	intergenic	79776
chr4	36646426	36621100	5.72	1.31	4.12766	0.00245899	hypermethylation	NM_205011	HPGDS	intergenic	707646
chr22	308523	291966	5.76	1.32	4.12676	0.00245899	hypermethylation	NM_001030883	ARHGAP25	intron	5683
chr2	5301780	5338309	9.71	2.28	4.12185	0.000944025	hypermethylation	NM_001318428	LOC428404	intron	3710
chr6	7252391	7218378	9.75	2.29	4.12134	8.61035e-05	hypermethylation	NM_001199532	REEP3	intergenic	254541
chr28	676816	677658	11.89	2.81	4.12027	0.000314532	hypermethylation	NM_204140	RPL36	intergenic	21614
chr15	9007477	9002976	5.75	1.32	4.11972	0.00245899	hypermethylation	NM_001032362	DRG1	intergenic	31617
chr1	155877448	155877551	11.18	2.64	4.11679	0.000105448	hypermethylation	NR_035241	MIR1743	intergenic	1429732
chr11	9920747	9804381	9.44	2.22	4.11207	0.000552097	hypermethylation	NM_001079717	PEPD	intergenic	-50413
chr7	15828536	15826575	5.41	1.24	4.11194	0.00274692	hypermethylation	NM_205434	HOXD13	intergenic	-117924
chr9	9975587	10013806	6.72	1.56	4.10843	0.00148595	hypermethylation	NM_205347	PLS1	intergenic	-29507
chr5	2455689	2455778	11.19	2.65	4.10545	0.000790707	hypermethylation	NR_035276	MIR1775	intergenic	92271
chr19	5377610	5377510	5.4	1.24	4.10448	0.00274692	hypermethylation	NR_035012	MIR22	intergenic	35640
chr24	915505	875644	9.79	2.31	4.10373	8.61036e-05	hypermethylation	NM_205298	ETS1	intron	34595
chr11	8443430	8443515	9.42	2.22	4.10345	0.000753376	hypermethylation	NR_035292	MIR1791	intergenic	102550
chr3	103823955	103869947	7.08	1.65	4.10286	0.000601799	hypermethylation	NM_204567	FKBP1B	intron	13755
chr6	2354235	2403176	7.08	1.65	4.10286	0.000601799	hypermethylation	NM_001199544	OGDHL	intron	21895
chr5	51568042	51498609	8.43	1.98	4.10096	0.000974316	hypermethylation	NM_205055	AKT1	upstream	-19438
chr2	148755979	148728230	6.78	1.58	4.09524	0.00236258	hypermethylation	NM_001031380	PUF60	intergenic	111469
chr8	7291205	7105204	8.04	1.89	4.09045	0.00142222	hypermethylation	NM_001012923	RABGAP1L	intron	78105
chr2	7827460	7834109	8.4	1.98	4.08654	0.000799541	hypermethylation	NM_001030966	INSIG1	intergenic	-469180
chr4	36646426	36621100	7.05	1.65	4.08571	0.00154447	hypermethylation	NM_205011	HPGDS	intergenic	482716
chr1	135847601	135821559	7.09	1.66	4.08523	0.000601799	hypermethylation	NM_001012611	EDAR	intron	4471
chr9	3153744	3151884	8.07	1.9	4.085	0.000696969	hypermethylation	NM_001277686	TMEM41A	intergenic	100054
chr9	3153744	3151884	8.07	1.9	4.085	0.000696969	hypermethylation	NM_001277687	TMEM41A	intergenic	100054
chr4	8906960	8943986	5.74	1.33	4.08392	0.00245899	hypermethylation	NM_001031120	HDX	intergenic	192180
chr1	166351579	166351479	12.11	2.89	4.08361	2.8662e-05	hypermethylation	NR_105423	MIR6555	intergenic	-108201
chr3	66913949	66898969	9.37	2.22	4.0819	0.00130524	hypermethylation	NM_205170	NR2E1	upstream	-16101
chr3	6832319	7097856	5.41	1.25	4.08148	0.00274692	hypermethylation	NM_001198976	NRXN1	promoter	721
chr8	11470722	11470818	12.18	2.91	4.07973	2.86622e-05	hypermethylation	NR_031445	MIR137	intergenic	18528
chr4	26355292	26387417	7.08	1.66	4.07955	0.000601799	hypermethylation	NM_214672	PCDH10	intergenic	-520262
chr4	89113736	89090138	5.4	1.25	4.07407	0.00274692	hypermethylation	NM_001082418	ADAM33	intergenic	83206
chr2	67926635	68014195	5.4	1.25	4.07407	0.00274692	hypermethylation	NM_205339	BCL2	intergenic	274885
chr18	4268715	4280193	44.27	10.8	4.07064	1.63561e-08	hypermethylation	NM_205240	ST6GALNAC1	upstream	-10875
chr4	84795926	84630672	12.19	2.92	4.06954	2.86622e-05	hypermethylation	NM_204456	FGFRL1	upstream	-17954
chr1	43932411	43893779	5.39	1.25	4.06667	0.00274692	hypermethylation	NM_001030747	DCN	intergenic	-24209
chr3	99739858	99815656	6.73	1.58	4.06548	0.00148595	hypermethylation	NM_205255	VSNL1	intergenic	-246268
chr11	19322213	19342910	8.15	1.93	4.06404	0.000706945	hypermethylation	NM_001012779	ADAT1	intron	15617
chr4	41662544	41674476	7.09	1.67	4.06215	0.000601799	hypermethylation	NM_001006445	AGA	intergenic	-718684
chr5	37747665	37739363	6.76	1.59	4.05917	0.00148595	hypermethylation	NM_205454	TGFB3	upstream	-19655
chr3	11175965	11142464	17.47	4.23	4.05774	1.72868e-05	hypermethylation	NM_204376	HZGJ	intron	7775
chr6	27103260	27134356	10.73	2.57	4.05618	0.000437626	hypermethylation	NM_001006504	NHLRC2	intergenic	34220
chr11	9396174	9400081	10.77	2.58	4.05597	5.3919e-05	hypermethylation	NM_001031458	NUDT19	upstream	-18264
chr6	7974498	7988930	6.75	1.59	4.05325	0.00148595	hypermethylation	NM_001199598	TMEM26	intergenic	-51888
chr27	5171059	5150700	5.41	1.26	4.05147	0.00274692	hypermethylation	NM_204169	BRCA1	upstream	-13661
chr3	86130882	86046949	5.41	1.26	4.05147	0.00274692	hypermethylation	NM_001012880	PRIM2	intergenic	224042
chr7	26429647	26444664	10.47	2.51	4.04981	0.000956666	hypermethylation	NM_001006526	SEC22A	intergenic	-155917
chr2	116341975	116341905	5.73	1.34	4.04861	0.00245899	hypermethylation	NR_035054	MIR1569-2	intergenic	139455
chr4	3672299	3572719	8.4	2	4.04762	0.000331316	hypermethylation	NM_204490	HS6ST2	intergenic	-77921
chr28	3924954	3920734	8.44	2.01	4.04739	0.000991405	hypermethylation	NM_001030939	USE1	intergenic	28474
chr25	956701	957049	6.78	1.6	4.04706	0.00234452	hypermethylation	NM_001277966	LOC431323	intergenic	5609
chrZ	73162475	73093580	5.72	1.34	4.04167	0.00245899	hypermethylation	NM_204798	KCNN2	intergenic	-1890625
chr1	50448546	50450697	5.72	1.34	4.04167	0.00245899	hypermethylation	NM_001006239	RPS19BP1	intergenic	-206166
chr1	39931916	39933131	6.73	1.59	4.04142	0.00148595	hypermethylation	NM_001030363	MYF5	intergenic	848554
chr2	23077766	23146921	7.74	1.84	4.04124	0.00152442	hypermethylation	NM_001012854	VPS50	intron	36104
chr2	66546039	66558972	6.77	1.6	4.04118	0.00148595	hypermethylation	NM_204299	IRF4	exon	12341
chr3	103726225	103743261	6.77	1.6	4.04118	0.00148595	hypermethylation	NM_001031094	UBXN2A	intergenic	-342405
chr18	5811210	5811315	9.43	2.26	4.03814	0.000203121	hypermethylation	NR_035265	MIR1765	upstream	-17090
chrZ	24576550	24566932	17.18	4.18	4.03738	1.75924e-05	hypermethylation	NM_001012606	UTP15	intergenic	177840
chr6	25707219	25762858	9.75	2.34	4.03689	8.61036e-05	hypermethylation	NM_001031236	SHOC2	intergenic	147501
chr5	11849916	11839363	5.39	1.26	4.03676	0.00274692	hypermethylation	NM_204956	TPH1	intergenic	35066
chr4	77886216	77906197	11.04	2.66	4.03623	0.000612417	hypermethylation	NM_001004402	WDR1	upstream	-9056
chr1	160939458	160939518	6.72	1.59	4.0355	0.00148595	hypermethylation	NR_105613	MIR7445-1	intergenic	-1490808
chr17	1824190	1824286	32.06	7.87	4.03513	0.00228233	hypermethylation	NR_035201	MIR1707	intergenic	-96250
chr2	9663645	9612897	9.14	2.19	4.03493	0.000513472	hypermethylation	NM_001014970	VIPR2	intergenic	241775
chr4	78729765	78666850	8.09	1.93	4.03448	0.000377423	hypermethylation	NM_001079749	EVC2	intron	43895
chr9	11395752	11399268	10.78	2.6	4.02963	0.000161395	hypermethylation	NM_204254	ZIC1	intergenic	-498052
chr9	16907474	16903932	8.4	2.01	4.02844	0.000331316	hypermethylation	NM_001006553	NDUFB5	intergenic	-45566
chrZ	25448227	25451857	5.74	1.35	4.02759	0.00245899	hypermethylation	NM_001080874	ERNI	intergenic	-218607
chr1	76687603	76699069	6.74	1.6	4.02353	0.00148595	hypermethylation	NM_204649	CD4	upstream	-9473
chr10	12720689	12898569	9.5	2.29	4.01674	0.000731258	hypermethylation	NM_205169	NTRK3	intergenic	599941
chr2	59671406	59693478	13.23	3.22	4.01506	0.00123138	hypermethylation	NM_001030997	MBOAT1	intergenic	35554
chr2	138193553	138077059	10.74	2.6	4.01481	0.00019684	hypermethylation	NM_001030954	MTSS1	intron	58743
chr3	108386407	108397566	13.55	3.3	4.01471	7.87242e-06	hypermethylation	NM_204464	RHAG	intergenic	-103757
chr6	1874480	1945322	5.72	1.35	4.01379	0.00245899	hypermethylation	NM_001286261	LDB3	intron	31120
chr1	39931916	39933131	5.72	1.35	4.01379	0.00245899	hypermethylation	NM_001030363	MYF5	intergenic	169844
chr6	11568617	11556304	26.91	6.63	4.01337	2.34567e-09	hypermethylation	NM_001277338	H2AFY2	intergenic	-49633
chr11	7933528	7945401	47.28	11.72	4.00846	4.20832e-09	hypermethylation	NM_001031358	CCNE1	intergenic	47972
chr1	176338528	176301321	9.48	2.29	4.00837	0.000513536	hypermethylation	NM_001030829	NUP58	intergenic	-41852
chr2	103788130	103745338	10.72	2.6	4.00741	0.000603889	hypermethylation	NM_001278150	SS18	intergenic	-143210
chr2	103788130	103745338	10.72	2.6	4.00741	0.000603889	hypermethylation	NM_001079479	SS18	intergenic	-143210
chr13	12594846	12612694	6.75	1.61	4.00585	0.00365992	hypermethylation	NM_001321517	CSF1R	exon	11994
chr28	508052	486932	8.11	1.95	4.00488	0.00175699	hypermethylation	NM_001286163	TIMM44	intergenic	103212
chr1	87937498	87937435	17.74	4.36	4	0.00159797	hypermethylation	NR_105614	MIR7446	intergenic	320448
chr1	124042083	124134384	11.73	2.86	3.99662	0.000263682	hypermethylation	NM_204129	MID1	intergenic	123837
chr2	107310932	107347204	6.73	1.61	3.99415	0.0016394	hypermethylation	NM_001031017	MAPRE2	intergenic	107368
chr16	332193	291961	20.27	5	3.99412	0.00246743	hypermethylation	NM_205436	BG2	upstream	-17287
chr16	346680	246989	20.27	5	3.99412	0.00246743	hypermethylation	NM_001030673	V-BG	upstream	-2800
chrZ	51097768	51146189	9.44	2.29	3.99163	0.000203121	hypermethylation	NM_204941	CHD1	intergenic	-83928
chr9	4482097	4482181	6.44	1.54	3.9878	0.00168639	hypermethylation	NR_035099	MIR1612	intergenic	35393
chr4	4301224	4305523	5.4	1.28	3.98551	0.00274692	hypermethylation	NM_204406	BRS3	intergenic	-58664
chr19	9525770	9567751	5.4	1.28	3.98551	0.00274692	hypermethylation	NM_001031478	RAP1GAP2	intergenic	45190
chr4	8488495	8488385	8.11	1.96	3.98544	0.000377423	hypermethylation	NR_035028	MIR1462	intergenic	1119345
chr4	76020861	76059714	9.38	2.28	3.98319	0.00109551	hypermethylation	NM_001031161	TAPT1	intron	16119
chr1	65489085	65469869	6.75	1.62	3.98256	0.00148595	hypermethylation	NM_204393	RECQL	intergenic	-183855
chr2	733943	708802	10.33	2.52	3.98092	0.00165452	hypermethylation	NM_001012851	DHX30	intergenic	-38617
chr5	28028770	28024055	8.06	1.95	3.98049	0.000794511	hypermethylation	NM_001012585	TMEM229B	intergenic	-23050
chr1	58019049	58018956	7.74	1.87	3.9797	0.000895868	hypermethylation	NR_031556	MIR490	intergenic	-36691
chr4	26355292	26387417	9.45	2.3	3.97917	0.00138118	hypermethylation	NM_214672	PCDH10	intergenic	-773822
chr10	1186454	1220944	5.39	1.28	3.97826	0.00274692	hypermethylation	NM_001277458	BBS4	upstream	-2734
chr6	16723950	16648793	5.39	1.28	3.97826	0.00274692	hypermethylation	NM_204793	PAX2	upstream	-8510
chr13	17018764	17011665	5.39	1.28	3.97826	0.00274692	hypermethylation	NM_001198637	YIPF5	intergenic	-101166
chr11	7253005	7266622	5.39	1.28	3.97826	0.00274692	hypermethylation	NM_001277573	C11H16ORF87	intergenic	24635
chrZ	7399809	7369271	8.09	1.96	3.97573	0.000377423	hypermethylation	NM_001031444	DCAF12	upstream	-16681
chr1	169658560	169662401	7.77	1.88	3.97475	0.000895868	hypermethylation	NM_001199825	ALG11	upstream	-4490
chr2	68785273	68673043	7.73	1.87	3.97462	0.000895868	hypermethylation	NM_204134	CDH20	intergenic	-114687
chr2	124047742	124066697	8.12	1.97	3.97101	0.000377423	hypermethylation	NM_001030943	RIPK2	intergenic	-172472
chr4	66423364	66427153	6.73	1.62	3.97093	0.00148595	hypermethylation	NM_001277821	COMMD8	intergenic	168976
chr1	167066306	167062380	8.08	1.96	3.97087	0.000377423	hypermethylation	NM_205398	TPT1	upstream	-10414
chr4	9573092	9570162	6.41	1.54	3.96951	0.00168639	hypermethylation	NM_204591	TRAIL-LIKE	intergenic	-242078
chr10	2245918	2332935	11.05	2.71	3.96797	0.00218886	hypermethylation	NM_001024577	LINGO1	intergenic	124372
chr18	8467063	8473806	13.15	3.24	3.96707	2.50832e-05	hypermethylation	NM_205370	KCNJ2	intergenic	50567
chr4	79523755	79517348	10.53	2.58	3.96642	0.000600099	hypermethylation	NM_001006458	GRPEL1	intergenic	-188075
chr11	14589533	14594266	13.54	3.34	3.96512	1.06769e-05	hypermethylation	NM_001277615	DYNLRB2	intergenic	27607
chr18	3760264	3808645	6.4	1.54	3.96341	0.00168639	hypermethylation	NM_001030701	SEPT9	intergenic	-179404
chr1	49297072	49289267	7.74	1.88	3.9596	0.00154691	hypermethylation	NM_001318465	WBP2NL	intron	2082
chr12	9685150	9657985	10.51	2.58	3.95896	0.000422674	hypermethylation	NM_001030598	ABTB1	intergenic	-21740
chr5	3505429	3507126	10.47	2.57	3.9588	0.000123671	hypermethylation	NM_001277594	FIBIN	intergenic	-24249
chr7	5134467	5134699	14.19	3.51	3.95845	3.44365e-05	hypermethylation	NM_205438	OPN1SW	upstream	-4077
chr14	8473570	8470593	9.08	2.22	3.9569	0.0012867	hypermethylation	NM_001277172	COQ7	intergenic	40990
chr10	2706093	2695110	10.78	2.65	3.95636	0.000509488	hypermethylation	NM_001293230	RCN2	intergenic	-75147
chr10	2706093	2695110	10.78	2.65	3.95636	0.000509488	hypermethylation	NM_001293208	RCN2	intergenic	-75147
chr3	18087534	18127933	9.51	2.33	3.95473	0.00100377	hypermethylation	NM_001163800	RAB3GAP2	intron	8266
chr8	12706651	12716886	9.47	2.32	3.95455	0.000347417	hypermethylation	NM_001007953	GCLM	intergenic	-33891
chr2	131770047	131789271	7.69	1.87	3.95431	0.00386259	hypermethylation	NM_001030949	EBAG9	intergenic	562993
chr3	54990696	54969283	9.19	2.25	3.95319	0.00154949	hypermethylation	NM_205306	MYB	intergenic	-165914
chr1	33676053	33726397	10.77	2.65	3.95273	5.39191e-05	hypermethylation	NM_001007851	RASSF3	intron	37297
chr2	101499251	101496301	8.08	1.97	3.95169	0.000709571	hypermethylation	NM_001001291	ADCYAP1	intergenic	12911
chr5	14508752	14612669	6.38	1.54	3.95122	0.00248126	hypermethylation	NM_001199634	CHID1	intergenic	150748
chr14	5968996	5970932	5.39	1.29	3.94964	0.00274692	hypermethylation	NM_001267819	GNG13	upstream	-7026
chr5	35631370	35650266	5.39	1.29	3.94964	0.00274692	hypermethylation	NM_001007935	BRMS1L	intergenic	62750
chr5	15480052	15488246	7.72	1.88	3.94949	0.00238042	hypermethylation	NM_001006473	RNH1	upstream	-19442
chr1	98347472	98347553	12.14	3	3.94839	0.000258731	hypermethylation	NR_031398	MIR99A	intergenic	-118892
chr1	112079701	112078680	6.73	1.63	3.94798	0.00148595	hypermethylation	NM_213575	MID1IP1	upstream	-12719
chr4	47627246	47627339	6.73	1.63	3.94798	0.00148595	hypermethylation	NR_035228	MIR1730	intergenic	-523816
chr1	33261450	33258735	11.7	2.89	3.94649	0.000417558	hypermethylation	NM_001110438	AVPR1A	intergenic	-42060
chr2	135921143	135904343	12.88	3.19	3.94529	0.000283583	hypermethylation	NM_001033641	TNFRSF11B	upstream	-6437
chr1	166031301	166055670	14.14	3.51	3.9446	2.53025e-06	hypermethylation	NM_001277776	DNAJC15	intergenic	39789
chr9	18471521	18200925	14.53	3.61	3.9434	0.000338237	hypermethylation	NM_001081502	NLGN1	intergenic	391911
chr3	105015085	105016660	12.87	3.19	3.94225	0.000105014	hypermethylation	NM_001031098	POMC	upstream	-12235
chr1	6709297	6661038	14.48	3.6	3.94054	2.42601e-06	hypermethylation	NM_001282235	BEND7	intergenic	-27153
chr11	11011468	10982214	10.46	2.58	3.9403	0.000123671	hypermethylation	NM_204227	CDH5	intron	16148
chr4	8620569	8620679	9.12	2.24	3.94017	0.00261848	hypermethylation	NR_105575	MIR6704	upstream	-12779
chr6	4363219	4287193	9.04	2.22	3.93966	0.00166755	hypermethylation	NM_205190	RET	intergenic	-71931
chr1	145716156	145736915	8.09	1.98	3.9375	0.000943393	hypermethylation	NM_204935	DCT	intergenic	-113606
chr4	89225398	89215332	21.83	5.47	3.93716	4.59117e-06	hypermethylation	NM_001031541	CCT7	intergenic	21698
chrZ	81613606	81720866	11.75	2.91	3.93688	0.000175248	hypermethylation	NM_204424	PAX5	intron	86204
chr3	34074390	34059719	5.41	1.3	3.93571	0.00274692	hypermethylation	NM_001008460	DESI2	intergenic	-20230
chr18	10001788	10001847	7.73	1.89	3.93467	0.000895868	hypermethylation	NR_105611	MIR7443	intergenic	-45368
chr6	5764829	6063170	8.08	1.98	3.93269	0.000707263	hypermethylation	NM_001044654	PCDH15	intergenic	-229199
chr1	132938804	132938870	13.86	3.45	3.93239	0.000302242	hypermethylation	NR_035148	MIR1656	intergenic	-92074
chr3	14930761	14930876	6.78	1.65	3.93143	0.00152491	hypermethylation	NR_035339	MIR3526	intergenic	4899
chr11	10965448	10927994	7.76	1.9	3.93	0.000895868	hypermethylation	NM_001141926	BEAN1	intron	21138
chr14	10114454	10103374	13.81	3.44	3.92938	0.000823743	hypermethylation	NM_001278154	METTL22	intergenic	-554586
chrZ	73162475	73093580	13.14	3.27	3.92878	0.000284325	hypermethylation	NM_204798	KCNN2	intergenic	-107395
chr5	16827739	16840932	5.4	1.3	3.92857	0.00274692	hypermethylation	NM_205381	CCND1	intergenic	14481
chr10	15328285	15333882	5.4	1.3	3.92857	0.00274692	hypermethylation	NM_204421	NR2F2	intergenic	-257305
chr5	58108787	58120485	8.07	1.98	3.92788	0.00153846	hypermethylation	NM_001006494	PSMC6	intergenic	16183
chr5	9642055	9641945	10.38	2.57	3.92509	0.0012943	hypermethylation	NR_035029	MIR1463	intergenic	142945
chr2	71690500	71691751	7.75	1.9	3.925	0.000895868	hypermethylation	NM_204632	ENS-3	intergenic	-316470
chr1	108275590	108296356	7.75	1.9	3.925	0.00404966	hypermethylation	NM_204609	MX1	intergenic	152160
chr8	4145808	4225658	6.41	1.56	3.92169	0.00168639	hypermethylation	NM_001252033	NOTCH2	intron	32032
chr7	7473459	7435860	6.41	1.56	3.92169	0.00168639	hypermethylation	NM_001267555	STAT4	intergenic	-348901
chr8	24165812	24157604	10.4	2.58	3.91791	0.000600985	hypermethylation	NM_001031288	DHCR24	intergenic	-203228
chr9	22417643	22396473	11.73	2.92	3.91722	0.000259638	hypermethylation	NM_001006556	GMPS	intergenic	-64077
chr4	13396976	13396907	14.04	3.51	3.9169	0.000189265	hypermethylation	NR_035092	MIR1606	intergenic	92416
chr6	18800247	18812561	6.4	1.56	3.91566	0.00168639	hypermethylation	NM_001199487	FAS	intron	3113
chr23	4050994	4056203	7.73	1.9	3.915	0.000895868	hypermethylation	NM_001008451	TRAPPC3	intergenic	16226
chr1	22114135	22168143	9.06	2.24	3.91453	0.000714302	hypermethylation	NM_001252611	ATP6AP1	upstream	-16195
chr2	62183690	62174549	9.41	2.33	3.91358	0.000408793	hypermethylation	NM_001252015	C2H6orf52	intergenic	30030
chr2	148242801	148240662	12.73	3.18	3.91159	0.000329181	hypermethylation	NM_205025	MAFA	intergenic	105751
chr4	24418013	24425863	9.09	2.25	3.91064	0.000399854	hypermethylation	NM_001197243	LOC422426	intergenic	400077
chr6	1793686	1737607	9.09	2.25	3.91064	0.000736967	hypermethylation	NM_001199511	WAPL	intergenic	662706
chr5	65947	57293	5.41	1.31	3.9078	0.00274692	hypermethylation	NM_001193263	CEND1	upstream	-2943
chr1	91850789	91873868	5.41	1.31	3.9078	0.00274692	hypermethylation	NM_001030791	GPR89B	intron	16651
chr27	4725026	4701291	14.43	3.62	3.90591	3.98388e-05	hypermethylation	NM_001030540	ACLY	intron	13096
chr6	30489812	30413799	30.28	7.68	3.90488	1.35756e-05	hypermethylation	NM_205319	FGFR2	intergenic	95772
chr11	7841311	7843923	12.2	3.05	3.90476	0.0020125	hypermethylation	NM_001145914	POP4	intergenic	-65301
chr19	1820592	1820496	9.11	2.26	3.90254	0.00196588	hypermethylation	NR_035073	MIR1587	intergenic	-340098
chrZ	70677377	70636825	9.11	2.26	3.90254	0.00191869	hypermethylation	NM_001305104	TDRD7	intergenic	-53823
chr9	17416497	17503908	10.51	2.62	3.90074	0.000416654	hypermethylation	NM_001031369	TBL1XR1	intergenic	-116757
chr4	39453020	39473004	13.15	3.3	3.89706	1.04248e-05	hypermethylation	NM_001006444	DCTD	intron	11190
chr6	18577054	18569100	7.46	1.84	3.89691	0.00232217	hypermethylation	NM_204510	CXCL12	intergenic	217914
chr18	4950143	4940755	7.73	1.91	3.89552	0.00185645	hypermethylation	NM_001006206	GPS1	intron	6583
chr6	23710929	23670968	25.57	6.49	3.8953	1.03455e-09	hypermethylation	NM_001305202	COL17A1	intergenic	201189
chr2	57032376	57012983	9.48	2.36	3.89431	0.00238892	hypermethylation	NM_204647	SALL3	intergenic	182896
chr1	122284581	122389127	5.39	1.31	3.89362	0.00274692	hypermethylation	NM_001012545	GPM6B	upstream	-4731
chr11	16459263	16479967	5.39	1.31	3.89362	0.00274692	hypermethylation	NM_001030576	HNF4beta	intergenic	156057
chrZ	71444182	71440731	6.44	1.58	3.89286	0.00168639	hypermethylation	NM_001031441	TNFAIP8	intergenic	-31858
chr2	34528096	34509318	6.75	1.66	3.89205	0.00148595	hypermethylation	NM_001199628	HACL1	intergenic	30096
chr15	11434694	11434804	21.07	5.34	3.89154	0.000370992	hypermethylation	NR_035030	MIR1464	intergenic	281006
chr1	22114135	22168143	10.13	2.53	3.88973	0.000701927	hypermethylation	NM_001252611	ATP6AP1	intergenic	277755
chr22	3020404	3012329	10.44	2.61	3.8893	0.00307836	hypermethylation	NM_001001614	TGFA	intergenic	-311106
chr7	12233520	12166940	6.78	1.67	3.88701	0.00148595	hypermethylation	NM_204284	NRP2	intergenic	-172210
chr4	32453834	32455274	7.79	1.93	3.8867	0.00107863	hypermethylation	NM_204190	MAB21L2	upstream	-10764
chr18	10001788	10001847	12.8	3.22	3.88554	0.000195938	hypermethylation	NR_105611	MIR7443	intergenic	-42458
chr11	6903373	6864105	8.13	2.02	3.88208	0.000377423	hypermethylation	NM_001199220	LONP2	intergenic	47433
chr6	4716589	4726169	8.09	2.01	3.88152	0.000377423	hypermethylation	NM_001199529	CISD1	intergenic	372851
chr5	18391081	18317760	7.43	1.84	3.88144	0.00180722	hypermethylation	NM_001012899	SLC1A2	intergenic	-20669
chr10	16497420	16575127	6.77	1.67	3.88136	0.00148595	hypermethylation	NM_204864	MEF2A	intron	50810
chr15	10090753	10084518	9.06	2.26	3.88136	0.000709202	hypermethylation	NM_205040	DGCR6	intergenic	-90697
chr1	80199428	80199499	7.74	1.92	3.88119	0.000895868	hypermethylation	NR_035354	MIR3539	intergenic	31202
chr11	14589533	14594266	6.73	1.66	3.88068	0.00148595	hypermethylation	NM_001277615	DYNLRB2	intergenic	-88753
chr14	9934513	9975087	10.1	2.53	3.87833	0.000143402	hypermethylation	NM_204471	USP7	intergenic	-236093
chr19	1820592	1820496	29.09	7.43	3.87649	2.15954e-07	hypermethylation	NR_035073	MIR1587	intergenic	-263628
chr10	19164789	19142758	36.91	9.45	3.87539	1.62454e-08	hypermethylation	NM_001037176	MORF4L1	intergenic	33889
chr10	19164789	19142758	36.91	9.45	3.87539	1.62454e-08	hypermethylation	NM_001037173	MORF4L1	intergenic	33889
chr5	35218018	35195366	11.52	2.9	3.87333	0.000113997	hypermethylation	NM_001079757	SNX6	upstream	-6352
chr4	28669757	28671567	8.07	2.01	3.87204	0.000377423	hypermethylation	NM_001009928	NOCT	intergenic	-89097
chr17	6221054	6233925	7.76	1.93	3.87192	0.000895868	hypermethylation	NM_001030685	POMT1	intergenic	57996
chr3	19309651	19670458	6.44	1.59	3.86982	0.00168639	hypermethylation	NM_001007081	ESRRG	intergenic	363889
chr1	13790681	13809878	8.76	2.19	3.869	0.00114005	hypermethylation	NM_001199539	PUS7	intergenic	-193611
chr4	28669757	28671567	16.75	4.26	3.86468	2.89588e-05	hypermethylation	NM_001009928	NOCT	intergenic	-417367
chr12	835797	835708	6.74	1.67	3.86441	0.00148595	hypermethylation	NR_035215	MIR1719	intergenic	-88813
chr27	3468106	3475761	12.38	3.13	3.86378	0.000563319	hypermethylation	NM_001080104	GIP	intergenic	17364
chr1	90584388	90603060	26.79	6.86	3.86351	0.000341517	hypermethylation	NM_001305114	ARL6	intergenic	-579288
chr2	14411998	14306274	8.74	2.19	3.86026	0.000537708	hypermethylation	NM_205131	ZEB1	intron	50238
chr2	80625614	80682874	10.09	2.54	3.85985	0.000985726	hypermethylation	NM_205088	IKZF1	intergenic	97326
chr6	23260706	23337253	13.1	3.32	3.85965	8.17212e-05	hypermethylation	NM_001012910	NEURL1	intergenic	98594
chr14	10114454	10103374	12.75	3.23	3.85886	0.000174343	hypermethylation	NM_001278154	METTL22	intergenic	-843716
chr1	76687603	76699069	6.76	1.68	3.85393	0.00148595	hypermethylation	NM_204649	CD4	upstream	-11353
chr4	21379600	21397000	5.41	1.33	3.85315	0.00274692	hypermethylation	NM_001031534	ETFDH	intergenic	-30420
chr3	29507701	29516059	16.89	4.31	3.85261	0.00112554	hypermethylation	NM_001277596	CCDC167	intron	4169
chr3	100697626	100695992	6.41	1.59	3.85207	0.00168639	hypermethylation	NM_001168709	OSR1	intergenic	-155064
chr5	25374389	25360139	9.18	2.31	3.85062	0.000985244	hypermethylation	NM_001031195	PTGR2	intergenic	43569
chr14	12090931	12092546	23.88	6.13	3.84912	3.29579e-08	hypermethylation	NM_001004374	HBZ	intergenic	-971971
chr5	27618989	27620329	8.79	2.21	3.84848	0.000537708	hypermethylation	NM_001319031	ZFP36L1	intergenic	165761
chr7	11182130	11185182	12.79	3.25	3.84776	4.23047e-05	hypermethylation	NM_204221	FZD7	intergenic	-23020
chr2	83532099	83549536	11.75	2.98	3.8474	0.000173067	hypermethylation	NM_001031005	RPRD1A	intergenic	-1197889
chr1	169876408	169939566	5.4	1.33	3.84615	0.00274692	hypermethylation	NM_204328	FOXO1	intron	52522
chr8	7992895	7933905	9.09	2.29	3.84519	0.000233619	hypermethylation	NM_001012596	FAM129A	intergenic	-168265
chr3	75766878	75783071	8.7	2.19	3.84279	0.00366048	hypermethylation	NM_001193595	AKIRIN2	intergenic	-25688
chr4	30814261	30819022	6.74	1.68	3.8427	0.00148595	hypermethylation	NM_001302124	LSM6	intron	2489
chr4	30814036	30819031	6.74	1.68	3.8427	0.00148595	hypermethylation	NM_001302126	LSM6	intron	2714
chr1	184726717	184741351	14	3.57	3.84196	0.000184253	hypermethylation	NM_001277824	CWC15	intergenic	37733
chr2	90249303	90256552	8.04	2.02	3.83962	0.00137499	hypermethylation	NM_001276384	TDP2	intergenic	59177
chrZ	62345173	62437996	601.99	156.73	3.83913	2.14265e-06	hypermethylation	NM_205482	HAPLN1	intron	78337
chr10	2858636	2888644	22.47	5.78	3.83844	1.70198e-06	hypermethylation	NM_001305470	ETFA	intergenic	34124
chr4	29097814	29101377	12.49	3.18	3.83841	2.7156e-05	hypermethylation	NM_001114852	SCOC	intergenic	-47484
chr3	95862393	95838029	9.03	2.28	3.83613	0.00153329	hypermethylation	NM_001006415	YWHAQ	intron	17573
chr1	153125635	153139611	7.8	1.96	3.83495	0.0015517	hypermethylation	NM_001001127	EDNRB	promoter	-1205
chr1	110345459	110362010	6.38	1.59	3.83432	0.00244013	hypermethylation	NM_001276363	FUNDC1	intergenic	-170429
chr1	110345459	110362010	6.38	1.59	3.83432	0.00244013	hypermethylation	NR_075082	FUNDC1	intergenic	-170429
chr11	11582883	11662192	6.38	1.59	3.83432	0.00244523	hypermethylation	NM_001004371	CDH11	intergenic	-115163
chr1	192633185	192618447	7.76	1.95	3.83415	0.00407328	hypermethylation	NM_001005346	TSKU	intergenic	-49495
chr4	10485877	10487700	7.45	1.87	3.83249	0.00114286	hypermethylation	NM_204195	SOX3	intergenic	-190887
chr12	19261591	19265021	6.72	1.68	3.83146	0.00148595	hypermethylation	NM_204370	CAV3	intergenic	-66581
chr3	19079208	19182647	10.43	2.65	3.82909	0.000123671	hypermethylation	NM_001031046	GPATCH2	intergenic	-59518
chr5	35510231	35471431	7.71	1.94	3.82843	0.00175454	hypermethylation	NM_001001472	NFKBIA	upstream	-5389
chr13	2632686	2567466	7.71	1.94	3.82843	0.00175454	hypermethylation	NM_204714	FGF18	intergenic	141976
chr18	4043648	4042510	7.4	1.86	3.82653	0.00178685	hypermethylation	NM_001030702	RASL10A	intergenic	32778
chr15	5460335	5468349	5.41	1.34	3.82639	0.00274692	hypermethylation	NM_001006188	RNF34	intergenic	56165
chrZ	21744702	21765163	5.41	1.34	3.82639	0.00274692	hypermethylation	NM_001031419	SLC30A5	intergenic	-414682
chr28	2315137	2365833	12.79	3.27	3.82493	2.06496e-05	hypermethylation	NM_204486	TCF3	intron	6363
chr4	24418013	24425863	30.61	7.93	3.82441	6.60645e-05	hypermethylation	NM_001197243	LOC422426	intergenic	690067
chr4	24418013	24425863	9.04	2.29	3.82427	0.00165375	hypermethylation	NM_001197243	LOC422426	intergenic	-403023
chr3	25243491	25240566	6.4	1.6	3.82353	0.00168639	hypermethylation	NM_001044695	SIX2	intergenic	13131
chr4	49144916	49145910	6.4	1.6	3.82353	0.00168639	hypermethylation	NM_206905	CG-16	intergenic	96764
chr6	6129270	6562977	8.77	2.22	3.82328	0.000537708	hypermethylation	NM_001199536	CTNNA3	intron	403880
chr12	530130	533027	6.78	1.7	3.82222	0.00195407	hypermethylation	NM_001171677	RPL29	intergenic	-37060
chr10	14183205	14169409	9.11	2.31	3.82158	0.000233619	hypermethylation	NM_204537	RGMA	intergenic	-475675
chr7	1252487	1252399	21.14	5.46	3.82014	0.0025621	hypermethylation	NR_035314	MIR1812	intergenic	-23533
chr4	14200592	14176312	5.4	1.34	3.81944	0.00274692	hypermethylation	NM_001079762	LOC772071	intergenic	-299118
chr2	44419173	44414499	6.43	1.61	3.81871	0.00200504	hypermethylation	NM_001001741	CCK	intergenic	57573
chr17	1368538	1365414	6.43	1.61	3.81871	0.00200597	hypermethylation	NM_001281937	RGS3	intergenic	67478
chr4	55882423	55857391	9.14	2.32	3.81818	0.000302115	hypermethylation	NM_204204	UGT8	intergenic	27453
chr7	26858630	26674954	7.76	1.96	3.81553	0.00406447	hypermethylation	NM_001322361	MYLK	intergenic	-88250
chr6	34300956	34326613	8.79	2.23	3.81545	0.000537708	hypermethylation	NM_001006507	PPP2R2D	intron	9854
chr6	14420987	14411230	14.89	3.83	3.81425	3.91847e-06	hypermethylation	NM_204741	VDAC2	intergenic	380107
chr19	5562276	5562186	7.45	1.88	3.81313	0.00102616	hypermethylation	NR_035159	MIR1666	promoter	-514
chr5	23071171	23192371	6.42	1.61	3.81287	0.00201183	hypermethylation	NM_001199647	PHF21A	intron	59009
chr2	88911151	88929190	6.42	1.61	3.81287	0.0020109	hypermethylation	NM_001006384	EXOC3	intergenic	-68241
chr13	3574930	4046460	6.38	1.6	3.81176	0.0024338	hypermethylation	NM_001197042	SLIT3	intron	378310
chr6	28288083	28152302	25.93	6.73	3.81113	5.32672e-06	hypermethylation	NM_205102	GFRA1	intron	40373
chr10	2858636	2888644	9.77	2.49	3.81081	0.000442431	hypermethylation	NM_001305470	ETFA	intergenic	-22686
chr4	22969045	22885228	8.74	2.22	3.81034	0.000537708	hypermethylation	NM_001286224	MARCH1	intergenic	-88495
chr1	29481796	29454818	15.52	4	3.80976	1.10326e-05	hypermethylation	NM_001007850	YAF2	upstream	-6154
chr5	48067830	48083159	7.48	1.89	3.80905	0.00353071	hypermethylation	NM_001252027	CYP46A1	intergenic	86930
chr9	19886170	19886057	6.41	1.61	3.80702	0.00201585	hypermethylation	NR_035013	MIR551B	intergenic	218830
chr9	1754648	1740425	19.72	5.11	3.80422	2.51742e-05	hypermethylation	NM_001031302	PLEKHB2	intergenic	-89842
chr7	12233520	12166940	10.36	2.65	3.80364	0.000978599	hypermethylation	NM_204284	NRP2	intergenic	-305630
chr10	17115643	17108665	6.44	1.62	3.80233	0.00168639	hypermethylation	NM_001024734	VIMP	intergenic	13613
chr3	88088436	87967245	7.77	1.97	3.80193	0.0040756	hypermethylation	NM_001105319	MCPH1	intergenic	-261354
chr2	61613943	61644281	8.72	2.22	3.80172	0.0011909	hypermethylation	NM_001030998	GMPR	upstream	-10863
chr21	1416796	1415133	6.74	1.7	3.8	0.00197288	hypermethylation	NM_001277881	LOC419390	intergenic	76786
chr3	26292130	26418780	11.41	2.93	3.79868	0.00188707	hypermethylation	NM_001031055	TTC7A	intron	91190
chr2	93544874	93544764	7.42	1.88	3.79798	0.00102616	hypermethylation	NR_105453	MIR6584	intergenic	196624
chr20	2909212	2941905	7.76	1.97	3.7971	0.000895868	hypermethylation	NM_001039317	TRPC4AP	intergenic	-104242
chr7	16150058	16153214	7.38	1.87	3.79695	0.00158168	hypermethylation	NM_001277855	ATP5G3	intergenic	-96638
chr7	16150058	16153214	7.38	1.87	3.79695	0.00158168	hypermethylation	NM_001277856	ATP5G3	intergenic	-96638
chr7	16150058	16153214	7.38	1.87	3.79695	0.00158168	hypermethylation	NR_102686	ATP5G3	intergenic	-96638
chr7	32212095	32530919	9.73	2.49	3.79537	0.00161569	hypermethylation	NM_001008476	ARHGAP15	intergenic	-160305
chr2	15236514	15232673	6.39	1.61	3.79532	0.00203274	hypermethylation	NM_001195401	BAMBI	intergenic	-231746
chr2	117328705	117351474	12.8	3.3	3.79412	2.06496e-05	hypermethylation	NM_204380	TERF1	intergenic	-64865
chr11	11582883	11662192	11.09	2.85	3.79322	0.000422585	hypermethylation	NM_001004371	CDH11	intergenic	-60263
chr1	187126018	187076240	8.85	2.26	3.79237	0.00294939	hypermethylation	NM_204160	TYR	intron	25318
chr6	20392685	20369920	7.37	1.87	3.79188	0.00236264	hypermethylation	NM_001012906	MARCH5	intergenic	-100575
chr9	21417360	21425702	7.78	1.98	3.78846	0.000895868	hypermethylation	NM_001302112	SPTSSB	intergenic	20060
chr9	21417360	21425702	7.78	1.98	3.78846	0.000895868	hypermethylation	NM_001302111	SPTSSB	intergenic	20060
chr6	3848731	3826260	9.18	2.35	3.78776	0.00131139	hypermethylation	NM_001031218	TSPAN14	intergenic	57421
chr19	805472	814681	9.06	2.32	3.78512	0.000858947	hypermethylation	NM_204131	LIMK1	intergenic	176728
chr1	47570785	47565321	7.81	1.99	3.78469	0.00235508	hypermethylation	NM_001081494	ARL1	intergenic	110405
chr2	71690500	71691751	7.77	1.98	3.78365	0.00121985	hypermethylation	NM_204632	ENS-3	intergenic	-227350
chr2	75709231	75715952	7.77	1.98	3.78365	0.000895868	hypermethylation	NM_204130	ZNF622	intergenic	41289
chr1	176784712	176744138	15.18	3.94	3.78218	5.94275e-05	hypermethylation	NM_001080103	TNFRSF19	intergenic	80432
chr2	134773800	134749873	9.09	2.33	3.78189	0.000233619	hypermethylation	NM_001030950	RAD21	intergenic	-30880
chr3	88088436	87967245	7.76	1.98	3.77885	0.000895868	hypermethylation	NM_001105319	MCPH1	intron	97706
chr3	28730284	28650944	7.76	1.98	3.77885	0.00210718	hypermethylation	NM_001135551	GLP1R	intergenic	127934
chr4	85275284	85272101	7.76	1.98	3.77885	0.000895868	hypermethylation	NM_001048080	CD8A	intergenic	-65956
chr9	21417360	21425702	12.52	3.24	3.77844	0.000217655	hypermethylation	NM_001302112	SPTSSB	promoter	1890
chr9	21417360	21425702	12.52	3.24	3.77844	0.000217655	hypermethylation	NM_001302111	SPTSSB	promoter	1890
chr5	13125127	13129792	9.76	2.51	3.77778	0.00147427	hypermethylation	NM_205222	INS	upstream	-15697
chr18	4469401	4475188	25.88	6.78	3.77616	7.66804e-07	hypermethylation	NM_001321535	FOXJ1	upstream	-18991
chr11	6773328	6790049	6.43	1.63	3.77457	0.00168639	hypermethylation	NM_001030570	N4BP1	intergenic	26812
chr12	16041866	15896320	7.75	1.98	3.77404	0.000895868	hypermethylation	NM_001024827	FOXP1	intergenic	-87474
chr8	7992895	7933905	7.71	1.97	3.77295	0.00348112	hypermethylation	NM_001012596	FAM129A	intergenic	-813885
chr3	81754484	81754556	10.12	2.61	3.77122	0.000143402	hypermethylation	NR_031428	MIR30A	promoter	-584
chr5	20702879	20716731	8.46	2.17	3.77093	0.00063099	hypermethylation	NM_001006474	API5	intergenic	-583259
chr2	33145533	33143762	14.83	3.86	3.7702	3.91846e-06	hypermethylation	NM_204595	HOXA7	promoter	-1867
chr14	9934513	9975087	8.42	2.16	3.76991	0.00195869	hypermethylation	NM_204471	USP7	intergenic	-333593
chr1	80278891	80365568	7.74	1.98	3.76923	0.000895868	hypermethylation	NM_001318422	IGSF11	intergenic	414529
chr2	32982265	32979822	12.45	3.23	3.76877	3.73454e-05	hypermethylation	NM_001305645	HOXA10	upstream	-3385
chr12	13478702	13480626	6.08	1.54	3.76829	0.00401634	hypermethylation	NM_001142847	SNTN	intergenic	12518
chr2	60407237	60424698	15.27	3.98	3.76716	0.00080334	hypermethylation	NM_001012560	DEK	intergenic	-250297
chr7	30116395	30116477	10.07	2.6	3.76667	0.000268925	hypermethylation	NR_031441	MIR128-1	intergenic	-200115
chr3	20662934	20626241	10.18	2.63	3.76557	0.000583584	hypermethylation	NM_001005616	PROX1	exon	8204
chr10	2858636	2888644	7.43	1.9	3.765	0.00289582	hypermethylation	NM_001305470	ETFA	intron	12004
chr2	129207335	129229530	7.43	1.9	3.765	0.00102616	hypermethylation	NM_001030948	DCAF13	intergenic	280135
chr7	26858630	26674954	6.41	1.63	3.76301	0.00168639	hypermethylation	NM_001322361	MYLK	intergenic	-250220
chr20	1900675	1874692	8.78	2.26	3.76271	0.00240953	hypermethylation	NM_001115079	ASIP	intergenic	70055
chr3	104781331	104789655	8.44	2.17	3.76211	0.00356957	hypermethylation	NM_001277999	PBK	intergenic	14069
chr3	105769362	105832656	8.74	2.25	3.7617	0.000537708	hypermethylation	NM_001277716	HMBOX1	intergenic	138038
chr1	193074487	193100754	8.74	2.25	3.7617	0.00156465	hypermethylation	NM_204784	WNT11	intergenic	-163477
chr15	10827333	10840825	13.51	3.52	3.75967	1.67063e-05	hypermethylation	NM_001031472	SF3A1	exon	5047
chr2	3560821	3666699	9.11	2.35	3.75918	0.00023362	hypermethylation	NM_001177575	PTH1R	intron	2199
chr3	70899370	70924293	9.03	2.33	3.7572	0.00151605	hypermethylation	NM_001031080	PNISR	intergenic	630350
chr2	59814792	59814346	6.06	1.54	3.7561	0.00401634	hypermethylation	NM_204282	ID4	intergenic	-208528
chr9	10014980	10035722	7.75	1.99	3.75598	0.000895868	hypermethylation	NM_001004409	TRPC1	upstream	-16540
chr2	2310415	2303737	10.19	2.64	3.75547	0.000741017	hypermethylation	NM_001199581	GJC2	upstream	-11925
chr4	4345179	4349228	7.41	1.9	3.755	0.00206535	hypermethylation	NM_204733	CD40LG	upstream	-15939
chr4	64646259	64657895	10.15	2.63	3.75458	0.00185702	hypermethylation	NM_001277921	NMU	intergenic	-133539
chr4	64646259	64657895	10.15	2.63	3.75458	0.00185702	hypermethylation	NM_001277922	NMU	intergenic	-133539
chr1	97418694	97411084	8.46	2.18	3.75439	0.000620402	hypermethylation	NM_001030793	HSPA13	intergenic	1337004
chr6	21685692	21689250	10.07	2.61	3.75277	0.00026787	hypermethylation	NM_205321	GOT1	intergenic	31658
chr3	22191001	22176034	12.39	3.23	3.75075	0.000346528	hypermethylation	NM_001031051	DIEXF	intergenic	73411
chr4	33472328	33472438	13.55	3.54	3.75	3.7139e-05	hypermethylation	NR_105537	MIR6668	intergenic	-54718
chr4	78156290	78176878	24.16	6.37	3.74961	0.000232469	hypermethylation	NM_204565	NSG1	intron	15380
chr4	68578711	68574226	11.11	2.89	3.74916	0.000419387	hypermethylation	NM_204760	CHRNA9	intergenic	34711
chr3	86130882	86046949	11.37	2.96	3.74837	0.000647882	hypermethylation	NM_001012880	PRIM2	intergenic	104042
chr4	84106431	84060267	8.78	2.27	3.74684	0.000537708	hypermethylation	NM_001012604	MAEA	intergenic	189711
chr2	89705288	89701059	8.48	2.19	3.74672	0.00261777	hypermethylation	NM_001302159	SEC61B	intergenic	92038
chr12	6125045	6127543	6.38	1.63	3.74566	0.00241116	hypermethylation	NM_204193	BARX1	upstream	-12455
chr1	111234261	111233115	6.08	1.55	3.74545	0.00401634	hypermethylation	NM_001080886	GPR34	intergenic	153041
chr5	51315048	51307789	7.42	1.91	3.74129	0.00148981	hypermethylation	NM_001277901	TMEM179	intergenic	-73612
chr1	30405512	30284946	14.52	3.81	3.73913	0.000153657	hypermethylation	NM_001030740	NELL2	promoter	372
chr4	17469988	17465114	8.72	2.26	3.73729	0.00198574	hypermethylation	NM_001031127	VMA21	intergenic	-43192
chr4	574787	574897	9.43	2.45	3.73725	0.00197293	hypermethylation	NR_105463	MIR6594	intergenic	49333
chr2	141250569	141220176	10.14	2.64	3.73723	0.000143402	hypermethylation	NM_001277456	LRRC6	intergenic	664809
chr2	14411998	14306274	6.44	1.65	3.73714	0.00189581	hypermethylation	NM_205131	ZEB1	intergenic	-181822
chr17	1034309	1005917	11.03	2.88	3.7349	0.000738624	hypermethylation	NM_206979	GRIN1	intergenic	-85971
chr7	1362150	1350015	7.74	2	3.73333	0.00203125	hypermethylation	NM_001006510	ZC3H15	intergenic	-203610
chr1	82805011	82802695	7.44	1.92	3.73267	0.00102616	hypermethylation	NM_001006252	TAF13	intergenic	67431
chr11	17461167	17422476	12.18	3.19	3.73252	0.000356674	hypermethylation	NM_001030579	SLC7A5	upstream	-8843
chr11	17486310	17616586	12.18	3.19	3.73252	0.000356674	hypermethylation	NM_001173545	BANP	upstream	-16300
chr11	17486310	17616586	12.18	3.19	3.73252	0.000356674	hypermethylation	NM_001173546	BANP	upstream	-16300
chr5	35910877	35908566	7.4	1.91	3.73134	0.00175495	hypermethylation	NM_204616	NKX2-1	intergenic	120877
chr9	13584828	13522135	11.09	2.9	3.73	0.000419474	hypermethylation	NM_204351	TP63	intron	23208
chr3	27003382	26997541	10.08	2.63	3.72894	0.000421509	hypermethylation	NM_001277727	MRPL33	intergenic	18492
chr2	139318205	139320443	8.7	2.26	3.72881	0.00360841	hypermethylation	NM_001030952	MYC	intergenic	845785
chr13	12005656	12014242	11.01	2.88	3.72819	0.00108043	hypermethylation	NM_001318437	NMUR2	intergenic	-119486
chr3	11362775	11381424	7.43	1.92	3.72772	0.00102616	hypermethylation	NM_205151	BFSP1	intergenic	58445
chr5	43072766	43079833	6.05	1.55	3.72727	0.00401634	hypermethylation	NM_204958	PSMC1	intergenic	-253766
chr18	1677163	1700072	11.08	2.9	3.72667	0.00086752	hypermethylation	NM_001030696	NDEL1	intergenic	-193933
chr1	132478737	132462976	6.42	1.65	3.72571	0.00190671	hypermethylation	NM_001030343	CHST10	intergenic	29437
chr17	9224733	9243415	7.46	1.93	3.72414	0.00130278	hypermethylation	NM_204889	LHX2	intergenic	-66003
chr18	3365759	3380107	6.08	1.56	3.72289	0.00401634	hypermethylation	NM_001007844	WDR45B	intergenic	186241
chr3	1020675	1020737	7.79	2.02	3.7217	0.00196413	hypermethylation	NR_105631	MIR7463	intergenic	347725
chr11	7312586	7334453	12.21	3.21	3.71903	0.000248156	hypermethylation	NM_001005842	VPS35	upstream	-16926
chr6	2249005	2257784	12.17	3.2	3.71818	0.000564335	hypermethylation	NM_001006495	NCOA4	intergenic	17005
chr13	13632309	13608145	20.77	5.52	3.71352	1.0166e-05	hypermethylation	NM_205328	HNRNPAB	intergenic	55489
chr7	15758918	15759028	14.79	3.91	3.71322	0.000163148	hypermethylation	NR_105492	MIR6624	intergenic	-146348
chr24	3838597	3827837	9.74	2.55	3.71321	0.00113064	hypermethylation	NM_204500	OAF	intergenic	-59183
chr3	103790763	103783133	8.44	2.2	3.71304	0.00347248	hypermethylation	NM_001006419	LOC421975	intron	5323
chr3	8810860	8826418	8.4	2.19	3.71179	0.00125358	hypermethylation	NM_001039284	FOXN2	intergenic	-95230
chr7	5134467	5134699	16.75	4.44	3.71145	0.00110511	hypermethylation	NM_205438	OPN1SW	intergenic	105783
chr25	1708546	1705616	8.77	2.29	3.7113	0.000537708	hypermethylation	NM_204971	CTSK	upstream	-5004
chr2	141250569	141220176	8.8	2.3	3.70833	0.000537708	hypermethylation	NM_001277456	LRRC6	intergenic	709409
chr5	54341868	54339067	8.76	2.29	3.70711	0.000537708	hypermethylation	NM_204994	SIX6	intergenic	-77082
chr2	139318205	139320443	7.72	2.01	3.70616	0.00230035	hypermethylation	NM_001030952	MYC	intergenic	-234995
chr3	105769362	105832656	7.46	1.94	3.70588	0.00221656	hypermethylation	NM_001277716	HMBOX1	intergenic	207878
chr3	96291157	96342936	6.38	1.65	3.70286	0.00274213	hypermethylation	NM_205234	HPCAL1	intergenic	-45157
chr15	8831280	8822951	19.62	5.23	3.69981	0.00112533	hypermethylation	NM_001007839	YWHAH	intergenic	9730
chr2	69137111	69136115	7.37	1.92	3.69802	0.0023199	hypermethylation	NM_001031514	MC4R	intergenic	156871
chr2	64404616	64418129	7.37	1.92	3.69802	0.0023199	hypermethylation	NM_001006373	BLOC1S5	intergenic	-380196
chrLGE64	515738	530019	10.02	2.64	3.69343	0.00121806	hypermethylation	NM_001318983	DMBT1L	intergenic	-28328
chr5	54293884	54318108	6.4	1.66	3.69318	0.00168639	hypermethylation	NM_001044685	SIX1	intergenic	-112354
chr3	13242297	13285631	6.4	1.66	3.69318	0.00168639	hypermethylation	NM_001199409	PAK7	intergenic	-53227
chr4	83025590	82974030	16.26	4.33	3.693	2.33957e-05	hypermethylation	NM_205509	FGFR3	intergenic	56320
chr4	12206789	12235083	11.05	2.92	3.69205	0.000637137	hypermethylation	NM_001307997	USP12-like	promoter	-249
chr13	8253533	8253643	10.09	2.66	3.69203	0.000968263	hypermethylation	NR_105520	MIR6652	intergenic	5057
chr1	129576099	129557910	8.76	2.3	3.69167	0.000655771	hypermethylation	NM_001008680	RP2	intergenic	-44921
chr4	57960583	58196338	8.72	2.29	3.69038	0.00196627	hypermethylation	NM_205132	BMPR1B	intron	163817
chr3	100697626	100695992	8.46	2.22	3.68966	0.00227894	hypermethylation	NM_001168709	OSR1	intergenic	-171814
chr11	7603928	7600574	21.55	5.77	3.68825	3.65313e-06	hypermethylation	NM_001005843	UQCRFS1	intergenic	50128
chr5	12438803	12445046	7.46	1.95	3.6878	0.00129385	hypermethylation	NM_204386	LOC378902	intergenic	8147
chr13	15949801	15910722	10	2.64	3.68613	0.00153488	hypermethylation	NM_001039314	FNIP1	intergenic	58921
chr11	18514127	18514222	9.7	2.56	3.68421	0.00226341	hypermethylation	NR_031453	MIR140	intergenic	209493
chr8	18513213	18515085	7.45	1.95	3.68293	0.00102616	hypermethylation	NM_001277565	FAM183A	intergenic	-56663
chr8	18513213	18515085	7.45	1.95	3.68293	0.00102616	hypermethylation	NM_001277563	FAM183A	intergenic	-56663
chr4	88719864	88719958	21.18	5.68	3.68166	0.000251516	hypermethylation	NR_035145	MIR1654-1	intergenic	-107164
chr4	23520462	23653666	28.31	7.62	3.68005	1.00215e-08	hypermethylation	NM_204703	TLL1	upstream	-13562
chr1	71014149	70922648	9.43	2.49	3.67954	0.000544084	hypermethylation	NM_001037274	WNT7B	intergenic	-83601
chr6	14522145	14541653	6.08	1.58	3.67857	0.00401634	hypermethylation	NM_001168006	DUPD1	intergenic	26915
chr28	4084149	4095628	6.41	1.67	3.67797	0.00168639	hypermethylation	NM_001006341	CHERP	upstream	-6809
chr6	9201760	9184956	12.18	3.24	3.67665	0.000598424	hypermethylation	NM_204644	MINPP1	intron	2670
chr2	75709231	75715952	10.45	2.77	3.67596	0.000861155	hypermethylation	NM_204130	ZNF622	upstream	-17771
chr4	43047466	43047567	13.24	3.53	3.67493	0.000260676	hypermethylation	NR_035277	MIR1776	intergenic	19154
chr9	4881587	4865362	7.47	1.96	3.67476	0.00310352	hypermethylation	NM_001277418	ITM2C	intergenic	35317
chr3	109322437	109327827	11.73	3.12	3.67391	0.00250655	hypermethylation	NM_001006422	ENPP4	intergenic	-42827
chr10	11167728	11223779	12.17	3.24	3.67365	0.000142575	hypermethylation	NM_001039256	EFL1	upstream	-4858
chr6	32274136	32100204	6.07	1.58	3.67262	0.00401634	hypermethylation	NM_001142850	ADAM12	intergenic	-146154
chr6	32274136	32100204	6.07	1.58	3.67262	0.00401634	hypermethylation	NM_001270714	ADAM12	intergenic	-146154
chr6	23710929	23670968	6.07	1.58	3.67262	0.00401634	hypermethylation	NM_001305202	COL17A1	intergenic	51889
chr1	122893310	122869205	6.07	1.58	3.67262	0.00401634	hypermethylation	NM_001006264	PRPS2	intergenic	-159340
chr5	57553241	57564955	17.85	4.79	3.67076	4.16347e-05	hypermethylation	NM_001012590	KLHDC2	intron	9989
chr5	1709220	1699238	6.43	1.68	3.66854	0.00168639	hypermethylation	NM_001199486	CSRP3	intergenic	-57460
chr2	134709262	134628299	13.51	3.61	3.66846	1.67064e-05	hypermethylation	NM_001030951	EIF3H	intergenic	1043672
chr2	15236514	15232673	8.41	2.22	3.6681	0.000750316	hypermethylation	NM_001195401	BAMBI	intergenic	218164
chr2	66367677	66370171	16.77	4.5	3.66739	3.16026e-05	hypermethylation	NM_001004400	TUBB2B	intergenic	-170157
chr1	81733535	81680302	6.06	1.58	3.66667	0.00401634	hypermethylation	NM_001305054	GAP43	intergenic	-326105
chr6	18577054	18569100	14.16	3.79	3.66581	0.000140108	hypermethylation	NM_204510	CXCL12	intergenic	12444
chr4	32682085	32685468	13.06	3.49	3.66574	0.000439177	hypermethylation	NM_001082417	RPS3A	intergenic	35995
chr15	3343689	3327007	6.09	1.59	3.66272	0.00401634	hypermethylation	NM_001098852	PIWIL1	upstream	-3581
chr15	7683273	7683163	17.07	4.59	3.66098	3.75031e-05	hypermethylation	NR_105518	MIR6650	intergenic	8523
chr11	8363038	8363101	6.05	1.58	3.66071	0.00401634	hypermethylation	NR_035290	MIR1789	intergenic	-157358
chr4	83538379	83605614	14.83	3.98	3.65931	5.54255e-05	hypermethylation	NM_204388	FAM53A	intergenic	144951
chr4	1981481	1977380	19.8	5.34	3.65809	4.41911e-05	hypermethylation	NM_205277	PLP1	upstream	-2289
chr4	24418013	24425863	36.33	9.86	3.65763	4.02967e-09	hypermethylation	NM_001197243	LOC422426	intergenic	-173563
chr1	155858379	156225216	6.08	1.59	3.6568	0.00401634	hypermethylation	NM_001199446	DACH1	intergenic	-56669
chr1	67358746	67337860	10.1	2.69	3.65591	0.00100131	hypermethylation	NM_001256162	KRAS	intergenic	-79204
chr2	98459693	98442913	7.1	1.87	3.65482	0.00236061	hypermethylation	NM_204198	TWSG1	intergenic	-44207
chr1	131856325	131858192	12.18	3.26	3.65476	6.73968e-05	hypermethylation	NM_001277754	LIPT1	upstream	-3445
chr18	2666638	2569642	23.18	6.27	3.65463	0.00287198	hypermethylation	NM_001030700	COX10	intergenic	-59222
chr23	4834663	4824369	12.1	3.24	3.65269	5.32585e-05	hypermethylation	NM_001271988	COL9A2	intergenic	178633
chr1	141914145	141925536	6.07	1.59	3.65089	0.00401634	hypermethylation	NM_001319027	SLC10A2	intergenic	-87365
chr7	30116395	30116477	6.07	1.59	3.65089	0.00401634	hypermethylation	NR_031441	MIR128-1	intergenic	-212725
chr7	30750450	30764939	9.72	2.59	3.65056	0.00144844	hypermethylation	NM_001277873	HNMT	intergenic	214390
chr7	30750450	30754983	9.72	2.59	3.65056	0.00144844	hypermethylation	NM_001277874	HNMT	intergenic	214390
chr2	79747019	79763615	7.38	1.95	3.64878	0.00154356	hypermethylation	NM_001031004	NSUN2	intergenic	134071
chr3	1886852	1831135	9.48	2.53	3.64259	0.00136733	hypermethylation	NM_001031031	BCL11A	intergenic	374132
chr4	4989701	5002303	9.37	2.5	3.64231	0.00296535	hypermethylation	NM_204343	F9	intergenic	54259
chrZ	53292641	53306315	11.81	3.17	3.6422	0.000219779	hypermethylation	NM_001006582	TMEM175	intergenic	-306781
chr5	57480389	57479826	8.71	2.32	3.6405	0.0048605	hypermethylation	NM_001277880	RPS29	intergenic	264569
chr4	77005037	77005868	7.07	1.87	3.63959	0.00236061	hypermethylation	NM_204137	NKX3-2	intergenic	-110417
chr11	5417621	5432367	8.38	2.23	3.63948	0.00290074	hypermethylation	NM_204707	SALL1	intergenic	-138061
chr25	1887483	1877555	6.05	1.59	3.63905	0.00401634	hypermethylation	NM_001277810	SELENBP1	intergenic	24313
chr8	6597705	6609013	11.14	2.99	3.63754	0.00101086	hypermethylation	NM_001031269	SEC16B	intergenic	77585
chr1	170882076	170871787	8.41	2.24	3.63675	0.00341808	hypermethylation	NM_001030827	UFM1	intergenic	371356
chr4	15251044	15482153	10.41	2.79	3.63668	0.00125734	hypermethylation	NM_204862	TENM1	intergenic	-63934
chr6	23780543	23789333	33.2	9.06	3.63537	7.72956e-08	hypermethylation	NM_001277375	GSTO1	intergenic	58347
chr15	6380587	6402007	12.04	3.24	3.63473	0.000676917	hypermethylation	NM_204968	PTPN11	intron	15453
chr2	67069720	67071564	7.06	1.87	3.63452	0.00236061	hypermethylation	NM_205006	FOXC1	intergenic	-133540
chrZ	7993513	8162223	10.73	2.88	3.63423	0.00117199	hypermethylation	NM_205028	CNTFR	intergenic	-46083
chr5	43135795	43143958	8.73	2.33	3.63374	0.00107567	hypermethylation	NM_001110364	CALM1	upstream	-15755
chr3	34043725	34040341	13.12	3.54	3.63187	0.000101031	hypermethylation	NM_001277664	COX20	upstream	-17605
chr4	45924716	45942347	7.38	1.96	3.63107	0.0023319	hypermethylation	NM_001031145	AGPAT9	intergenic	234764
chr19	1728982	1728893	15.44	4.18	3.63084	6.74888e-05	hypermethylation	NR_035051	MIR1567	intergenic	457352
chr2	144373832	144145492	9.81	2.63	3.63004	0.00032179	hypermethylation	NM_001139439	COL22A1	intergenic	-338248
chr1	71980456	71974270	8.43	2.25	3.62979	0.00152939	hypermethylation	NM_001031381	MANSC1	intergenic	20096
chr4	53097086	53101842	9.41	2.52	3.62977	0.000576791	hypermethylation	NM_001024835	IL21	upstream	-4726
chr7	32782028	32617754	6.07	1.6	3.62941	0.00401634	hypermethylation	NM_001012921	GTDC1	intron	75498
chr25	490818	483306	6.07	1.6	3.62941	0.00401634	hypermethylation	NM_205033	NES	exon	5258
chr2	28224941	28172327	6.07	1.6	3.62941	0.00401634	hypermethylation	NM_001005427	MEOX2	upstream	-4729
chrZ	34781500	34781589	6.07	1.6	3.62941	0.00401634	hypermethylation	NR_035011	MIR1416	intergenic	-72880
chr7	2280809	2296210	6.07	1.6	3.62941	0.00401634	hypermethylation	NM_204772	FRZB	intergenic	96191
chr4	80977704	80975044	8.5	2.27	3.62869	0.00232004	hypermethylation	NM_205533	HMX1	intergenic	-100366
chr3	11120517	11106918	8.75	2.34	3.62705	0.00213622	hypermethylation	NM_001031036	C1D	intergenic	149277
chr3	11120517	11106918	8.75	2.34	3.62705	0.00213622	hypermethylation	NM_001244737	C1D	intergenic	149277
chr2	7875411	7877529	9.69	2.6	3.62593	0.00282741	hypermethylation	NM_001267719	EN2	upstream	-5311
chr4	20364123	20356520	13.17	3.56	3.62568	3.23219e-05	hypermethylation	NM_001031129	CTSO	exon	2753
chr4	16383563	16400292	10.7	2.88	3.62416	0.00191537	hypermethylation	NM_001001749	LAMP2	upstream	-2303
chr12	14825897	14723930	9.5	2.55	3.62264	0.000913372	hypermethylation	NM_001006141	SUCLG2	intron	77347
chr3	104504133	104420545	13.3	3.6	3.62162	0.000348104	hypermethylation	NM_001031096	ASXL2	upstream	-2237
chr4	28998781	28998677	13.43	3.64	3.61765	0.00128805	hypermethylation	NR_035060	MIR1575	intergenic	30211
chr9	14598133	14600974	7.46	1.99	3.61722	0.00127936	hypermethylation	NM_001277457	RPL35A	intergenic	6287
chr10	16320955	16180675	12.74	3.45	3.6169	0.000663165	hypermethylation	NM_205032	IGF1R	intron	24955
chr6	18577054	18569100	8.11	2.17	3.61674	0.00153732	hypermethylation	NM_204510	CXCL12	intergenic	180194
chr2	42031975	42074564	9.48	2.55	3.61509	0.000787719	hypermethylation	NM_001030989	SH3BP5	intergenic	-24615
chr17	4064300	3985881	7.13	1.9	3.615	0.00434687	hypermethylation	NM_204449	BRINP1	intergenic	-227450
chr1	15520697	15532339	7.13	1.9	3.615	0.0043614	hypermethylation	NM_001031351	TRMU	intergenic	209913
chr1	79591488	79593416	11.79	3.19	3.61398	0.000114779	hypermethylation	NM_001302169	COX17	intergenic	-82598
chr7	1362150	1350015	8.39	2.25	3.61277	0.00195365	hypermethylation	NM_001006510	ZC3H15	intergenic	-389390
chr1	90584388	90603060	10.7	2.89	3.61204	0.00150384	hypermethylation	NM_001305114	ARL6	intergenic	-1007388
chr17	1824190	1824286	6.4	1.7	3.61111	0.00237995	hypermethylation	NR_035201	MIR1707	intergenic	-111960
chr4	30997483	30847191	15.78	4.3	3.60909	0.000176388	hypermethylation	NM_001031131	SLC10A7	intergenic	-74677
chr1	82436617	82424528	8.74	2.35	3.60816	0.000913861	hypermethylation	NM_001030781	QTRT2	intergenic	210047
chr5	22103004	22150683	13.14	3.57	3.60763	0.000162685	hypermethylation	NM_001012521	CELF1	intron	22866
chrZ	8919172	8915575	10.36	2.8	3.6069	0.00398094	hypermethylation	NM_205052	CD72	intergenic	13682
chr10	16080571	16080645	9.35	2.52	3.60687	0.00260132	hypermethylation	NR_035202	MIR1813-2	intergenic	-217181
chr1	131746875	131671510	8.41	2.26	3.60593	0.00318823	hypermethylation	NM_001012824	MGAT4A	intron	7965
chr8	3801443	3801340	6.1	1.62	3.60465	0.00401634	hypermethylation	NR_035303	MIR1801	upstream	-11527
chr8	3793747	3787876	6.1	1.62	3.60465	0.00401634	hypermethylation	NM_001277507	HSD17B7	upstream	-19223
chr8	3793747	3787876	6.1	1.62	3.60465	0.00401634	hypermethylation	NM_001277506	HSD17B7	upstream	-19223
chr14	6488728	6485817	10.75	2.91	3.60465	0.000316122	hypermethylation	NM_001030638	PGP	upstream	-13542
chrZ	6961626	6804910	16.83	4.6	3.60213	1.44442e-06	hypermethylation	NM_001031404	KIAA1328	intergenic	790606
chr2	63218915	63118524	7.1	1.9	3.6	0.00236061	hypermethylation	NM_001079755	C1orf145	intron	17735
chr2	15236514	15232673	10.41	2.82	3.59932	0.00054039	hypermethylation	NM_001195401	BAMBI	intergenic	232834
chr2	99400389	99499501	9.51	2.57	3.59925	0.00116464	hypermethylation	NM_001199806	LAMA1	intergenic	-81669
chr1	34859793	34869889	10.37	2.81	3.59794	0.00175127	hypermethylation	NM_001031480	DYRK2	intergenic	36347
chr18	5018306	5018209	8.39	2.26	3.59746	0.00119347	hypermethylation	NR_105593	MIR6599	intergenic	2936
chr5	56020280	56020367	9.79	2.65	3.59636	0.00032179	hypermethylation	NR_035127	MIR1638	intergenic	-73360
chr5	35184860	35181181	10.43	2.83	3.59386	0.00100675	hypermethylation	NM_001302174	SPTSSA	intergenic	35950
chr7	16579655	16609495	6.08	1.62	3.59302	0.00401634	hypermethylation	NM_204603	SP3	intergenic	273195
chr8	18702862	18702752	9.85	2.67	3.59206	0.00121887	hypermethylation	NR_105514	MIR6647	intergenic	-36298
chr2	26148671	26144942	15.09	4.13	3.59102	0.00102958	hypermethylation	NM_001302107	NDUFA4	intergenic	147501
chr11	6141437	6135566	9.48	2.57	3.58801	0.00134724	hypermethylation	NM_001198857	CNEP1R1	intergenic	-25993
chr9	11395752	11399268	6.07	1.62	3.58721	0.00401634	hypermethylation	NM_204254	ZIC1	intergenic	-417022
chr1	184726525	184741351	8.47	2.29	3.58577	0.00142097	hypermethylation	NM_001277823	CWC15	intergenic	-45975
chr2	134709262	134628299	7.43	2	3.58571	0.00102616	hypermethylation	NM_001030951	EIF3H	intergenic	604012
chr3	96059084	96065190	17.5	4.81	3.58452	2.88411e-05	hypermethylation	NM_001006417	KLF11	intergenic	52396
chr23	2170302	2169670	11.87	3.24	3.58383	0.0006197	hypermethylation	NM_204589	ID3	intergenic	3472
chr4	26355292	26387417	7.39	1.99	3.58373	0.00102616	hypermethylation	NM_214672	PCDH10	intergenic	112828
chr2	44026726	44048181	9.36	2.54	3.58333	0.00215266	hypermethylation	NM_205081	CTNNB1	intergenic	-62576
chr2	10356116	10367017	10.47	2.85	3.58305	0.000509743	hypermethylation	NM_001006354	GTPBP4	intergenic	-273386
chr3	87032827	86997138	15.16	4.16	3.58216	6.08806e-06	hypermethylation	NM_001024584	HCRTR2	intergenic	49257
chr4	88047865	88047782	8.1	2.19	3.58079	0.00423307	hypermethylation	NR_031437	MIR103A2	intergenic	220055
chr3	7505303	7524818	14.29	3.92	3.5796	0.000250536	hypermethylation	NM_204936	LHCGR	intergenic	-33353
chr1	49630975	49616378	11.78	3.22	3.57831	0.000526929	hypermethylation	NM_001006238	L3MBTL2	upstream	-16415
chr5	45877678	45910185	6.09	1.63	3.57803	0.00401634	hypermethylation	NM_001006485	VRK1	exon	17582
chr1	91850789	91873868	11.88	3.25	3.57612	0.000852043	hypermethylation	NM_001030791	GPR89B	intergenic	65241
chr8	25576270	25572750	11.45	3.13	3.57585	0.000194431	hypermethylation	NR_138143	CYP2J24P	promoter	-780
chr3	108963953	108690196	7.05	1.9	3.575	0.00447121	hypermethylation	NM_001031102	SUPT3H	intron	147723
chr11	5417621	5432367	12.77	3.5	3.575	0.000601251	hypermethylation	NM_204707	SALL1	intergenic	-155021
chr1	79303749	79347164	9.48	2.58	3.57463	0.000373673	hypermethylation	NM_204638	FSTL1	intergenic	-46449
chr2	134773800	134749873	5.76	1.54	3.57317	0.00459949	hypermethylation	NM_001030950	RAD21	intergenic	-58190
chr3	74947915	74950518	6.08	1.63	3.57225	0.00401634	hypermethylation	NM_001278016	LYRM2	intergenic	-150275
chr12	4531943	4486120	9.43	2.57	3.56929	0.000373673	hypermethylation	NM_001030593	VGLL4	intergenic	-158217
chr1	82979506	83003124	9.43	2.57	3.56929	0.0022451	hypermethylation	NM_001278070	ATG3	intergenic	66414
chr3	4460762	4442434	8.43	2.29	3.56904	0.000620402	hypermethylation	NM_001031519	ESF1	intergenic	-422998
chr2	115273346	115185930	7.43	2.01	3.56872	0.00102616	hypermethylation	NM_001006344	CPA6	intergenic	-89374
chr3	14895763	14892488	19.31	5.34	3.56801	0.00110107	hypermethylation	NM_205528	DSTN	intergenic	7283
chr6	7252391	7218378	20.95	5.8	3.5678	2.38178e-05	hypermethylation	NM_001199532	REEP3	intron	13531
chr3	21650457	21631165	14.17	3.9	3.5675	1.01129e-05	hypermethylation	NM_001079727	RCOR3	intergenic	-238893
chr5	17194490	17214828	9.46	2.58	3.56716	0.00173832	hypermethylation	NM_205468	CTTN	intergenic	-84870
chr13	2651581	2641108	5.75	1.54	3.56707	0.00459949	hypermethylation	NM_205267	NPM1	upstream	-3209
chr10	9412310	9412399	13.31	3.66	3.56649	0.000452383	hypermethylation	NR_035242	MIR1744	intergenic	-133670
chr2	25020978	25072705	6.07	1.63	3.56647	0.00401634	hypermethylation	NM_001012855	GLCCI1	intergenic	58152
chr2	69444026	69347373	6.07	1.63	3.56647	0.00401634	hypermethylation	NM_001001758	CDH6	intergenic	-704964
chr3	48776283	48783004	6.07	1.63	3.56647	0.00401634	hypermethylation	NM_001177309	VIP	intergenic	-27763
chr3	48776283	48783004	6.07	1.63	3.56647	0.00401634	hypermethylation	NM_205366	VIP	intergenic	-27763
chr17	402395	410164	13.84	3.81	3.56522	0.000210346	hypermethylation	NM_204954	ENTPD2	intergenic	-117015
chr18	2666638	2569642	13.76	3.79	3.56298	0.000337727	hypermethylation	NM_001030700	COX10	intergenic	165318
chr6	4363219	4287193	15.17	4.19	3.55944	6.08809e-06	hypermethylation	NM_205190	RET	intergenic	-36391
chr4	2677835	2677925	7.09	1.92	3.55941	0.00236061	hypermethylation	NR_035017	MIR460B	intergenic	-71475
chr4	81411666	81420730	13.85	3.82	3.55867	8.08142e-05	hypermethylation	NM_205062	LRPAP1	upstream	-18516
chr1	187935345	187939783	9.15	2.5	3.55769	0.0017323	hypermethylation	NM_204099	FZD4	intergenic	54495
chr1	35173229	35206544	7.12	1.93	3.55665	0.00236061	hypermethylation	NM_001007852	RAP1B	intergenic	-20579
chr13	16278991	16280728	6.05	1.63	3.55491	0.00401634	hypermethylation	NM_001007079	IL4	promoter	-1611
chr5	14005594	13709656	9.39	2.57	3.55431	0.00164627	hypermethylation	NM_001199596	BRSK2	upstream	-6086
chr15	9281062	9278527	8.39	2.29	3.5523	0.000620402	hypermethylation	NM_001277879	DYL1	intergenic	43182
chr3	20390776	20356190	15.99	4.43	3.55188	0.00160992	hypermethylation	NM_204645	CENPF	intergenic	310376
chr18	5018306	5018209	7.39	2.01	3.54976	0.00300071	hypermethylation	NR_105593	MIR6599	upstream	-17804
chr18	5038159	5040118	7.39	2.01	3.54976	0.00300071	hypermethylation	NM_205047	NME2	upstream	-2049
chr12	9738593	9754464	7.07	1.92	3.5495	0.00236061	hypermethylation	NM_001030599	TPRA1	intergenic	308977
chr10	14183205	14169409	7.07	1.92	3.5495	0.00236061	hypermethylation	NM_204537	RGMA	intergenic	-398935
chr13	12927104	12913557	16.26	4.51	3.54881	0.00014917	hypermethylation	NM_001257269	RUFY1	intergenic	-33026
chr5	13025681	13003419	10.47	2.88	3.54698	0.000456025	hypermethylation	NM_001030339	CD81	promoter	471
chr10	8533995	8510690	9.37	2.57	3.54682	0.00296316	hypermethylation	NM_001005813	TMOD3	upstream	-4565
chrW	1158794	840691	9.44	2.59	3.54647	0.00420947	hypermethylation	NM_204544	FET1	upstream	-10526
chr2	23701844	23740814	9.12	2.5	3.54615	0.00143972	hypermethylation	NM_001079714	COL1A2	intergenic	-44114
chr5	54341868	54339067	6.07	1.64	3.54598	0.00401634	hypermethylation	NM_204994	SIX6	intergenic	-95752
chr6	14420987	14411230	16.02	4.45	3.54286	0.000241186	hypermethylation	NM_204741	VDAC2	intergenic	16207
chr2	75709231	75715952	8.08	2.21	3.54113	0.00244658	hypermethylation	NM_204130	ZNF622	intergenic	141329
chr1	169876408	169939566	6.06	1.64	3.54023	0.00401634	hypermethylation	NM_204328	FOXO1	intergenic	439002
chr28	4692980	4696452	8.36	2.29	3.53975	0.00302866	hypermethylation	NM_001281488	LOC420160	upstream	-9670
chr28	4692980	4696452	8.36	2.29	3.53975	0.00302866	hypermethylation	NM_001281489	LOC420160	upstream	-9670
chr28	4692980	4696452	8.36	2.29	3.53975	0.00302866	hypermethylation	NM_001281490	LOC420160	upstream	-9670
chr3	4460762	4442434	7.05	1.92	3.5396	0.00460386	hypermethylation	NM_001031519	ESF1	intergenic	-536678
chr6	6129270	6562977	5.74	1.55	3.53939	0.00459949	hypermethylation	NM_001199536	CTNNA3	intron	261850
chr10	4187634	4536712	7.12	1.94	3.53922	0.0027365	hypermethylation	NM_001289887	RORA	intron	20956
chr4	37455185	37429619	11.86	3.28	3.53846	0.000141234	hypermethylation	NM_001277826	SGMS2	intergenic	-124475
chr3	72220633	72192916	7.4	2.02	3.53774	0.00170441	hypermethylation	NM_001277723	FHL5	intergenic	378643
chr25	352898	355924	14.15	3.93	3.53598	0.000200603	hypermethylation	NM_001318448	SLAMF8	upstream	-18688
chr4	80172933	80114457	22.03	6.16	3.53514	0.00023629	hypermethylation	NM_204205	AFAP1	upstream	-11687
chr4	80172933	80114457	22.03	6.16	3.53514	0.00023629	hypermethylation	NM_001134648	AFAP1	upstream	-11687
chr2	15236514	15232673	9.09	2.5	3.53462	0.0026649	hypermethylation	NM_001195401	BAMBI	intergenic	182194
chr1	11505963	12230758	7.11	1.94	3.53431	0.00236061	hypermethylation	NM_001199540	MAGI2	intron	494217
chr14	12090931	12092546	7.39	2.02	3.53302	0.00102616	hypermethylation	NM_001004374	HBZ	intergenic	-460751
chr3	101365503	101367831	13.82	3.84	3.53299	0.000274043	hypermethylation	NM_204909	RHOB	intergenic	41267
chr13	3574930	4046460	11.77	3.26	3.53274	0.00145863	hypermethylation	NM_001197042	SLIT3	intron	267880
chr2	79717807	79662151	7.07	1.93	3.53202	0.00236061	hypermethylation	NM_001012950	PAPD7	intergenic	105187
chr3	104008265	104012961	9.43	2.6	3.52963	0.000373673	hypermethylation	NM_001318412	FNDC4	intergenic	-20885
chr19	7206887	7218098	11.79	3.27	3.52819	0.000656355	hypermethylation	NM_001318414	GDPD1	promoter	-527
chr1	184987663	185002257	24.95	7	3.52817	1.53056e-08	hypermethylation	NM_001277830	TM4SF1a	intergenic	-34793
chr1	184987663	185002257	24.95	7	3.52817	1.53056e-08	hypermethylation	NM_001277831	TM4SF1a	intergenic	-34793
chr1	184987663	185002257	24.95	7	3.52817	1.53056e-08	hypermethylation	NM_001277832	TM4SF1a	intergenic	-34793
chr3	31372140	31365761	14.54	4.05	3.52771	0.000372002	hypermethylation	NM_001277661	GPATCH11	intergenic	-61480
chr3	31372140	31365761	14.54	4.05	3.52771	0.000372002	hypermethylation	NM_001277662	GPATCH11	intergenic	-61480
chr3	31372140	31365761	14.54	4.05	3.52771	0.000372002	hypermethylation	NR_102417	GPATCH11	intergenic	-61480
chr7	135530	168116	8.4	2.31	3.52697	0.00111779	hypermethylation	NM_001031243	HIBCH	intergenic	-23590
chr1	175518424	175514014	8.08	2.22	3.52586	0.0013893	hypermethylation	NM_001113571	GTF3A	intergenic	-129926
chr7	23184009	23267807	12.45	3.46	3.52528	0.000357382	hypermethylation	NM_001006524	BIN1	intergenic	-27929
chr1	154237747	154197386	22.32	6.26	3.52516	3.09332e-06	hypermethylation	NM_204825	UCHL3	intergenic	-407973
chr1	30012703	30024156	10.79	2.99	3.52427	0.00019226	hypermethylation	NM_001030738	IRAK4	intergenic	-157973
chr15	3413702	3411459	9.45	2.61	3.52399	0.000373673	hypermethylation	NM_204098	FZD10	intergenic	33882
chr4	5935039	5777420	9.41	2.6	3.52222	0.000373673	hypermethylation	NM_204210	DIAPH1	intergenic	300899
chr3	57720761	57720707	9.48	2.62	3.52206	0.00127969	hypermethylation	NR_035153	MIR1660	intergenic	22641
chr1	98719670	98702986	8.45	2.33	3.51852	0.000620402	hypermethylation	NM_204737	C1H21ORF91	intergenic	-1245060
chr11	2147212	2153843	14.71	4.11	3.51781	0.000248769	hypermethylation	NM_001277674	NUDT21	intergenic	21858
chr1	126318825	126318930	6.09	1.66	3.51705	0.00401634	hypermethylation	NR_035010	MIR1397	intergenic	67985
chr8	6597705	6609013	9.43	2.61	3.51661	0.000377055	hypermethylation	NM_001031269	SEC16B	intergenic	153745
chr2	33429462	33345456	12.06	3.36	3.51445	0.00126136	hypermethylation	NM_001006362	HIBADH	intergenic	106032
chr1	112264837	112238930	6.05	1.65	3.51429	0.00495313	hypermethylation	NM_204910	OTC	intergenic	-95463
chr4	17592302	17566154	34.83	9.84	3.51408	3.43567e-07	hypermethylation	NM_205361	GPR50	intron	5842
chr4	18043000	18043067	5.73	1.56	3.51205	0.00459949	hypermethylation	NR_105637	MIR7469	intergenic	508730
chr4	21379600	21397000	6.08	1.66	3.51136	0.00401634	hypermethylation	NM_001031534	ETFDH	intergenic	134710
chr9	5436877	5419064	9.17	2.54	3.51136	0.00295232	hypermethylation	NM_001277416	RBP1	intergenic	-152293
chr6	34790162	34788046	6.78	1.86	3.5102	0.00493185	hypermethylation	NM_001199548	NKX6-2	intergenic	45782
chr12	8840206	8918196	9.41	2.61	3.50923	0.000558965	hypermethylation	NM_001030341	FLNB	upstream	-13576
chr4	80746706	80781233	13.69	3.83	3.50891	0.000692416	hypermethylation	NM_204578	CPZ	intergenic	50924
chr3	19309651	19670458	16.11	4.52	3.50866	0.000148833	hypermethylation	NM_001007081	ESRRG	intergenic	522499
chr12	19316352	19282100	10.39	2.89	3.50836	0.000945716	hypermethylation	NM_001030603	RAD18	intron	4842
chrZ	48508021	48508131	7.09	1.95	3.50732	0.00236061	hypermethylation	NR_105519	MIR6651	intergenic	-78951
chr8	18220895	18154402	5.72	1.56	3.50602	0.00459949	hypermethylation	NM_001277494	ST6GALNAC5	intergenic	-97255
chr4	88719864	88719958	6.07	1.66	3.50568	0.00401634	hypermethylation	NR_035145	MIR1654-1	intergenic	-146814
chr7	7473459	7435860	10.1	2.81	3.50515	0.00048269	hypermethylation	NM_001267555	STAT4	intergenic	-78451
chr3	35981198	35727395	8.1	2.24	3.50427	0.00138931	hypermethylation	NM_205399	CHRM3	intergenic	-338722
chr21	5736965	5721499	20.54	5.79	3.50424	1.0452e-05	hypermethylation	NM_001199176	DISP3	intron	4695
chr5	54293884	54318108	13.53	3.79	3.50386	0.000283564	hypermethylation	NM_001044685	SIX1	intergenic	-45554
chr10	8397012	8397145	11.39	3.18	3.50305	0.0012141	hypermethylation	NM_204522	BCL2L10	intergenic	4668
chr5	56370334	56364320	11.42	3.19	3.50152	0.000173744	hypermethylation	NM_001252162	CDKN3	intergenic	-268416
chr1	79886016	79916750	12.82	3.59	3.50136	0.000216172	hypermethylation	NM_204526	CASQ2	intergenic	83234
chr8	18513213	18515085	7.74	2.14	3.5	0.00491658	hypermethylation	NM_001277565	FAM183A	intergenic	-73123
chr8	18513213	18515085	7.74	2.14	3.5	0.00491658	hypermethylation	NM_001277563	FAM183A	intergenic	-73123
chr1	167162472	167165115	8.16	2.26	3.5	0.00498351	hypermethylation	NM_001081701	SPERT	intergenic	55748
chr5	42398111	42418882	14.81	4.16	3.5	6.56036e-06	hypermethylation	NM_001012586	ZC3H14	intergenic	259909
chr26	4502028	4496440	15.22	4.28	3.49772	0.000867709	hypermethylation	NM_205490	OPN1MSW	intergenic	13008
chr8	22881460	22907537	13.05	3.66	3.49734	0.000362232	hypermethylation	NM_001006540	RNF11	intergenic	34320
chr18	9054738	9054662	13.78	3.87	3.49622	0.00127666	hypermethylation	NR_035165	MIR1672	intergenic	84308
chr2	78403941	78395955	9.13	2.54	3.49621	0.00186441	hypermethylation	NM_001012563	CCT5	intergenic	57431
chr5	56370334	56364320	29.93	8.49	3.49593	0.000162081	hypermethylation	NM_001252162	CDKN3	intergenic	-355606
chr5	22404966	22405076	10.07	2.81	3.49485	0.000779732	hypermethylation	NR_105471	MIR6603	intergenic	-57586
chr13	1851154	1825964	9.44	2.63	3.49451	0.000373673	hypermethylation	NM_204147	MATR3	intergenic	-61656
chr3	10359062	10447689	11.43	3.2	3.49394	0.00110012	hypermethylation	NM_001139477	MEIS1	intron	21548
chr1	127805904	127818492	18.31	5.17	3.49336	9.79988e-05	hypermethylation	NM_204372	ARSH	intergenic	-419194
chr6	17274065	17209915	6.08	1.67	3.49153	0.00401634	hypermethylation	NM_001286369	MARCH8	intron	47295
chr6	17295313	17209915	6.08	1.67	3.49153	0.00401634	hypermethylation	NM_001286368	MARCH8	intron	68543
chr10	1515861	1515957	9.43	2.63	3.49084	0.000373673	hypermethylation	NR_035111	MIR1623	intergenic	-116911
chr8	3646696	3639073	13.09	3.68	3.48942	0.000532773	hypermethylation	NM_001257327	RGS18	intergenic	35026
chr5	30506652	30668508	9.18	2.56	3.48872	0.00317869	hypermethylation	NM_204803	MEIS2	intron	131648
chr17	402395	410164	10.43	2.92	3.48675	0.000224597	hypermethylation	NM_204954	ENTPD2	upstream	-9265
chrZ	68307633	68307708	10.08	2.82	3.4863	0.00048269	hypermethylation	NR_105605	MIR7437	intergenic	-333843
chr2	45413313	45446163	6.07	1.67	3.48588	0.00401634	hypermethylation	NM_001030993	PDCD6IP	intergenic	226887
chr12	2598039	2647933	31.76	9.04	3.48578	1.62582e-10	hypermethylation	NM_001030588	RBM6	promoter	1511
chr20	3984095	3973495	8.44	2.35	3.48571	0.000620402	hypermethylation	NM_001006287	IFT52	intergenic	-28805
chr2	90566390	90584146	8.16	2.27	3.48523	0.00496578	hypermethylation	NM_205280	MBP	intergenic	392590
chr2	134709262	134628299	10.11	2.83	3.48464	0.00048269	hypermethylation	NM_001030951	EIF3H	intergenic	472022
chr3	15162123	15167409	18.92	5.36	3.48352	0.00014036	hypermethylation	NM_001199394	CST7	intron	2837
chr3	65355625	65429425	5.75	1.58	3.48214	0.00459949	hypermethylation	NM_205349	FYN	intergenic	-230545
chrZ	27570401	27570293	6.06	1.67	3.48023	0.00401634	hypermethylation	NR_105538	MIR6669	upstream	-14859
chr4	28669757	28671567	12.81	3.61	3.47978	0.000259054	hypermethylation	NM_001009928	NOCT	intergenic	34753
chr2	136957197	136939292	8.39	2.34	3.47951	0.000839727	hypermethylation	NM_204806	HAS2	intergenic	94567
chr2	112612963	112700929	9.43	2.64	3.4781	0.000374615	hypermethylation	NM_001077586	CHD7	intergenic	239237
chr1	51983162	51962484	15.72	4.45	3.47692	0.000151582	hypermethylation	NM_205144	TOM1	intergenic	-82948
chr14	7703987	7680157	8.14	2.27	3.47679	0.0022914	hypermethylation	NM_001252080	ABCC6	intergenic	35347
chr8	26391540	26401491	5.74	1.58	3.47619	0.00459949	hypermethylation	NM_001031290	USP1	intergenic	-122000
chr20	7583703	7996525	7.06	1.96	3.47573	0.00236061	hypermethylation	NM_001004391	CDH4	intron	19247
chr4	38277565	38256306	6.05	1.67	3.47458	0.00401634	hypermethylation	NM_001277794	TET2	intergenic	-68695
chr5	23582539	23591392	6.05	1.67	3.47458	0.00401634	hypermethylation	NM_001199655	VPS18	intergenic	58201
chr4	87402362	86948180	16.85	4.78	3.47336	1.35966e-05	hypermethylation	NM_205136	CTNNA2	intergenic	671562
chr1	104766998	104733801	9.48	2.66	3.47101	0.00196708	hypermethylation	NM_001001469	GART	intergenic	37078
chr4	30814036	30819031	10.38	2.92	3.4702	0.00190408	hypermethylation	NM_001302126	LSM6	intergenic	-102216
chr9	22627533	22648732	52.97	15.2	3.46863	3.93656e-07	hypermethylation	NM_204662	GPR149	intergenic	81617
chr10	1234987	1223158	15.71	4.46	3.46711	0.000283092	hypermethylation	NM_001293210	ADPGK	intergenic	-66663
chr1	42915757	42865624	7.11	1.98	3.46635	0.00236061	hypermethylation	NM_001105315	KITLG	intron	12557
chr2	134773800	134749873	8.39	2.35	3.46531	0.00328083	hypermethylation	NM_001030950	RAD21	upstream	-16280
chr11	1742788	1757447	10.19	2.87	3.46465	0.00217381	hypermethylation	NM_001012775	COG4	intergenic	42432
chr18	3365759	3380107	8.11	2.27	3.46414	0.00138931	hypermethylation	NM_001007844	WDR45B	intergenic	191841
chr14	12305562	12310413	20.88	5.96	3.46205	1.46652e-05	hypermethylation	NM_001277585	ECI1	upstream	-11522
chr4	45890337	45885303	8.07	2.26	3.46186	0.00256467	hypermethylation	NM_001031144	FAM175A	upstream	-8403
chr13	17018764	17011665	5.75	1.59	3.46154	0.00459949	hypermethylation	NM_001198637	YIPF5	intergenic	-27766
chr1	166351579	166351479	11.46	3.24	3.46108	0.0022518	hypermethylation	NR_105423	MIR6555	intergenic	5699
chr2	93007481	93251218	8.1	2.27	3.45992	0.00138931	hypermethylation	NM_001080873	ENS-1	intergenic	-73741
chr6	3848731	3826260	11.49	3.25	3.4597	0.000134849	hypermethylation	NM_001031218	TSPAN14	intergenic	549581
chr14	12146182	12229603	15.64	4.45	3.45934	0.000221505	hypermethylation	NM_204944	AXIN1	intron	54448
chr2	99400389	99499501	7.13	1.99	3.45933	0.00415116	hypermethylation	NM_001199806	LAMA1	intergenic	-80499
chr21	5315648	5342353	13.46	3.82	3.45918	0.000204795	hypermethylation	NM_001277910	DHRS3	upstream	-3608
chr15	4481664	4444354	14.42	4.1	3.45714	0.000261196	hypermethylation	NM_001006184	AACS	intergenic	126524
chr1	57960700	57959299	9.37	2.64	3.4562	0.00296676	hypermethylation	NM_001030765	CHRM2	intergenic	12390
chr4	37157851	37153779	10.06	2.84	3.45578	0.00179301	hypermethylation	NM_001006442	OSTC	intergenic	47961
chr4	30997483	30847191	11.75	3.33	3.45481	0.00363759	hypermethylation	NM_001031131	SLC10A7	intron	77473
chr17	3566453	3571907	12.44	3.53	3.45455	0.00075497	hypermethylation	NM_001030693	TLR4	intergenic	-39703
chr24	4780036	4779926	7.05	1.97	3.45411	0.00236061	hypermethylation	NR_105480	MIR6612	intergenic	72066
chr7	30750450	30764939	7.05	1.97	3.45411	0.00439527	hypermethylation	NM_001277873	HNMT	intergenic	358950
chr7	30750450	30754983	7.05	1.97	3.45411	0.00439527	hypermethylation	NM_001277874	HNMT	intergenic	358950
chr3	80868241	80893962	10.19	2.88	3.45302	0.00186627	hypermethylation	NM_001031086	SLC17A5	intergenic	-215801
chr18	2666638	2569642	10.5	2.97	3.45277	0.00106216	hypermethylation	NM_001030700	COX10	intergenic	-165052
chr1	82805011	82802695	7.08	1.98	3.45192	0.00236061	hypermethylation	NM_001006252	TAF13	intergenic	31911
chr1	54894244	54894298	7.77	2.18	3.45175	0.00160801	hypermethylation	NR_105619	MIR7450	intergenic	160726
chr3	70899370	70924293	11.46	3.25	3.45075	0.000134849	hypermethylation	NM_001031080	PNISR	intergenic	103270
chr26	3631290	3660586	5.73	1.59	3.4497	0.00459949	hypermethylation	NM_001012697	MAGI3	intergenic	-26510
chr3	35241157	35471485	9.11	2.57	3.44944	0.00126992	hypermethylation	NM_001198598	RGS7	intergenic	249963
chr1	119914132	119926066	5.76	1.6	3.44706	0.00459949	hypermethylation	NM_001134975	RS1	intergenic	136428
chr12	16041866	15896320	10.48	2.97	3.44625	0.000417349	hypermethylation	NM_001024827	FOXP1	intergenic	222476
chrZ	81101070	81177259	13.89	3.96	3.44581	6.93795e-05	hypermethylation	NM_001101649	SNX24	intron	65630
chr3	8467372	8438923	6.72	1.88	3.44444	0.00271903	hypermethylation	NM_001277797	FAM179A	upstream	-12628
chr5	26903884	26991959	10.44	2.96	3.44444	0.000224597	hypermethylation	NM_001293097	SLC8A3	intergenic	104196
chr1	52602639	52799356	5.72	1.59	3.44379	0.00459949	hypermethylation	NM_001004383	LARGE	intron	86071
chr4	54210687	54193497	5.72	1.59	3.44379	0.00459949	hypermethylation	NM_001277827	MYOZ2	intron	7547
chr2	116341975	116341905	11.47	3.26	3.44345	0.00172105	hypermethylation	NR_035054	MIR1569-2	intergenic	130635
chr8	12520891	12494515	5.75	1.6	3.44118	0.00459949	hypermethylation	NM_001012597	ABCD3	intergenic	89741
chr3	21069051	21081092	5.75	1.6	3.44118	0.00459949	hypermethylation	NM_001031047	ANGEL2	intergenic	-26701
chr1	90718944	90704596	6.78	1.9	3.44	0.00271903	hypermethylation	NM_001079723	MINA	intergenic	-63506
chr6	20114607	20111984	18.99	5.45	3.43964	2.42761e-05	hypermethylation	NM_001001129	CYP26A1	upstream	-5923
chr4	22969045	22885228	7.81	2.2	3.43913	0.00404428	hypermethylation	NM_001286224	MARCH1	intron	38105
chr1	1223819	1223721	19.77	5.68	3.43772	0.000184564	hypermethylation	NR_031462	MIR205B	intergenic	-34231
chr1	155858379	156225216	8.08	2.28	3.43697	0.00256308	hypermethylation	NM_001199446	DACH1	intron	141371
chr3	16679902	16721568	7.08	1.99	3.43541	0.00236061	hypermethylation	NM_204300	ENAH	intergenic	-22452
chr2	32869502	32867059	5.74	1.6	3.43529	0.00459949	hypermethylation	NM_001305645	HOXA10	upstream	-5468
chr2	32860710	32858041	5.74	1.6	3.43529	0.00459949	hypermethylation	NM_001305224	HOXA9	upstream	-14260
chr4	2023500	2029648	5.74	1.6	3.43529	0.00459949	hypermethylation	NM_001277886	TAF7	intergenic	22840
chr3	85136238	85153044	8.11	2.29	3.43515	0.00288539	hypermethylation	NM_001038586	LGSN	intergenic	431982
chr20	2564510	2514607	14.53	4.16	3.43427	1.53251e-05	hypermethylation	NM_001011689	CBFA2T2	intergenic	-90020
chr3	109471080	109458848	11.5	3.28	3.43195	0.000216575	hypermethylation	NM_204969	PLA2G7	intergenic	65870
chr5	12996720	12992371	12.46	3.56	3.43169	0.000513225	hypermethylation	NM_001006470	TSSC4	intergenic	159200
chr3	30821731	30719385	14.21	4.07	3.43165	4.99111e-05	hypermethylation	NM_001012567	TTC27	intergenic	-97729
chr15	2567628	2557168	13.18	3.77	3.43152	6.31304e-05	hypermethylation	NM_001030655	NOC4L	intergenic	35828
chr4	57683454	57631769	9.06	2.57	3.43071	0.00168949	hypermethylation	NM_001001292	EGF	intron	42014
chr1	131985791	131946210	9.06	2.57	3.43071	0.00206971	hypermethylation	NM_001030811	REV1	intergenic	-80019
chr2	139318205	139320443	7.07	1.99	3.43062	0.00236061	hypermethylation	NM_001030952	MYC	intergenic	705065
chr2	22840957	22840864	5.73	1.6	3.42941	0.00459949	hypermethylation	NR_035141	MIR1650	intergenic	-21783
chr5	50384758	50395048	7.75	2.19	3.42795	0.00160801	hypermethylation	NM_001277521	ZFYVE21	intergenic	30412
chr5	50384758	50395048	7.75	2.19	3.42795	0.00160801	hypermethylation	NM_001277520	ZFYVE21	intergenic	30412
chr8	14675706	14664291	6.79	1.91	3.42786	0.00407469	hypermethylation	NM_204112	LMO4	intergenic	42906
chr8	25948004	26179911	8.09	2.29	3.42678	0.00138931	hypermethylation	NM_205273	NFIA	intron	147076
chr1	126318825	126318930	8.09	2.29	3.42678	0.00268296	hypermethylation	NR_035010	MIR1397	intergenic	161155
chr9	22834148	22832784	8.09	2.29	3.42678	0.00478749	hypermethylation	NM_205333	P2RY1	intergenic	97278
chr8	24842483	24753890	8.12	2.3	3.425	0.00138931	hypermethylation	NM_204238	DAB1	intergenic	-86357
chr3	31793506	31632340	8.08	2.29	3.42259	0.00237525	hypermethylation	NM_204425	CRIM1	upstream	-18074
chr8	25597863	25585369	8.08	2.29	3.42259	0.00138931	hypermethylation	NM_001329480	CYP2J22	promoter	1073
chr8	22881460	22907537	13.45	3.86	3.42172	0.000319275	hypermethylation	NM_001006540	RNF11	intergenic	-148490
chr18	4043648	4042510	11.36	3.25	3.4209	0.00130877	hypermethylation	NM_001030702	RASL10A	intergenic	117918
chr2	57032376	57012983	9.1	2.59	3.42007	0.000818433	hypermethylation	NM_204647	SALL3	intergenic	-189624
chr26	3167419	3165077	6.74	1.9	3.42	0.00271903	hypermethylation	NM_204151	ADORA3	promoter	1019
chr2	2573598	2624541	8.07	2.29	3.41841	0.00138931	hypermethylation	NM_204981	WNT9A	intron	25632
chr2	35771973	35683856	10.12	2.89	3.41806	0.000574498	hypermethylation	NM_001199644	SATB1	intergenic	-31407
chr8	21587691	21587583	8.1	2.3	3.41667	0.00138931	hypermethylation	NR_035312	MIR1809	intergenic	-40429
chr15	5044460	5044520	29.72	8.63	3.41581	5.30284e-05	hypermethylation	NR_035164	MIR1671	upstream	-11580
chr2	48249944	48103435	9.12	2.6	3.41481	0.000818433	hypermethylation	NM_001007080	BMPER	intergenic	-135756
chr3	93232423	93167699	9.42	2.69	3.41219	0.00142545	hypermethylation	NM_001031088	TSSC1	intergenic	109513
chr2	66713653	66584780	8.77	2.5	3.41154	0.00383849	hypermethylation	NM_001006376	EXOC2	intron	15013
chrZ	19280023	19337231	11.43	3.28	3.41124	0.000591758	hypermethylation	NM_001039312	KIF2A	intron	37307
chr2	4800978	4813595	9.11	2.6	3.41111	0.00126233	hypermethylation	NM_001030962	MYD88	intron	5472
chr2	130687106	130687192	11.02	3.16	3.41104	0.00247786	hypermethylation	NR_035226	MIR1813-1	intergenic	-125346
chr4	21379600	21397000	14.05	4.05	3.40964	0.00417619	hypermethylation	NM_001031534	ETFDH	intergenic	399950
chr7	2785929	2886930	17.76	5.14	3.4084	0.00012364	hypermethylation	NM_001045841	CPS1	intergenic	220961
chr15	12207863	12217763	6.75	1.91	3.40796	0.00271903	hypermethylation	NM_001270878	TBX3	intergenic	-276303
chr11	8443430	8443515	21.98	6.38	3.40741	1.6075e-05	hypermethylation	NR_035292	MIR1791	intergenic	179840
chr4	33891275	33880613	5.76	1.62	3.40698	0.00459949	hypermethylation	NM_001006441	PGRMC2	intron	8555
chr8	13001196	12994883	6.78	1.92	3.40594	0.00391319	hypermethylation	NM_204581	RPL5	intergenic	-72514
chrZ	53681703	53692241	9.4	2.69	3.40502	0.00124672	hypermethylation	NM_204430	FUT10	upstream	-8333
chr5	37609204	37728663	7.05	2	3.40476	0.00450855	hypermethylation	NM_001031204	TTLL5	promoter	-1284
chr4	88374156	88366200	15.73	4.55	3.4043	0.000217121	hypermethylation	NM_001171769	HTR7L	intergenic	-50074
chr2	18006659	18249548	6.74	1.91	3.40299	0.00271903	hypermethylation	NM_204488	NEBL	intergenic	385531
chr24	2558481	2553387	6.74	1.91	3.40299	0.00271903	hypermethylation	NM_204287	THYN1	intergenic	5711
chr4	18043000	18043067	6.74	1.91	3.40299	0.00271903	hypermethylation	NR_105637	MIR7469	intergenic	113430
chr8	26391540	26401491	6.74	1.91	3.40299	0.00271903	hypermethylation	NM_001031290	USP1	intergenic	-81300
chr3	55463038	55468606	8.1	2.31	3.40249	0.00408667	hypermethylation	NM_204476	SGK1	intergenic	-190838
chr5	55172953	55164385	5.75	1.62	3.40116	0.00459949	hypermethylation	NM_001006491	PSMA3	promoter	913
chr15	8861099	8860989	17.75	5.15	3.4	0.000184307	hypermethylation	NR_105542	MIR6673	intergenic	2029
chr14	5786819	5786898	10.1	2.9	3.4	0.00048269	hypermethylation	NR_035038	MIR1554	intergenic	85771
chr2	17478258	17527327	9.18	2.63	3.39927	0.00326813	hypermethylation	NM_001030971	PIP4K2A	intergenic	-257798
chr8	7291205	7105204	8.09	2.31	3.39834	0.00138931	hypermethylation	NM_001012923	RABGAP1L	intron	42895
chr3	17664735	17687008	7.75	2.21	3.39827	0.00160801	hypermethylation	NM_001031044	DUSP10	intergenic	49625
chr10	1234987	1223158	7.07	2.01	3.3981	0.00236061	hypermethylation	NM_001293210	ADPGK	intron	2557
chr7	5821834	5821944	11.11	3.2	3.39697	0.00107888	hypermethylation	NR_105561	MIR6691-1	intergenic	-41854
chr7	5821834	5821944	11.11	3.2	3.39697	0.00107888	hypermethylation	NR_105600	MIR6691-2	intergenic	-41854
chr17	2100619	2358279	12.4	3.58	3.39674	0.00116835	hypermethylation	NM_204293	CACNA1B	exon	249751
chr12	530130	533027	13.79	3.99	3.39609	0.00061791	hypermethylation	NM_001171677	RPL29	intergenic	-94180
chr3	14928587	14930923	11.48	3.31	3.39589	0.000553943	hypermethylation	NM_205500	CST3	upstream	-5477
chr3	14930761	14930876	11.48	3.31	3.39589	0.000553943	hypermethylation	NR_035339	MIR3526	upstream	-7651
chr2	20218226	20317130	12.77	3.69	3.39578	0.000365565	hypermethylation	NM_205288	ITGA8	intergenic	119804
chr1	169821444	169805864	5.74	1.62	3.39535	0.00459949	hypermethylation	NM_001008442	SLC25A15	promoter	-1546
chr4	47627246	47627339	6.75	1.92	3.39109	0.00271903	hypermethylation	NR_035228	MIR1730	intergenic	-85156
chr2	47818322	47850663	18.92	5.51	3.39037	8.82058e-07	hypermethylation	NM_204144	TBX20	intergenic	144798
chr2	89126846	89176936	5.73	1.62	3.38953	0.00459949	hypermethylation	NM_001031008	TEX10	intergenic	-27056
chr1	47961712	47960801	14.1	4.09	3.38902	0.000268718	hypermethylation	NM_001277368	HIST1H110	upstream	-2738
chr1	71571593	71546342	9.15	2.63	3.38828	0.00119869	hypermethylation	NM_001012938	ZC3HAV1	intergenic	-21107
chrZ	30692759	30682038	9.08	2.61	3.38745	0.00102512	hypermethylation	NM_205045	TYRP1	intergenic	633129
chr12	207446	212527	9.21	2.65	3.38545	0.00438821	hypermethylation	NM_001318409	DUSP7	intergenic	-189136
chr7	30714828	30723842	9.07	2.61	3.38376	0.00216822	hypermethylation	NM_001318432	LOC771456	intergenic	-40498
chr5	11205874	11231516	5.72	1.62	3.38372	0.00459949	hypermethylation	NM_001006468	NUCB2	intergenic	88326
chr3	737585	737695	7.75	2.22	3.38362	0.00160801	hypermethylation	NR_105451	MIR6583	intergenic	44045
chr14	8124515	8124601	12.18	3.53	3.38292	0.000105018	hypermethylation	NR_035135	MIR1644	intergenic	-195795
chr1	97480564	97445926	9.1	2.62	3.38235	0.000818433	hypermethylation	NM_001006256	SAMSN1	intron	21474
chr3	70899370	70924293	7.07	2.02	3.38208	0.00236061	hypermethylation	NM_001031080	PNISR	intergenic	105180
chr13	9944988	9932173	8.05	2.31	3.38174	0.00346473	hypermethylation	NM_001030613	UBLCP1	intergenic	-20182
chr10	1515861	1515957	5.75	1.63	3.3815	0.00459949	hypermethylation	NR_035111	MIR1623	intergenic	-96331
chr19	9024292	9027846	17.55	5.12	3.38123	3.25616e-06	hypermethylation	NM_001080893	EVI2A	intergenic	-56612
chr4	79476700	79504654	6.73	1.92	3.38119	0.00271903	hypermethylation	NM_001252314	TBC1D14	intergenic	-204340
chr1	84799654	84816007	16.53	4.82	3.38008	0.000209824	hypermethylation	NM_001006254	NFKBIZ	intergenic	470256
chr2	121136920	121140972	9.06	2.61	3.38007	0.0030767	hypermethylation	NM_001199473	MRPL53	intergenic	-154810
chr1	119243265	119251470	7.74	2.22	3.37931	0.00251487	hypermethylation	NM_001030804	EIF1AY	intergenic	-190495
chr13	2192713	2258000	6.76	1.93	3.37931	0.00271903	hypermethylation	NM_001039262	FBXW11	intergenic	155707
chr3	62383450	62379036	13.45	3.91	3.37905	0.000469903	hypermethylation	NM_205410	PLN	intergenic	55590
chr1	59483239	59483130	15.78	4.6	3.37872	0.000100791	hypermethylation	NR_105571	MIR6700	upstream	-7671
chr2	114081155	114083268	8.04	2.31	3.37759	0.00391316	hypermethylation	NM_204503	BHLHE22	intergenic	80265
chr5	54293884	54318108	33.97	9.99	3.37661	2.15603e-07	hypermethylation	NM_001044685	SIX1	exon	21856
chr1	48696273	48756711	5.74	1.63	3.37572	0.00459949	hypermethylation	NM_001012813	ATF7IP	intergenic	-212453
chr4	30583396	30607667	18.56	5.43	3.37432	1.94402e-06	hypermethylation	NM_001201455	SMAD1	intergenic	72604
chr6	10763562	10791918	31.28	9.2	3.37419	3.49519e-05	hypermethylation	NM_001198735	P4HA1	intergenic	-92542
chr6	10763562	10791918	31.28	9.2	3.37419	3.49519e-05	hypermethylation	NM_001198736	P4HA1	intergenic	-92542
chr6	10763562	10791918	31.28	9.2	3.37419	3.49519e-05	hypermethylation	NM_001198737	P4HA1	intergenic	-92542
chr6	10763562	10791918	31.28	9.2	3.37419	3.49519e-05	hypermethylation	NM_001198738	P4HA1	intergenic	-92542
chr4	13773811	13767530	10.09	2.92	3.37417	0.00467089	hypermethylation	NM_001006436	NXT2	intergenic	-123849
chr3	34116277	34136897	13.16	3.83	3.37405	6.31305e-05	hypermethylation	NM_001031521	ADSS	intergenic	39703
chr3	56764244	56764349	8.84	2.55	3.37358	0.00448139	hypermethylation	NR_105450	MIR6582	intergenic	339466
chr4	28669757	28671567	7.76	2.23	3.37339	0.00160801	hypermethylation	NM_001009928	NOCT	intergenic	17813
chr1	28602239	28664742	16.83	4.92	3.37251	0.000985315	hypermethylation	NM_205266	NRCAM	intergenic	-39189
chr4	23520462	23653666	13.72	4	3.37073	0.00149731	hypermethylation	NM_204703	TLL1	intergenic	198458
chr4	21379600	21397000	18.27	5.35	3.37064	3.3956e-06	hypermethylation	NM_001031534	ETFDH	intergenic	655840
chr23	3418910	3419428	11.19	3.25	3.37015	0.00136911	hypermethylation	NM_001031584	POU3F1	promoter	1460
chr5	58683593	58687899	5.73	1.63	3.36994	0.00459949	hypermethylation	NM_204641	FKBP3	intergenic	474087
chr2	29700548	29698661	6.74	1.93	3.36946	0.00271903	hypermethylation	NM_204739	TWIST1	intergenic	-71542
chr4	79523755	79517348	7.75	2.23	3.3691	0.00160801	hypermethylation	NM_001006458	GRPEL1	intergenic	-53445
chr14	15066978	15059195	11.86	3.45	3.36901	0.00237315	hypermethylation	NM_001039098	ZP2	upstream	-14662
chr27	464779	126334	5.76	1.64	3.36782	0.0045995	hypermethylation	NM_001319011	LOC769232	intron	178319
chr1	124557438	124571190	5.76	1.64	3.36782	0.0045995	hypermethylation	NM_001277739	GPR143	intergenic	-174148
chr11	13522704	13995483	11.11	3.23	3.36637	0.000430678	hypermethylation	NM_001030574	WWOX	intron	186876
chr2	60595347	60602810	8.08	2.33	3.36626	0.00138931	hypermethylation	NM_001276364	SIRT5	intergenic	9093
chr2	60595347	60602810	8.08	2.33	3.36626	0.00138931	hypermethylation	NR_075081	SIRT5	intergenic	9093
chr9	19191721	19193717	22.42	6.59	3.36622	1.26188e-05	hypermethylation	NM_001277717	RPL22L1	intergenic	7389
chr2	87131508	87133696	9.12	2.64	3.36496	0.000818433	hypermethylation	NM_001030338	IRX1	intergenic	137822
chr11	5417621	5432367	10.06	2.92	3.36424	0.00231893	hypermethylation	NM_204707	SALL1	intergenic	-90851
chr3	27003382	26997541	5.72	1.63	3.36416	0.00459949	hypermethylation	NM_001277727	MRPL33	intergenic	32412
chr12	9402077	9401982	5.72	1.63	3.36416	0.00459949	hypermethylation	NR_035057	MIR1572	intergenic	8187
chr1	143884758	143798201	8.07	2.33	3.36214	0.00205488	hypermethylation	NM_001006268	UBAC2	intergenic	361818
chr2	54559790	54608177	5.75	1.64	3.36207	0.0045995	hypermethylation	NM_001144973	RAMP3	intergenic	88030
chr18	1677163	1700072	5.75	1.64	3.36207	0.0045995	hypermethylation	NM_001030696	NDEL1	intergenic	-206533
chr1	124557438	124571190	10.12	2.94	3.36184	0.000563604	hypermethylation	NM_001277739	GPR143	intergenic	-229698
chr6	18945493	18945412	12.54	3.66	3.3617	0.000671438	hypermethylation	NR_031439	MIR107	intergenic	19973
chr6	27103260	27134356	9.11	2.64	3.36131	0.00443471	hypermethylation	NM_001006504	NHLRC2	intergenic	203440
chr1	175029982	175043801	13.21	3.86	3.36111	0.000184954	hypermethylation	NM_001030828	SLC46A3	intergenic	-148512
chr4	30814036	30819031	8.77	2.54	3.35985	0.00487469	hypermethylation	NM_001302126	LSM6	intergenic	-97396
chr1	145716156	145736915	6.72	1.93	3.35961	0.00271903	hypermethylation	NM_204935	DCT	intergenic	135074
chr20	2968391	2942886	7.76	2.24	3.35897	0.00160801	hypermethylation	NM_204587	MYH7B	intergenic	-498819
chr14	6136626	6146859	16.15	4.74	3.35744	0.000234196	hypermethylation	NM_001006166	TBL3	intron	3244
chr2	125782490	125756002	9.77	2.84	3.35714	0.000952639	hypermethylation	NM_001199495	CDH17	intergenic	38580
chr4	12315456	12302383	5.74	1.64	3.35632	0.00459949	hypermethylation	NM_204828	RLIM	intergenic	-36944
chr3	86767669	86820896	10.17	2.96	3.35621	0.00166783	hypermethylation	NM_205148	BMP5	intergenic	-162829
chr24	5704955	5498290	8.86	2.57	3.35581	0.00396699	hypermethylation	NM_001079499	ARCN1	intron	152095
chr2	42494300	42466006	14.63	4.29	3.35535	0.000981935	hypermethylation	NM_001006366	MRPL3	intergenic	-101310
chr7	15304552	15320356	9.06	2.63	3.35531	0.00203224	hypermethylation	NM_205117	NFE2L2	intergenic	-53302
chr1	71008711	70922648	11.37	3.32	3.3538	0.0011349	hypermethylation	NM_001171593	WNT7B	intergenic	108591
chr3	3722991	3723093	7.78	2.25	3.35319	0.00160801	hypermethylation	NR_035238	MIR1740	intergenic	160989
chr7	2280809	2296210	7.81	2.26	3.35169	0.00335844	hypermethylation	NM_204772	FRZB	upstream	-17519
chr7	3704109	3604087	5.73	1.64	3.35057	0.00459949	hypermethylation	NM_204607	IKZF2	intron	80209
chr2	31010587	31006560	9.18	2.67	3.35018	0.00268702	hypermethylation	NM_001199617	TOMM7	upstream	-16883
chr6	4363219	4287193	9.78	2.85	3.34915	0.00204574	hypermethylation	NM_205190	RET	upstream	-10941
chr5	15916299	15924262	6.73	1.94	3.34804	0.00271903	hypermethylation	NM_001145389	GAL	intergenic	-20259
chr5	15916299	15924262	6.73	1.94	3.34804	0.00271903	hypermethylation	NM_001159678	GAL	intergenic	-20259
chr11	10619190	10605565	8.77	2.55	3.34717	0.000951711	hypermethylation	NM_001030571	UBA2	promoter	710
chr2	58974697	58974180	8.1	2.35	3.34694	0.00404132	hypermethylation	NM_204484	SOX4	intergenic	-288383
chr14	10114454	10103374	9.07	2.64	3.34672	0.00221582	hypermethylation	NM_001278154	METTL22	intergenic	-510866
chr1	167356169	167327551	6.76	1.95	3.34634	0.00271903	hypermethylation	NM_001008440	LCP1	intergenic	-84431
chr4	12898168	12909050	36.87	10.95	3.3457	0.0014273	hypermethylation	NM_204985	PGK1	upstream	-2818
chr15	9645961	9640424	5.72	1.64	3.34483	0.00459949	hypermethylation	NM_001039912	PRKAB1	intergenic	-63039
chr1	127805904	127818492	14.08	4.14	3.34434	0.000532106	hypermethylation	NM_204372	ARSH	intergenic	14826
chr15	8831280	8822951	10.13	2.96	3.34314	0.000482691	hypermethylation	NM_001007839	YWHAH	upstream	-6510
chr3	56638963	56641935	9.09	2.65	3.34182	0.000818433	hypermethylation	NM_204274	CTGF	intergenic	21407
chr4	9353796	9323045	7.74	2.25	3.33617	0.00249654	hypermethylation	NM_001012574	SH3BGRL	intergenic	197946
chr18	5811210	5811315	13.11	3.86	3.33586	6.3506e-05	hypermethylation	NR_035265	MIR1765	intergenic	-352520
chr12	9738593	9754464	23.98	7.12	3.33518	7.13163e-08	hypermethylation	NM_001030599	TPRA1	intergenic	136537
chr10	11167728	11223779	21.81	6.47	3.33486	2.06881e-05	hypermethylation	NM_001039256	EFL1	intergenic	141622
chr20	9683665	9696950	7.77	2.26	3.33475	0.00160801	hypermethylation	NM_204229	RGS19	intergenic	14495
chr11	14154278	13994541	9.07	2.65	3.33455	0.00241051	hypermethylation	NM_001044671	MAF	intron	111178
chr3	51154352	51158832	10.07	2.95	3.33443	0.000926912	hypermethylation	NM_001097535	GTF2H5	intergenic	-596622
chr14	6926151	6946064	10.07	2.95	3.33443	0.000975609	hypermethylation	NM_001277564	COG7	intergenic	109189
chr6	6332996	6251871	9.8	2.87	3.33333	0.00122197	hypermethylation	NM_001199545	LRRTM3	upstream	-12044
chrZ	73162475	73093580	14.16	4.18	3.33178	0.000701609	hypermethylation	NM_204798	KCNN2	intergenic	-1150665
chr3	95816292	95783839	6.73	1.95	3.33171	0.00271903	hypermethylation	NM_001008682	ADAM17	upstream	-2098
chr1	161608218	161506640	9.76	2.86	3.33108	0.000563923	hypermethylation	NM_001030822	TDRD3	intergenic	-1560992
chr11	9796416	9800911	19.94	5.92	3.3289	2.08564e-05	hypermethylation	NM_206859	CEBPG	intergenic	-70606
chr22	4027420	4048078	13.44	3.97	3.32678	0.000397616	hypermethylation	NM_001031382	OGDH	intergenic	-98350
chr11	7888515	7881986	7.75	2.26	3.32627	0.00246794	hypermethylation	NM_001277671	C11H19ORF12	promoter	1735
chr11	7888515	7881986	7.75	2.26	3.32627	0.00246794	hypermethylation	NM_001277669	C11H19ORF12	promoter	1735
chrZ	30692759	30682038	9.11	2.67	3.32491	0.000818433	hypermethylation	NM_205045	TYRP1	intergenic	83799
chr15	10827333	10840825	9.01	2.64	3.32482	0.00491804	hypermethylation	NM_001031472	SF3A1	intergenic	-115133
chr1	189705290	189696394	14.16	4.19	3.32401	0.000247528	hypermethylation	NM_001031412	C1H11ORF73	intergenic	-510130
chr4	88268364	88268235	15.19	4.5	3.32391	0.00030538	hypermethylation	NR_035318	MIR146C-1	intergenic	40274
chr1	33355624	33367245	14.12	4.18	3.32243	2.79292e-05	hypermethylation	NM_001199557	TMEM5	intergenic	48056
chr4	81411666	81420730	11.15	3.29	3.31858	0.000863686	hypermethylation	NM_205062	LRPAP1	intergenic	75594
chr1	79209161	79222119	13.47	3.99	3.31785	0.000610592	hypermethylation	NM_001030780	RABL3	intergenic	-179331
chr18	6162699	6163371	9.09	2.67	3.31769	0.00253492	hypermethylation	NM_204123	NOG	intergenic	6911
chr1	30043853	30025393	15.16	4.5	3.31739	0.000811377	hypermethylation	NM_001278095	TWF1	intergenic	-62357
chr1	30043853	30034038	15.16	4.5	3.31739	0.000811377	hypermethylation	NM_001030739	TWF1	intergenic	-62357
chr4	28669757	28671567	20.46	6.1	3.31613	2.50852e-05	hypermethylation	NM_001009928	NOCT	intergenic	-172217
chr2	120004065	120008973	9.78	2.88	3.31544	0.000563923	hypermethylation	NM_205374	PKIA	intergenic	-241215
chr4	87402362	86948180	11.8	3.49	3.31476	0.00154381	hypermethylation	NM_205136	CTNNA2	intergenic	701502
chr1	2622378	2622488	9.81	2.89	3.31438	0.000563923	hypermethylation	NR_105490	MIR6621	intergenic	-373998
chr2	134709262	134628299	6.76	1.97	3.31401	0.00271903	hypermethylation	NM_001030951	EIF3H	intergenic	636272
chr4	33746858	33769344	19.85	5.92	3.31395	2.69137e-05	hypermethylation	NM_001012576	HSPA4L	intergenic	-23688
chr2	128075639	128069938	8.78	2.58	3.31343	0.000951711	hypermethylation	NM_001198657	COX6C	intergenic	155429
chr2	121136920	121140972	7.75	2.27	3.31224	0.00160801	hypermethylation	NM_001199473	MRPL53	intergenic	-108670
chr17	1417190	1365414	5.76	1.67	3.31073	0.0045995	hypermethylation	NM_204459	RGS3	upstream	-3750
chr2	145237013	145236905	5.76	1.67	3.31073	0.0045995	hypermethylation	NR_105439	MIR6572	intergenic	269593
chr5	57480389	57479826	11.12	3.29	3.30973	0.000285047	hypermethylation	NM_001277880	RPS29	intergenic	104269
chr19	785508	804855	7.71	2.26	3.30932	0.00255521	hypermethylation	NM_001293107	ELN	upstream	-8738
chr2	107730234	107764961	7.74	2.27	3.30802	0.00306565	hypermethylation	NM_001031018	UBE2V2	exon	33326
chr7	10893787	10897444	30	9	3.30769	1.33062e-06	hypermethylation	NM_001302167	NDUFB3	intergenic	-21497
chr8	19296651	19281281	5.72	1.66	3.30682	0.0045995	hypermethylation	NM_001031279	SLC6A9	intergenic	-48289
chr9	4482097	4482181	5.75	1.67	3.30508	0.0045995	hypermethylation	NR_035099	MIR1612	promoter	203
chr14	10052775	10046042	8.82	2.6	3.3037	0.00183933	hypermethylation	NM_001031468	PMM2	intergenic	20725
chr12	3450712	3333876	12.09	3.59	3.30352	0.000692661	hypermethylation	NM_001044635	CENPP	intergenic	-412898
chr12	2598039	2647933	7.43	2.18	3.30263	0.00349197	hypermethylation	NM_001030588	RBM6	promoter	81
chr2	129767872	129740234	7.76	2.28	3.30252	0.00183702	hypermethylation	NM_001277427	DPYS	intergenic	82152
chr4	69445001	69466051	9.08	2.68	3.30216	0.00324774	hypermethylation	NM_001012582	RELL1	intergenic	203889
chr1	33355624	33367245	13.07	3.89	3.30075	0.000662236	hypermethylation	NM_001199557	TMEM5	upstream	-8034
chr8	9767861	9705391	15.57	4.65	3.29895	6.04428e-05	hypermethylation	NM_205423	PLA2G4A	intergenic	634731
chr5	40126017	40099533	8.74	2.58	3.29851	0.000951711	hypermethylation	NM_001031207	GTF2A1	intergenic	-904393
chr8	20388621	20392509	10.09	2.99	3.29773	0.000839743	hypermethylation	NM_001277590	TSPAN1	intergenic	-31691
chr4	83495620	83502372	7.78	2.29	3.29707	0.00328278	hypermethylation	NM_001004403	SLBP	intergenic	9920
chr6	22720096	22706851	22.68	6.81	3.29667	2.71917e-05	hypermethylation	NM_001007948	ACTR1A	intron	2266
chr2	17610133	17577504	8.8	2.6	3.2963	0.000951711	hypermethylation	NM_001199586	SPAG6	intergenic	40813
chr11	4353178	4130948	8.73	2.58	3.29478	0.00385115	hypermethylation	NM_001185147	FTO	intergenic	-29062
chr14	5968996	5970932	6.72	1.97	3.29469	0.00271903	hypermethylation	NM_001267819	GNG13	intergenic	-70136
chr1	181149303	181289326	10.77	3.2	3.29394	0.000334585	hypermethylation	NM_001277811	PDGFD	intron	54377
chr7	12016336	11958077	5.73	1.67	3.29379	0.0045995	hypermethylation	NM_001145230	ADAM23	intron	26616
chrZ	7993513	8162223	5.73	1.67	3.29379	0.0045995	hypermethylation	NM_205028	CNTFR	intron	102797
chr8	4303064	4316853	6.75	1.98	3.29327	0.00271903	hypermethylation	NM_001197036	TADA1	intergenic	29046
chr1	119914132	119926066	5.76	1.68	3.29213	0.0045995	hypermethylation	NM_001134975	RS1	intron	3878
chr2	123621333	123445895	5.76	1.68	3.29213	0.0045995	hypermethylation	NM_205197	MMP16	intergenic	304483
chr1	8679624	8850304	9.74	2.89	3.29097	0.00107111	hypermethylation	NM_204977	SEMA3A	intergenic	-87684
chr7	3704109	3604087	19.54	5.87	3.28978	1.34275e-05	hypermethylation	NM_204607	IKZF2	intron	22749
chr4	36646426	36621100	14.01	4.19	3.28904	0.00084524	hypermethylation	NM_205011	HPGDS	intergenic	157026
chrZ	25573974	25555341	16.18	4.85	3.28889	0.000357072	hypermethylation	NM_001031436	CBWD1	intergenic	23264
chr1	39931916	39933131	5.72	1.67	3.28814	0.0045995	hypermethylation	NM_001030363	MYF5	intergenic	67074
chr5	18478365	18478569	6.77	1.99	3.28708	0.00271903	hypermethylation	NM_001318985	FJX1	intergenic	13355
chr6	25367687	25410666	7.72	2.28	3.28571	0.00437181	hypermethylation	NM_001012911	MXI1	intron	30273
chr2	11354184	11395736	8.77	2.6	3.28519	0.000951711	hypermethylation	NM_001031511	PFKP	intergenic	-480634
chr12	10366781	10386507	16.26	4.88	3.28514	1.05176e-05	hypermethylation	NM_001122777	TXNRD3	intergenic	-185841
chr10	2858636	2888644	16.16	4.85	3.28485	2.8425e-05	hypermethylation	NM_001305470	ETFA	upstream	-19026
chr11	9796416	9800911	8.73	2.59	3.28253	0.000951711	hypermethylation	NM_206859	CEBPG	intergenic	-26736
chr8	13174118	13166196	15.13	4.54	3.28233	0.000556515	hypermethylation	NM_001277653	C1ORF146	intergenic	29118
chr3	26292130	26418780	11.42	3.41	3.28205	0.00494854	hypermethylation	NM_001031055	TTC7A	intron	122100
chr13	6470500	6400934	24.54	7.41	3.28096	4.31325e-05	hypermethylation	NM_205345	GABRG2	intergenic	129020
chr6	5764829	6063170	5.74	1.68	3.2809	0.0045995	hypermethylation	NM_001044654	PCDH15	intron	246521
chr10	3767472	3767387	17.19	5.17	3.28083	4.08893e-05	hypermethylation	NR_031448	MIR190A	intergenic	-34848
chr14	2353428	2356256	8.79	2.61	3.28044	0.000951711	hypermethylation	NM_001162405	GPER1	intergenic	65612
chr5	55183221	55174600	7.74	2.29	3.28033	0.00160801	hypermethylation	NM_001006492	ACTR10	intergenic	-47479
chr1	168050039	168127185	8.46	2.51	3.27969	0.00202907	hypermethylation	NM_204419	RB1	intron	11311
chr3	13968157	13993904	7.44	2.2	3.27826	0.00432262	hypermethylation	NM_001199408	TMX4	intergenic	-142147
chr1	71008711	70922648	7.73	2.29	3.27615	0.00160801	hypermethylation	NM_001171593	WNT7B	intergenic	168621
chr6	2603015	2594347	16.87	5.08	3.27606	7.90981e-06	hypermethylation	NM_001031217	GHITM	intergenic	-76295
chr1	91850789	91873868	5.73	1.68	3.27528	0.0045995	hypermethylation	NM_001030791	GPR89B	upstream	-7789
chr11	2195645	2313150	7.4	2.19	3.27511	0.00349197	hypermethylation	NM_001277550	GNAO1	intron	7185
chr6	18875673	18874289	8.74	2.6	3.27407	0.000951711	hypermethylation	NM_001277354	CH25H	intergenic	28173
chr6	5764829	6063170	18.2	5.49	3.2737	2.16418e-06	hypermethylation	NM_001044654	PCDH15	intergenic	-43139
chr1	155461540	155442010	8.77	2.61	3.27306	0.000951711	hypermethylation	NM_001079741	BORA	intergenic	597410
chr9	21729152	21727351	8.8	2.62	3.27206	0.00171231	hypermethylation	NM_213588	IL12A	intergenic	3602
chr1	75063820	74996781	9.68	2.89	3.2709	0.00392056	hypermethylation	NM_001306152	TEAD4	intergenic	261910
chr10	8240551	8332115	9.45	2.82	3.27055	0.00123982	hypermethylation	NM_205300	MYO5A	intron	22879
chr6	33841572	33863088	11.83	3.55	3.26849	0.00033408	hypermethylation	NM_001277384	GLRX3	intergenic	68958
chr3	17973541	17963901	19.57	5.92	3.26744	3.05813e-06	hypermethylation	NM_001282381	MARC2	intergenic	41771
chr13	8537935	8535720	10.78	3.23	3.26727	0.0018836	hypermethylation	NM_205164	NKX2-5	intergenic	-47225
chr3	18167011	18204031	7.77	2.31	3.26556	0.00160801	hypermethylation	NM_001006398	EPRS	intergenic	107069
chrZ	31830176	31795993	10.77	3.23	3.26426	0.000334585	hypermethylation	NM_001031610	PSIP1	intron	3726
chr12	2288801	2286270	16.84	5.09	3.26397	0.00116739	hypermethylation	NM_204652	GBP	upstream	-7049
chr5	56370334	56364320	18.21	5.51	3.26381	2.16419e-06	hypermethylation	NM_001252162	CDKN3	intergenic	-492216
chr21	2771967	2708870	6.72	1.99	3.26316	0.00271903	hypermethylation	NM_205527	AGRN	upstream	-2963
chr4	4301224	4305523	12.85	3.87	3.26196	0.000399729	hypermethylation	NM_204406	BRS3	intron	3306
chr23	2336889	2324830	13.11	3.95	3.26173	0.000515162	hypermethylation	NM_001030895	TMEM57	intergenic	42729
chr15	443710	457490	8.7	2.6	3.25926	0.00354471	hypermethylation	NM_001006181	TOP3B	upstream	-9310
chr4	69445001	69466051	14.24	4.3	3.25909	0.000447355	hypermethylation	NM_001012582	RELL1	intergenic	710079
chr11	4353178	4130948	8.73	2.61	3.2583	0.00411334	hypermethylation	NM_001185147	FTO	intergenic	436768
chr2	131326214	131279885	7.75	2.31	3.25726	0.00160801	hypermethylation	NM_001319024	RSPO2	intergenic	-23836
chr1	192266739	192310697	14.85	4.49	3.25708	2.24776e-05	hypermethylation	NM_001162372	PAK1	intergenic	167771
chr4	34086885	34074451	13.84	4.18	3.25701	3.79409e-05	hypermethylation	NM_205124	PPP2CB	intron	9775
chr2	2026554	2014407	10.42	3.13	3.25697	0.00121015	hypermethylation	NM_001199576	HHATL	intergenic	94034
chr2	105822892	105831766	18.92	5.74	3.25685	2.7933e-06	hypermethylation	NM_001281498	TTR	intergenic	-304152
chr4	56735012	56735651	6.77	2.01	3.25592	0.00271903	hypermethylation	NM_204796	NEUROG2	intergenic	134458
chr12	15307477	15317008	8.46	2.53	3.25475	0.00202907	hypermethylation	NM_001012605	ARL6IP5	intergenic	95753
chr4	67246428	67259904	12.23	3.69	3.2533	0.00186607	hypermethylation	NM_001277822	YIPF7	intergenic	70782
chr2	61148472	61353919	10.76	3.24	3.2515	0.00240927	hypermethylation	NM_001012862	JARID2	intron	112588
chr4	45924716	45942347	7.44	2.22	3.25	0.00349197	hypermethylation	NM_001031145	AGPAT9	intergenic	451474
chr11	4353178	4130948	11.73	3.54	3.25	0.00130241	hypermethylation	NM_001185147	FTO	intergenic	561198
[truncated: 6,306 more rows]
