# Supplementary material for: Differential DNA Methylation and Gene Expression Between ALV-J-Positive and ALV-J-Negative Chickens
Source: Front Vet Sci. 2021 May 31;8:659840. doi: 10.3389/fvets.2021.659840 (PMC8203102; doi:10.3389/fvets.2021.659840)
Supplement: Supplementary Table 5 — Significantly enriched GO categories for DMRs. [file Table_5.XLS]

## Sheet: hypermethylation-BP
Category	Term	Count	%	PValue	Genes	List Total	Pop Hits	Pop Total	Fold Enrichment	Bonferroni	Benjamini	FDR
GOTERM_BP_DIRECT	GO:0045944~positive regulation of transcription from RNA polymerase II promoter	116	5.08103	1.3363e-08	419155, 395713, 100859435, 396391, 424410, 417892, 396390, 770910, 396053, 373912, 395802, 386582, 418727, 422979, 396249, 431605, 396245, 693248, 415307, 396431, 395862, 395703, 420769, 421993, 395865, 396105, 396033, 423796, 373901, 373983, 374207, 395670, 396238, 374177, 395376, 395928, 419173, 423445, 423446, 424063, 395132, 416457, 417825, 374269, 378890, 395487, 421085, 396266, 429089, 3958…	1607	395	8994	1.64361	5.66174e-05	5.66174e-05	2.49872e-05
GOTERM_BP_DIRECT	GO:0006351~transcription, DNA-templated	115	5.03723	6.49496e-08	415730, 374096, 396385, 395668, 395802, 386582, 396244, 431605, 395241, 421380, 396431, 420769, 395104, 421993, 395249, 374103, 396105, 386585, 395479, 374207, 395574, 374202, 395670, 396235, 374177, 430882, 396232, 420599, 417423, 416255, 423445, 424063, 395132, 418752, 769754, 420839, 395754, 417728, 373974, 769935, 421991, 419617, 395542, 416108, 396266, 421790, 373854, 420647, 428443, 395740,…	1607	401	8994	1.60506	0.000275154	0.000137586	0.000121448
GOTERM_BP_DIRECT	GO:0008285~negative regulation of cell proliferation	53	2.32151	5.12286e-07	423875, 395713, 419012, 415730, 424356, 422733, 396053, 396203, 395802, 396409, 386582, 395562, 396245, 415765, 419759, 395330, 395107, 395332, 420769, 395680, 395289, 374207, 395671, 395152, 395951, 396337, 374031, 395829, 423082, 395583, 395584, 395305, 420458, 420839, 424805, 374173, 395964, 395545, 374068, 396266, 424673, 421934, 420588, 396361, 422108, 418910, 396029, 427667, 421352, 420401,…	1607	150	8994	1.97752	0.0021682	0.000723257	0.000957909
GOTERM_BP_DIRECT	GO:0000122~negative regulation of transcription from RNA polymerase II promoter	76	3.32895	2.89426e-05	378917, 408082, 493647, 395713, 417250, 378779, 424356, 420633, 768091, 417851, 373912, 395802, 374148, 386582, 395526, 420583, 424306, 396341, 415307, 769286, 419107, 429064, 395241, 421380, 395701, 396431, 420769, 396087, 395865, 395289, 386585, 100316920, 396033, 395290, 427642, 395630, 374207, 420192, 396333, 373943, 423328, 771523, 374200, 420599, 395302, 424063, 395132, 426284, 374269, 3959…	1607	270	8994	1.57539	0.11541	0.0301927	0.0541053
GOTERM_BP_DIRECT	GO:0018108~peptidyl-tyrosine phosphorylation	18	0.788436	3.05332e-05	396081, 396192, 374128, 396494, 421257, 378783, 396513, 396402, 374034, 428391, 427850, 396538, 395559, 427864, 396259, 396337, 396515, 396294	1607	35	8994	2.87834	0.121352	0.0255423	0.057078
GOTERM_BP_DIRECT	GO:0045892~negative regulation of transcription, DNA-templated	49	2.1463	6.32105e-05	421004, 419155, 395713, 374191, 415730, 374150, 426857, 386582, 417790, 395526, 395562, 396546, 422370, 395703, 420769, 396087, 416181, 395865, 423233, 421168, 378786, 423032, 430917, 373983, 374207, 374202, 395952, 768824, 420599, 396397, 423082, 420839, 421267, 396165, 396125, 417919, 421932, 374062, 420786, 374128, 422024, 396029, 395740, 419533, 424912, 427713, 395357, 395974, 395982	1607	157	8994	1.74676	0.234963	0.0436569	0.11813
GOTERM_BP_DIRECT	GO:0032332~positive regulation of chondrocyte differentiation	10	0.43802	6.46451e-05	419533, 418195, 374249, 419759, 374148, 396030, 420769, 395132, 373919, 395453	1607	13	8994	4.3052	0.2396	0.0383743	0.12081
GOTERM_BP_DIRECT	GO:0006355~regulation of transcription, DNA-templated	95	4.16119	0.000131486	395713, 417999, 396096, 374240, 100859435, 419390, 374094, 415730, 423068, 396387, 395943, 415962, 395521, 396244, 395705, 771259, 769286, 419107, 396082, 724086, 374185, 422370, 776143, 396431, 396005, 421993, 395249, 374103, 421168, 395576, 421236, 374137, 395577, 417801, 395630, 396037, 395574, 420332, 395851, 395152, 424721, 396235, 395950, 374205, 772070, 430882, 396232, 396117, 374031, 3957…	1607	370	8994	1.43701	0.427157	0.0672731	0.245577
GOTERM_BP_DIRECT	GO:0010628~positive regulation of gene expression	39	1.70828	0.000670208	416882, 416986, 378917, 396440, 396466, 420911, 395278, 395491, 374094, 396399, 395584, 424826, 396054, 424431, 395964, 395281, 378783, 395801, 395562, 396323, 420840, 373958, 428015, 396081, 415765, 395701, 423787, 418207, 100316920, 421168, 404747, 421352, 396214, 396535, 395851, 373943, 417786, 396313, 374204	1607	128	8994	1.70526	0.941611	0.270667	1.2458
GOTERM_BP_DIRECT	GO:0007399~nervous system development	25	1.09505	0.000706541	396081, 419173, 421611, 423117, 374240, 423694, 423047, 378788, 396438, 424831, 373912, 421352, 396225, 395554, 374207, 395945, 396535, 395670, 374198, 427156, 395351, 374017, 396538, 395994, 497224	1607	70	8994	1.99884	0.949947	0.258787	1.31292
GOTERM_BP_DIRECT	GO:0060021~palate development	21	0.919842	0.000830476	419480, 395703, 420769, 424063, 396361, 396308, 374094, 396399, 395865, 420442, 100316920, 374137, 421140, 396513, 424276, 395562, 374202, 396290, 771523, 772070, 395982	1607	55	8994	2.13695	0.970406	0.273863	1.54153
GOTERM_BP_DIRECT	GO:0042472~inner ear morphogenesis	14	0.613228	0.00104132	378917, 421775, 395584, 374103, 378788, 420442, 396513, 396389, 395389, 396225, 424276, 395522, 772070, 395982	1607	30	8994	2.61182	0.987898	0.307788	1.9293
GOTERM_BP_DIRECT	GO:0030154~cell differentiation	42	1.83968	0.00122653	374031, 396192, 395713, 395320, 417213, 423694, 395441, 374070, 420846, 418828, 395545, 396363, 396225, 374146, 396407, 771738, 427156, 396343, 374024, 395681, 396245, 396081, 417919, 396083, 395748, 421288, 374103, 418646, 395479, 374135, 395152, 395670, 396238, 419723, 396538, 396235, 374204, 396313, 378895, 396294, 396258, 395982	1607	145	8994	1.62113	0.994483	0.32968	2.26874
GOTERM_BP_DIRECT	GO:0007420~brain development	22	0.963644	0.00140452	430270, 423721, 395254, 493647, 395713, 395155, 395582, 419681, 396399, 395101, 419590, 378786, 396513, 396246, 424298, 427850, 422263, 396538, 418433, 395376, 395982, 395530	1607	61	8994	2.01851	0.997407	0.346469	2.59389
GOTERM_BP_DIRECT	GO:0007275~multicellular organism development	49	2.1463	0.00151709	395792, 427937, 428649, 395793, 421007, 374054, 415407, 373885, 395119, 396096, 417213, 395583, 395584, 395274, 420839, 395441, 423068, 373974, 395545, 395943, 396546, 395920, 419088, 373935, 416677, 769286, 396082, 378803, 421303, 421384, 374062, 395249, 395101, 395266, 395126, 416804, 374060, 423292, 395576, 396415, 395290, 417801, 427643, 387330, 374204, 374205, 395974, 395083, 395512	1607	178	8994	1.54068	0.998392	0.348744	2.79901
GOTERM_BP_DIRECT	GO:0030501~positive regulation of bone mineralization	11	0.481822	0.001665	418632, 396030, 396324, 396308, 396165, 771523, 415315, 395760, 396438, 100316920, 395982	1607	21	8994	2.93164	0.999142	0.356787	3.0679
GOTERM_BP_DIRECT	GO:0048701~embryonic cranial skeleton morphogenesis	10	0.43802	0.00185962	396116, 724086, 387330, 395132, 374094, 693262, 396165, 396399, 396259, 395982	1607	18	8994	3.10931	0.999624	0.371182	3.42062
GOTERM_BP_DIRECT	GO:0001837~epithelial to mesenchymal transition	8	0.350416	0.00195644	419533, 373912, 421352, 395562, 395429, 374094, 395865, 374177	1607	12	8994	3.73118	0.999751	0.369332	3.59566
GOTERM_BP_DIRECT	GO:0040014~regulation of multicellular organism growth	9	0.394218	0.00198441	396453, 374249, 428727, 415718, 424971, 395815, 374198, 395938, 374253	1607	15	8994	3.35806	0.999779	0.357869	3.64616
GOTERM_BP_DIRECT	GO:0032331~negative regulation of chondrocyte differentiation	9	0.394218	0.00198441	395964, 374249, 395801, 374148, 395829, 374094, 396165, 396266, 374096	1607	15	8994	3.35806	0.999779	0.357869	3.64616
GOTERM_BP_DIRECT	GO:0003151~outflow tract morphogenesis	12	0.525624	0.00217395	419480, 428727, 395562, 374090, 422523, 374062, 374202, 693262, 396165, 396399, 374177, 424673	1607	25	8994	2.68645	0.999901	0.36938	3.98776
GOTERM_BP_DIRECT	GO:0035176~social behavior	11	0.481822	0.00256895	395398, 404747, 421902, 396082, 423747, 416781, 415318, 395098, 378890, 404296, 408251	1607	22	8994	2.79838	0.999982	0.404875	4.69598
GOTERM_BP_DIRECT	GO:0010862~positive regulation of pathway-restricted SMAD protein phosphorylation	13	0.569426	0.00260128	421136, 374094, 396361, 378779, 396308, 396053, 396438, 374249, 421352, 422581, 396324, 396165, 396412	1607	29	8994	2.50889	0.999984	0.39446	4.75372
GOTERM_BP_DIRECT	GO:0008015~blood circulation	6	0.262812	0.00275282	428955, 421140, 428727, 693264, 373943, 419723	1607	7	8994	4.79723	0.999992	0.398192	5.02394
GOTERM_BP_DIRECT	GO:0043524~negative regulation of neuron apoptotic process	22	0.963644	0.00275934	395885, 428099, 396466, 395713, 100859435, 419681, 693262, 418764, 395391, 395393, 418207, 374078, 424971, 422815, 771525, 396313, 396290, 395938, 396337, 396282, 424673, 404296	1607	64	8994	1.92389	0.999992	0.386032	5.03556
GOTERM_BP_DIRECT	GO:0006468~protein phosphorylation	26	1.13885	0.0029699	396445, 396252, 396192, 374094, 396399, 423382, 751791, 378890, 395309, 421985, 417706, 395562, 427864, 396245, 396140, 422534, 423098, 432370, 396060, 396513, 421352, 422688, 374198, 396337, 395376, 373922	1607	81	8994	1.79649	0.999997	0.395943	5.40979
GOTERM_BP_DIRECT	GO:0060070~canonical Wnt signaling pathway	19	0.832238	0.00355563	395146, 395829, 373885, 395703, 374062, 426284, 373887, 395865, 378788, 395229, 374060, 395964, 421257, 395545, 395508, 395562, 396341, 396313, 408035	1607	53	8994	2.00639	1	0.440361	6.44348
GOTERM_BP_DIRECT	GO:0043401~steroid hormone mediated signaling pathway	8	0.350416	0.00358899	396198, 396082, 374131, 396431, 396165, 396266, 395961, 386585	1607	13	8994	3.44416	1	0.431195	6.50203
GOTERM_BP_DIRECT	GO:0009615~response to virus	13	0.569426	0.00364125	418903, 420420, 421352, 396277, 423353, 396057, 396535, 420930, 418126, 395249, 426315, 417465, 423787	1607	30	8994	2.42526	1	0.424206	6.59369
GOTERM_BP_DIRECT	GO:0030509~BMP signaling pathway	14	0.613228	0.005334	395680, 378779, 395865, 396053, 395644, 373912, 374249, 422581, 396030, 396324, 396313, 395214, 374024, 396412	1607	35	8994	2.23871	1	0.542236	9.51683
GOTERM_BP_DIRECT	GO:0016569~covalent chromatin modification	11	0.481822	0.00552515	419533, 421140, 423721, 386582, 421991, 426381, 426109, 418823, 395351, 427310, 420839	1607	24	8994	2.56518	1	0.542738	9.84143
GOTERM_BP_DIRECT	GO:0002062~chondrocyte differentiation	11	0.481822	0.00552515	724086, 374249, 378917, 374148, 420401, 404773, 396308, 396165, 771523, 396152, 100316920	1607	24	8994	2.56518	1	0.542738	9.84143
GOTERM_BP_DIRECT	GO:0007155~cell adhesion	36	1.57687	0.00557982	396276, 419824, 395734, 396092, 428253, 396440, 420757, 395798, 395429, 423385, 395899, 426024, 395422, 396225, 421888, 415986, 395625, 396548, 395568, 429089, 395594, 396475, 424231, 396028, 395398, 424980, 421257, 423648, 374135, 395951, 396292, 417786, 374016, 427850, 395559, 395657	1607	129	8994	1.56189	1	0.53456	9.93407
GOTERM_BP_DIRECT	GO:0042733~embryonic digit morphogenesis	16	0.700832	0.00565696	419165, 395703, 420769, 395278, 395446, 396308, 427262, 100316920, 395964, 373912, 395801, 374202, 373986, 396313, 396165, 771523	1607	43	8994	2.08252	1	0.528173	10.0646
GOTERM_BP_DIRECT	GO:0007411~axon guidance	22	0.963644	0.00613479	419824, 373854, 395191, 396092, 374090, 395155, 420769, 395748, 100859435, 395582, 429011, 396513, 374157, 419222, 421352, 423802, 395943, 395625, 417786, 427850, 395180, 408046	1607	68	8994	1.81072	1	0.546199	10.8693
GOTERM_BP_DIRECT	GO:0061036~positive regulation of cartilage development	7	0.306614	0.00653878	429089, 396030, 395703, 422824, 395680, 396165, 396412	1607	11	8994	3.56158	1	0.558476	11.5444
GOTERM_BP_DIRECT	GO:1904874~positive regulation of telomerase RNA localization to Cajal body	7	0.306614	0.00653878	417846, 428806, 416218, 420930, 395414, 416022, 421586	1607	11	8994	3.56158	1	0.558476	11.5444
GOTERM_BP_DIRECT	GO:0051301~cell division	23	1.00745	0.00701663	396252, 424466, 396019, 415654, 418764, 418910, 423970, 395135, 426024, 415631, 374078, 415548, 396368, 421175, 386582, 426117, 396341, 415400, 427156, 425073, 424873, 422461, 421105	1607	73	8994	1.76336	1	0.573613	12.3366
GOTERM_BP_DIRECT	GO:0060317~cardiac epithelial to mesenchymal transition	9	0.394218	0.00814456	395964, 421352, 374068, 374094, 415400, 378779, 373919, 396399, 396438	1607	18	8994	2.79838	1	0.618061	14.1799
GOTERM_BP_DIRECT	GO:0021983~pituitary gland development	9	0.394218	0.00814456	373912, 395793, 374019, 395943, 395862, 395446, 396308, 396165, 378786	1607	18	8994	2.79838	1	0.618061	14.1799
GOTERM_BP_DIRECT	GO:0006915~apoptotic process	26	1.13885	0.0082307	416836, 423168, 100859733, 395236, 396098, 768990, 396399, 374269, 395133, 424522, 386582, 416555, 424900, 378907, 378803, 427384, 693262, 415801, 396004, 420973, 420909, 395670, 396313, 396259, 396515, 374012	1607	87	8994	1.6726	1	0.611875	14.3192
GOTERM_BP_DIRECT	GO:0001764~neuron migration	19	0.832238	0.00836869	414831, 415318, 395862, 424063, 395278, 422569, 386585, 418903, 395964, 421431, 395966, 414884, 396389, 395943, 374242, 373943, 422801, 427850, 396294	1607	57	8994	1.86559	1	0.608212	14.5418
GOTERM_BP_DIRECT	GO:0043408~regulation of MAPK cascade	12	0.525624	0.00844665	374249, 386583, 421352, 422581, 428759, 378779, 396361, 396165, 396412, 396053, 395962, 396438	1607	29	8994	2.3159	1	0.602098	14.6674
GOTERM_BP_DIRECT	GO:0000187~activation of MAPK activity	14	0.613228	0.00907745	416882, 396081, 428099, 374001, 423016, 417241, 374256, 427339, 378783, 395815, 396538, 395938, 414743, 408035	1607	37	8994	2.11769	1	0.619367	15.6767
GOTERM_BP_DIRECT	GO:0010629~negative regulation of gene expression	21	0.919842	0.00926041	395928, 421004, 416882, 418874, 423747, 396192, 415318, 395491, 395278, 416457, 417825, 396054, 374173, 404779, 421352, 395562, 374135, 418803, 373943, 396249, 396294	1607	66	8994	1.78079	1	0.617659	15.9674
GOTERM_BP_DIRECT	GO:0042493~response to drug	21	0.919842	0.00926041	396446, 770425, 373939, 374062, 396004, 396361, 396399, 395581, 395393, 395964, 424492, 423032, 421352, 421085, 396341, 395938, 423156, 396282, 423284, 421858, 424673	1607	66	8994	1.78079	1	0.617659	15.9674
GOTERM_BP_DIRECT	GO:0060325~face morphogenesis	10	0.43802	0.00963444	373912, 386583, 421352, 395562, 395815, 396399, 395865, 395369, 396438, 395740	1607	22	8994	2.54398	1	0.623427	16.5586
GOTERM_BP_DIRECT	GO:0035116~embryonic hindlimb morphogenesis	10	0.43802	0.00963444	395964, 421140, 419759, 395862, 374202, 396165, 396313, 396266, 771523, 100316920	1607	22	8994	2.54398	1	0.623427	16.5586
GOTERM_BP_DIRECT	GO:0002053~positive regulation of mesenchymal cell proliferation	8	0.350416	0.00966561	395964, 378917, 769935, 374148, 395703, 396308, 396399, 374269	1607	15	8994	2.98494	1	0.615969	16.6077
GOTERM_BP_DIRECT	GO:0010634~positive regulation of epithelial cell migration	8	0.350416	0.00966561	421352, 374148, 395920, 396399, 374177, 396054, 420361, 424673	1607	15	8994	2.98494	1	0.615969	16.6077
GOTERM_BP_DIRECT	GO:0006357~regulation of transcription from RNA polymerase II promoter	47	2.05869	0.0097254	422053, 430270, 418404, 419173, 395320, 395302, 424063, 396014, 426284, 415730, 396073, 418828, 386582, 395999, 395508, 374146, 374067, 422976, 416677, 693248, 395886, 420647, 395146, 395164, 417919, 395241, 395881, 395748, 396361, 425111, 395865, 395229, 417172, 378786, 420828, 422820, 418646, 395631, 418365, 395952, 419723, 374017, 396235, 420379, 396152, 396258, 416022	1607	185	8994	1.42188	1	0.6098	16.7018
GOTERM_BP_DIRECT	GO:0071482~cellular response to light stimulus	7	0.306614	0.0111211	423609, 396377, 428670, 421093, 751791, 422050, 396486	1607	12	8994	3.26478	1	0.651104	18.8699
GOTERM_BP_DIRECT	GO:0008637~apoptotic mitochondrial changes	7	0.306614	0.0111211	395928, 423723, 424492, 396021, 396098, 424102, 418132	1607	12	8994	3.26478	1	0.651104	18.8699
GOTERM_BP_DIRECT	GO:1904871~positive regulation of protein localization to Cajal body	5	0.21901	0.01119	417846, 428806, 420930, 395414, 421586	1607	6	8994	4.66397	1	0.645309	18.9756
GOTERM_BP_DIRECT	GO:0035412~regulation of catenin import into nucleus	5	0.21901	0.01119	395786, 395152, 427262, 374060, 374070	1607	6	8994	4.66397	1	0.645309	18.9756
GOTERM_BP_DIRECT	GO:0007435~salivary gland morphogenesis	5	0.21901	0.01119	396494, 421352, 395943, 374024, 396438	1607	6	8994	4.66397	1	0.645309	18.9756
GOTERM_BP_DIRECT	GO:0007507~heart development	28	1.22646	0.0112098	420599, 395254, 395798, 395278, 395446, 374094, 396399, 396391, 396390, 396073, 378890, 416758, 373974, 395281, 395802, 396081, 395241, 420769, 418056, 427262, 396474, 100316920, 421352, 374157, 395671, 771523, 395973, 395376	1607	98	8994	1.59908	1	0.638054	19.0059
GOTERM_BP_DIRECT	GO:0050679~positive regulation of epithelial cell proliferation	12	0.525624	0.0112287	373912, 396494, 378917, 374148, 416332, 395916, 396308, 771523, 417465, 396053, 772070, 100316920	1607	30	8994	2.23871	1	0.630932	19.0349
GOTERM_BP_DIRECT	GO:0007602~phototransduction	9	0.394218	0.0119017	396377, 771085, 428670, 396419, 423619, 421093, 751791, 422050, 396486	1607	19	8994	2.6511	1	0.644882	20.0591
GOTERM_BP_DIRECT	GO:0048265~response to pain	6	0.262812	0.0120303	396107, 395458, 374169, 427636, 427850, 395677	1607	9	8994	3.73118	1	0.641429	20.2534
GOTERM_BP_DIRECT	GO:0042438~melanin biosynthetic process	6	0.262812	0.0120303	373971, 416937, 396237, 395775, 395913, 424776	1607	9	8994	3.73118	1	0.641429	20.2534
GOTERM_BP_DIRECT	GO:0009950~dorsal/ventral axis specification	6	0.262812	0.0120303	395964, 395786, 395943, 395152, 396308, 374070	1607	9	8994	3.73118	1	0.641429	20.2534
GOTERM_BP_DIRECT	GO:0070306~lens fiber cell differentiation	6	0.262812	0.0120303	430492, 396081, 396087, 395132, 396282, 378786	1607	9	8994	3.73118	1	0.641429	20.2534
GOTERM_BP_DIRECT	GO:0007601~visual perception	23	1.00745	0.0135804	396144, 771085, 396082, 419681, 101752092, 751791, 395899, 396486, 396499, 395273, 423609, 396377, 423644, 421902, 428670, 396419, 395526, 423619, 421093, 396237, 373998, 396088, 424900	1607	77	8994	1.67176	1	0.67889	22.5608
GOTERM_BP_DIRECT	GO:0006366~transcription from RNA polymerase II promoter	27	1.18265	0.0138157	422053, 419173, 770704, 395446, 415550, 396391, 396390, 423389, 374148, 395843, 395920, 693248, 769286, 395881, 424954, 396415, 396033, 395290, 422820, 395359, 373901, 418365, 395633, 373943, 395952, 374017, 421199	1607	95	8994	1.59066	1	0.678117	22.9056
GOTERM_BP_DIRECT	GO:0060041~retina development in camera-type eye	11	0.481822	0.0142368	416758, 421140, 421902, 417839, 396082, 395321, 395943, 396030, 395899, 751791, 395289	1607	27	8994	2.28016	1	0.682194	23.5187
GOTERM_BP_DIRECT	GO:0097191~extrinsic apoptotic signaling pathway	8	0.350416	0.014576	421352, 395236, 419860, 395132, 396361, 395274, 396054, 422720	1607	16	8994	2.79838	1	0.684024	24.0093
GOTERM_BP_DIRECT	GO:0009888~tissue development	8	0.350416	0.014576	418943, 395429, 396391, 374017, 396390, 395961, 424661, 428015	1607	16	8994	2.79838	1	0.684024	24.0093
GOTERM_BP_DIRECT	GO:0018298~protein-chromophore linkage	8	0.350416	0.014576	423609, 396377, 771085, 428670, 396419, 751791, 422050, 396486	1607	16	8994	2.79838	1	0.684024	24.0093
GOTERM_BP_DIRECT	GO:0001501~skeletal system development	14	0.613228	0.0146152	395107, 395798, 374094, 374269, 396475, 427262, 396053, 373912, 421140, 374207, 374202, 396281, 424685, 396243	1607	39	8994	2.00909	1	0.678324	24.0658
GOTERM_BP_DIRECT	GO:0048013~ephrin receptor signaling pathway	10	0.43802	0.0180738	423255, 396513, 395815, 418727, 421085, 396402, 395625, 396238, 395559, 396294	1607	24	8994	2.33199	1	0.748418	28.8977
GOTERM_BP_DIRECT	GO:0045669~positive regulation of osteoblast differentiation	13	0.569426	0.0186276	395964, 395801, 429089, 396030, 420769, 395680, 396324, 395278, 396308, 396165, 374269, 415315, 396412	1607	36	8994	2.02105	1	0.752839	29.6438
GOTERM_BP_DIRECT	GO:0033153~T cell receptor V(D)J recombination	4	0.175208	0.0196984	395865, 418764, 395229, 395376	1607	4	8994	5.59676	1	0.766217	31.0655
GOTERM_BP_DIRECT	GO:0061037~negative regulation of cartilage development	4	0.175208	0.0196984	373912, 386583, 421352, 395545	1607	4	8994	5.59676	1	0.766217	31.0655
GOTERM_BP_DIRECT	GO:0030335~positive regulation of cell migration	27	1.18265	0.0205196	374196, 396445, 419083, 428099, 374090, 395491, 421136, 374094, 416457, 396399, 396494, 395562, 395180, 100189558, 396424, 396107, 396081, 429089, 374128, 395865, 395594, 395889, 396438, 417701, 421877, 373943, 420379	1607	98	8994	1.54197	1	0.774383	32.1373
GOTERM_BP_DIRECT	GO:1901215~negative regulation of neuron death	6	0.262812	0.0205629	395964, 395804, 419150, 100859435, 423029, 427844	1607	10	8994	3.35806	1	0.769435	32.1934
GOTERM_BP_DIRECT	GO:0008406~gonad development	6	0.262812	0.0205629	374196, 421829, 421352, 395446, 396313, 100316920	1607	10	8994	3.35806	1	0.769435	32.1934
GOTERM_BP_DIRECT	GO:1902895~positive regulation of pri-miRNA transcription from RNA polymerase II promoter	6	0.262812	0.0205629	395680, 396308, 396165, 374128, 374177, 424673	1607	10	8994	3.35806	1	0.769435	32.1934
GOTERM_BP_DIRECT	GO:0016575~histone deacetylation	6	0.262812	0.0205629	415307, 395241, 554283, 426284, 423328, 427713	1607	10	8994	3.35806	1	0.769435	32.1934
GOTERM_BP_DIRECT	GO:0007339~binding of sperm to zona pellucida	8	0.350416	0.0210333	427006, 417846, 428806, 420930, 395414, 404537, 395404, 421586	1607	17	8994	2.63377	1	0.771572	32.7997
GOTERM_BP_DIRECT	GO:0045595~regulation of cell differentiation	8	0.350416	0.0210333	395793, 421352, 395713, 419064, 395584, 424758, 396152, 395982	1607	17	8994	2.63377	1	0.771572	32.7997
GOTERM_BP_DIRECT	GO:0008284~positive regulation of cell proliferation	39	1.70828	0.0218599	374196, 428099, 416255, 378917, 396440, 395713, 418408, 421136, 395491, 416457, 374094, 422733, 428413, 415548, 396203, 378783, 396389, 374215, 396266, 395860, 395885, 396081, 420608, 421931, 374001, 374128, 395594, 395453, 418207, 421352, 374207, 420401, 374202, 419559, 396313, 396259, 374011, 396515, 414743	1607	155	8994	1.40822	1	0.779188	33.8528
GOTERM_BP_DIRECT	GO:0045893~positive regulation of transcription, DNA-templated	46	2.01489	0.0222816	395322, 423445, 395713, 419922, 396014, 378779, 374094, 415730, 373887, 415834, 395309, 428413, 421276, 396203, 429011, 417790, 416741, 395562, 422815, 416955, 396165, 408035, 417966, 771259, 396107, 396125, 419759, 416181, 421288, 374062, 395865, 395433, 423233, 396438, 396105, 374060, 422024, 386585, 395479, 395671, 374202, 396313, 396235, 427310, 374177, 374179	1607	189	8994	1.36218	1	0.780295	34.384
GOTERM_BP_DIRECT	GO:0045664~regulation of neuron differentiation	5	0.21901	0.0224396	428099, 396466, 424228, 693262, 428443	1607	7	8994	3.99769	1	0.777426	34.582
GOTERM_BP_DIRECT	GO:1904851~positive regulation of establishment of protein localization to telomere	5	0.21901	0.0224396	417846, 428806, 420930, 395414, 421586	1607	7	8994	3.99769	1	0.777426	34.582
GOTERM_BP_DIRECT	GO:0060307~regulation of ventricular cardiac muscle cell membrane repolarization	5	0.21901	0.0224396	768444, 422842, 395278, 378796, 395695	1607	7	8994	3.99769	1	0.777426	34.582
GOTERM_BP_DIRECT	GO:0010718~positive regulation of epithelial to mesenchymal transition	9	0.394218	0.0229742	421352, 421136, 395132, 395152, 378779, 396399, 395865, 428413, 396438	1607	21	8994	2.39861	1	0.780199	35.2477
GOTERM_BP_DIRECT	GO:0071560~cellular response to transforming growth factor beta stimulus	9	0.394218	0.0229742	418195, 395386, 374148, 415765, 395703, 374094, 396238, 418752, 396294	1607	21	8994	2.39861	1	0.780199	35.2477
GOTERM_BP_DIRECT	GO:0030334~regulation of cell migration	13	0.569426	0.0232117	395324, 421788, 395862, 423088, 395106, 395101, 420361, 373901, 396389, 395943, 395631, 374016, 395952	1607	37	8994	1.96643	1	0.778579	35.5415
GOTERM_BP_DIRECT	GO:0001938~positive regulation of endothelial cell proliferation	12	0.525624	0.0237999	395928, 395802, 395703, 395909, 374094, 396165, 374128, 395581, 395742, 396412, 418709, 424673	1607	33	8994	2.03519	1	0.782003	36.2633
GOTERM_BP_DIRECT	GO:0001503~ossification	12	0.525624	0.0237999	374148, 395302, 422824, 374135, 395633, 378779, 396165, 428067, 374024, 396282, 396152, 404539	1607	33	8994	2.03519	1	0.782003	36.2633
GOTERM_BP_DIRECT	GO:0050680~negative regulation of epithelial cell proliferation	11	0.481822	0.024074	374249, 421352, 374148, 386582, 419165, 395943, 395479, 395703, 420192, 396165, 424356	1607	29	8994	2.12291	1	0.780932	36.5972
GOTERM_BP_DIRECT	GO:0043066~negative regulation of apoptotic process	40	1.75208	0.0245106	396252, 423168, 395713, 374193, 374094, 395584, 374269, 426024, 422675, 396203, 396494, 422477, 395562, 395485, 421597, 396266, 396165, 396282, 415307, 396082, 378907, 428149, 429089, 420769, 395703, 425610, 395581, 395742, 395889, 423233, 100316920, 374078, 421902, 395671, 424912, 374202, 395916, 374012, 395376, 395982	1607	161	8994	1.3905	1	0.782128	37.1255
GOTERM_BP_DIRECT	GO:0055114~oxidation-reduction process	27	1.18265	0.0262467	422423, 395939, 416326, 374193, 419485, 414841, 415752, 395799, 415801, 427317, 414854, 395775, 424224, 396061, 396474, 421168, 408183, 415703, 421918, 419533, 414798, 373971, 374222, 423704, 395913, 395938, 374189	1607	100	8994	1.51113	1	0.800091	39.1852
GOTERM_BP_DIRECT	GO:0007631~feeding behavior	8	0.350416	0.0292352	428955, 428644, 428727, 396464, 693264, 422801, 428485, 421858	1607	18	8994	2.48745	1	0.829778	42.582
GOTERM_BP_DIRECT	GO:0001756~somitogenesis	12	0.525624	0.0296704	421352, 374090, 395703, 395574, 395633, 395132, 396308, 424306, 395865, 395559, 395376, 100316920	1607	34	8994	1.97533	1	0.830083	43.0615
GOTERM_BP_DIRECT	GO:0051216~cartilage development	12	0.525624	0.0296704	373912, 421352, 395801, 419759, 422824, 395680, 424063, 378779, 396165, 396313, 374177, 396029	1607	34	8994	1.97533	1	0.830083	43.0615
GOTERM_BP_DIRECT	GO:0045165~cell fate commitment	12	0.525624	0.0296704	427937, 395793, 396082, 395562, 395829, 395703, 395671, 396391, 396313, 395584, 396390, 427955	1607	34	8994	1.97533	1	0.830083	43.0615
GOTERM_BP_DIRECT	GO:0007268~chemical synaptic transmission	22	0.963644	0.0299607	396289, 395704, 395382, 421136, 771598, 395305, 395581, 395391, 395392, 417852, 395273, 395964, 404747, 427667, 428759, 396237, 414893, 422942, 421858, 421117, 395677, 771648	1607	78	8994	1.57857	1	0.828904	43.3791
GOTERM_BP_DIRECT	GO:0009887~organ morphogenesis	11	0.481822	0.0304967	421004, 395320, 396431, 423088, 395625, 419723, 396391, 428067, 396390, 374173, 395740	1607	30	8994	2.05215	1	0.830232	43.9613
GOTERM_BP_DIRECT	GO:0048666~neuron development	9	0.394218	0.0305969	373854, 395668, 421352, 374019, 418992, 396087, 395141, 422557, 395754	1607	22	8994	2.28959	1	0.827182	44.0695
GOTERM_BP_DIRECT	GO:0030199~collagen fibril organization	9	0.394218	0.0305969	419533, 421352, 395798, 374094, 423704, 396243, 415797, 396474, 395568	1607	22	8994	2.28959	1	0.827182	44.0695
GOTERM_BP_DIRECT	GO:0001649~osteoblast differentiation	17	0.744634	0.0323087	395928, 378917, 429089, 396440, 427887, 395278, 373919, 420458, 395865, 396061, 373912, 422581, 395562, 421831, 395827, 396165, 396412	1607	56	8994	1.69902	1	0.839739	45.8877
GOTERM_BP_DIRECT	GO:0001755~neural crest cell migration	14	0.613228	0.0329562	396107, 768420, 396035, 374148, 408082, 374090, 416893, 395671, 395825, 424306, 395865, 395581, 374177, 396028	1607	43	8994	1.8222	1	0.841817	46.5608
GOTERM_BP_DIRECT	GO:0043065~positive regulation of apoptotic process	25	1.09505	0.0345702	423875, 395734, 395236, 395274, 395754, 416693, 395389, 395545, 395562, 396165, 396266, 404296, 421934, 396081, 420588, 419759, 374065, 395101, 422016, 424228, 424912, 395671, 420215, 427713, 395376	1607	93	8994	1.50451	1	0.852083	48.2042
GOTERM_BP_DIRECT	GO:0070374~positive regulation of ERK1 and ERK2 cascade	23	1.00745	0.0358678	374196, 419012, 420744, 416457, 374128, 395584, 395581, 417241, 395742, 417840, 395453, 396494, 395815, 374135, 395671, 396313, 396165, 420215, 373926, 396337, 396515, 395962, 424673	1607	84	8994	1.53245	1	0.859007	49.4905
GOTERM_BP_DIRECT	GO:0030307~positive regulation of cell growth	12	0.525624	0.0365066	395928, 396494, 421352, 421931, 423032, 423802, 427887, 421136, 374094, 395865, 396282, 424673	1607	35	8994	1.91889	1	0.860495	50.1126
GOTERM_BP_DIRECT	GO:0030318~melanocyte differentiation	7	0.306614	0.0372219	395886, 408082, 378783, 420769, 396237, 395913, 396282	1607	15	8994	2.61182	1	0.862508	50.8006
GOTERM_BP_DIRECT	GO:0008045~motor neuron axon guidance	7	0.306614	0.0372219	395705, 373912, 396092, 396397, 395825, 395559, 408046	1607	15	8994	2.61182	1	0.862508	50.8006
GOTERM_BP_DIRECT	GO:0007569~cell aging	7	0.306614	0.0372219	396203, 419012, 374191, 374202, 374269, 395938, 396282	1607	15	8994	2.61182	1	0.862508	50.8006
GOTERM_BP_DIRECT	GO:0035909~aorta morphogenesis	5	0.21901	0.0386171	421140, 395713, 422523, 693262, 396313	1607	8	8994	3.49798	1	0.869309	52.1168
GOTERM_BP_DIRECT	GO:0045879~negative regulation of smoothened signaling pathway	5	0.21901	0.0386171	395359, 769780, 386582, 420769, 424805	1607	8	8994	3.49798	1	0.869309	52.1168
GOTERM_BP_DIRECT	GO:0021819~layer formation in cerebral cortex	5	0.21901	0.0386171	395964, 396082, 374242, 420769, 427850	1607	8	8994	3.49798	1	0.869309	52.1168
GOTERM_BP_DIRECT	GO:0035108~limb morphogenesis	5	0.21901	0.0386171	416758, 395964, 396030, 396266, 395865	1607	8	8994	3.49798	1	0.869309	52.1168
GOTERM_BP_DIRECT	GO:0060389~pathway-restricted SMAD protein phosphorylation	5	0.21901	0.0386171	395644, 421352, 374094, 396399, 396412	1607	8	8994	3.49798	1	0.869309	52.1168
GOTERM_BP_DIRECT	GO:0035988~chondrocyte proliferation	5	0.21901	0.0386171	396116, 395801, 404773, 374135, 396343	1607	8	8994	3.49798	1	0.869309	52.1168
GOTERM_BP_DIRECT	GO:0007186~G-protein coupled receptor signaling pathway	29	1.27026	0.0391145	373885, 395797, 428093, 373887, 395770, 422050, 751791, 395618, 396486, 417706, 396368, 395545, 395620, 428985, 374062, 418652, 424361, 100859400, 769603, 378788, 374060, 396377, 396419, 396318, 431416, 421093, 373945, 417465, 100859179	1607	113	8994	1.43634	1	0.869558	52.578
GOTERM_BP_DIRECT	GO:0040007~growth	8	0.350416	0.0393464	374249, 769935, 415400, 378779, 396361, 396165, 396412, 396053	1607	19	8994	2.35653	1	0.867973	52.7915
GOTERM_BP_DIRECT	GO:0033138~positive regulation of peptidyl-serine phosphorylation	14	0.613228	0.0393849	395928, 419083, 396081, 428099, 395703, 395584, 395393, 395668, 427642, 424971, 420215, 396282, 395695, 396245	1607	44	8994	1.78079	1	0.86506	52.8268
GOTERM_BP_DIRECT	GO:0071300~cellular response to retinoic acid	9	0.394218	0.0397856	396107, 427937, 421257, 374148, 395098, 396402, 396238, 373945, 100316920	1607	23	8994	2.19004	1	0.864691	53.1935
GOTERM_BP_DIRECT	GO:0001666~response to hypoxia	16	0.700832	0.0405317	395324, 418558, 395412, 421931, 374001, 419485, 395132, 396399, 418056, 374065, 396438, 419533, 386583, 421352, 396424, 374177	1607	53	8994	1.68959	1	0.866687	53.8689
GOTERM_BP_DIRECT	GO:0008584~male gonad development	13	0.569426	0.0418816	378783, 378917, 421352, 374148, 395295, 395703, 427887, 420324, 396397, 396361, 374094, 396282, 396028	1607	40	8994	1.81895	1	0.872539	55.0674
GOTERM_BP_DIRECT	GO:0006955~immune response	28	1.22646	0.0423641	395733, 378930, 395132, 419964, 396308, 416330, 474361, 395274, 396385, 395800, 421061, 395283, 554218, 421888, 416307, 395180, 396249, 395362, 373958, 429064, 417247, 378803, 428067, 395889, 420361, 407090, 417465, 395083	1607	109	8994	1.4377	1	0.872646	55.4887
GOTERM_BP_DIRECT	GO:0048341~paraxial mesoderm formation	4	0.175208	0.0427282	395562, 395703, 416700, 395865	1607	5	8994	4.47741	1	0.872008	55.8041
GOTERM_BP_DIRECT	GO:0010737~protein kinase A signaling	4	0.175208	0.0427282	395701, 423117, 418852, 395692	1607	5	8994	4.47741	1	0.872008	55.8041
GOTERM_BP_DIRECT	GO:0021798~forebrain dorsal/ventral pattern formation	4	0.175208	0.0427282	395943, 420769, 396313, 378786	1607	5	8994	4.47741	1	0.872008	55.8041
GOTERM_BP_DIRECT	GO:0043353~enucleate erythrocyte differentiation	4	0.175208	0.0427282	395800, 386582, 395302, 418056	1607	5	8994	4.47741	1	0.872008	55.8041
GOTERM_BP_DIRECT	GO:1903358~regulation of Golgi organization	4	0.175208	0.0427282	421306, 419104, 422848, 422441	1607	5	8994	4.47741	1	0.872008	55.8041
GOTERM_BP_DIRECT	GO:0048505~regulation of timing of cell differentiation	4	0.175208	0.0427282	378917, 395943, 419070, 424805	1607	5	8994	4.47741	1	0.872008	55.8041
GOTERM_BP_DIRECT	GO:0060395~SMAD protein signal transduction	12	0.525624	0.0443733	374249, 421352, 422581, 395680, 395132, 378779, 396361, 396165, 396412, 396053, 396438, 424673	1607	36	8994	1.86559	1	0.879159	57.2029
GOTERM_BP_DIRECT	GO:0042127~regulation of cell proliferation	27	1.18265	0.0459022	395793, 395236, 395713, 396440, 395584, 395133, 395274, 396394, 396407, 396424, 395961, 395681, 424673, 378803, 395332, 395229, 396438, 378786, 421352, 425543, 373983, 424912, 771525, 396238, 395083, 395982, 396294	1607	105	8994	1.43917	1	0.885141	58.4652
GOTERM_BP_DIRECT	GO:0007179~transforming growth factor beta receptor signaling pathway	14	0.613228	0.046651	395644, 421352, 374068, 396087, 395680, 426781, 395132, 374094, 396399, 396243, 396438, 424673, 374096, 422567	1607	45	8994	1.74122	1	0.886568	59.0706
GOTERM_BP_DIRECT	GO:0019722~calcium-mediated signaling	6	0.262812	0.0473415	395324, 429150, 396048, 419559, 395581, 427844	1607	12	8994	2.79838	1	0.887641	59.6214
GOTERM_BP_DIRECT	GO:0023014~signal transduction by protein phosphorylation	6	0.262812	0.0473415	421352, 378783, 396192, 396030, 396324, 396399	1607	12	8994	2.79838	1	0.887641	59.6214
GOTERM_BP_DIRECT	GO:0048566~embryonic digestive tract development	6	0.262812	0.0473415	378917, 421352, 374148, 395446, 396266, 396438	1607	12	8994	2.79838	1	0.887641	59.6214

## Sheet: hypermethylation-CC
Category	Term	Count	%	PValue	Genes	List Total	Pop Hits	Pop Total	Fold Enrichment	Bonferroni	Benjamini	FDR
GOTERM_CC_DIRECT	GO:0005634~nucleus	415	18.1778	2.46161e-08	417948, 423168, 416237, 374193, 374191, 395119, 426109, 374096, 395800, 395802, 426117, 422976, 426519, 374185, 395241, 417552, 395104, 395249, 396105, 374078, 420049, 422820, 423562, 374079, 418931, 417801, 395815, 374177, 395928, 416255, 423446, 395233, 395132, 423992, 374269, 395133, 416114, 395135, 769935, 374067, 395920, 416843, 395226, 417919, 770425, 395126, 416061, 416730, 423443, 427310,…	1746	1905	10057	1.25481	1.70096e-05	1.70096e-05	3.70584e-05
GOTERM_CC_DIRECT	GO:0030424~axon	32	1.40166	0.000382927	396092, 395155, 419681, 427955, 395392, 424968, 395393, 378890, 415631, 396202, 428633, 414870, 395825, 420840, 427844, 396289, 374001, 414831, 419070, 396459, 395605, 419590, 396035, 396513, 421352, 374157, 414884, 424228, 374198, 396538, 395559, 396337	1746	98	10057	1.88082	0.232528	0.123945	0.574928
GOTERM_CC_DIRECT	GO:0005886~plasma membrane	222	9.72405	0.00103523	418680, 374193, 395119, 374094, 424826, 395110, 426857, 374095, 378912, 416437, 378913, 418943, 417812, 395668, 395801, 416634, 395664, 374180, 395107, 395101, 418675, 424831, 373983, 425068, 395916, 422828, 395579, 395677, 395928, 395132, 416457, 415978, 429960, 417828, 374070, 416843, 415797, 419170, 395939, 395412, 417912, 374062, 378901, 374060, 395550, 419368, 418186, 419222, 374198, 395559,…	1746	1060	10057	1.20634	0.511159	0.212248	1.54721
GOTERM_CC_DIRECT	GO:0043197~dendritic spine	13	0.569426	0.00140505	373854, 423875, 396455, 424968, 424700, 374143, 374198, 420840, 414893, 395579, 395075, 418781, 404296	1746	28	10057	2.6743	0.621512	0.215644	2.09447
GOTERM_CC_DIRECT	GO:0030054~cell junction	37	1.62067	0.00244426	396300, 396444, 421682, 396138, 396137, 396173, 427955, 770910, 374214, 395522, 420840, 414893, 414894, 395093, 418781, 404296, 395075, 396289, 373854, 396288, 420588, 423195, 396083, 426152, 374001, 396455, 418126, 395101, 395605, 396210, 422297, 396538, 396290, 396236, 395931, 426402, 424940	1746	131	10057	1.62688	0.815674	0.286954	3.61717
GOTERM_CC_DIRECT	GO:0045211~postsynaptic membrane	23	1.00745	0.00281087	396289, 373854, 396288, 396300, 423195, 374001, 396138, 396137, 396173, 418126, 395605, 374214, 395522, 420840, 414893, 396290, 396236, 395931, 414894, 424940, 395251, 395075, 404296	1746	70	10057	1.89258	0.857019	0.276876	4.14905
GOTERM_CC_DIRECT	GO:0005667~transcription factor complex	36	1.57687	0.00304752	420599, 424063, 395132, 396391, 374269, 396390, 374096, 395508, 374215, 373935, 416677, 421790, 424673, 417966, 415307, 395146, 421380, 395862, 396087, 395680, 693262, 395865, 425111, 395433, 395229, 417172, 395289, 396029, 395576, 373901, 395631, 395670, 395952, 771525, 395376, 396334	1746	128	10057	1.62001	0.878647	0.260139	4.49092
GOTERM_CC_DIRECT	GO:0043005~neuron projection	30	1.31406	0.00361882	396444, 416332, 100859435, 771598, 395305, 427955, 378911, 408251, 395668, 396323, 420840, 427841, 373854, 395382, 396083, 395458, 422557, 395101, 771773, 404747, 427667, 374242, 396057, 422297, 408026, 424298, 396538, 408046, 421117, 771648	1746	102	10057	1.69412	0.918336	0.268854	5.31157
GOTERM_CC_DIRECT	GO:0017053~transcriptional repressor complex	13	0.569426	0.00392149	421267, 415307, 419759, 421380, 395302, 374207, 420769, 395506, 396087, 396341, 426284, 420633, 424673	1746	31	10057	2.41549	0.9338	0.260422	5.74366
GOTERM_CC_DIRECT	GO:0005576~extracellular region	66	2.89093	0.00439535	428099, 428649, 423117, 395321, 418582, 378779, 416330, 474361, 396053, 408251, 421829, 395668, 396387, 395369, 396080, 417883, 395106, 419147, 374249, 414884, 408027, 396235, 396538, 422330, 395067, 396464, 396466, 423898, 100499455, 423382, 407088, 395441, 422011, 395404, 772315, 395545, 423103, 395484, 416307, 395825, 396323, 396165, 419088, 395180, 396424, 396453, 416425, 414831, 420744, 3964…	1746	275	10057	1.38241	0.95235	0.262425	6.41645
GOTERM_CC_DIRECT	GO:0005737~cytoplasm	382	16.7324	0.00859465	423168, 395254, 374193, 424311, 374191, 395119, 426109, 395110, 378910, 378912, 378913, 430492, 420883, 395668, 395802, 395804, 395562, 421597, 425073, 424303, 374189, 426519, 771155, 417934, 395241, 769780, 374180, 417552, 395249, 395581, 415389, 418675, 374078, 420049, 423562, 395817, 422824, 395815, 395670, 428391, 424317, 374177, 419554, 374179, 419454, 420599, 422422, 426430, 395236, 417425,…	1746	1984	10057	1.10904	0.997432	0.418552	12.1858
GOTERM_CC_DIRECT	GO:0005578~proteinaceous extracellular matrix	34	1.48927	0.012891	396276, 427937, 396441, 396440, 395829, 395429, 395779, 395798, 417892, 374173, 396524, 396387, 395562, 396403, 373979, 396548, 396320, 395074, 771873, 429089, 424770, 378803, 395703, 420315, 396475, 395266, 396474, 395650, 374135, 395954, 396292, 427850, 421471, 395657	1746	130	10057	1.50647	0.999872	0.526277	17.7436
GOTERM_CC_DIRECT	GO:0005832~chaperonin-containing T-complex	5	0.21901	0.020288	417846, 428806, 420930, 395414, 421586	1746	7	10057	4.1143	0.999999	0.663607	26.5501
GOTERM_CC_DIRECT	GO:0002199~zona pellucida receptor complex	5	0.21901	0.020288	417846, 428806, 420930, 395414, 421586	1746	7	10057	4.1143	0.999999	0.663607	26.5501
GOTERM_CC_DIRECT	GO:0044214~spanning component of plasma membrane	5	0.21901	0.020288	396030, 396308, 396249, 395362, 403158	1746	7	10057	4.1143	0.999999	0.663607	26.5501
GOTERM_CC_DIRECT	GO:0034707~chloride channel complex	7	0.306614	0.022946	396289, 396288, 374214, 396173, 417849, 396290, 395931	1746	14	10057	2.88001	1	0.682013	29.4935
GOTERM_CC_DIRECT	GO:0005884~actin filament	13	0.569426	0.0232515	417751, 395487, 423207, 395701, 418852, 396366, 396455, 421534, 396291, 422222, 396237, 396238, 396294	1746	38	10057	1.97053	1	0.661682	29.8247
GOTERM_CC_DIRECT	GO:0043235~receptor complex	21	0.919842	0.0245023	396107, 374031, 396081, 395179, 395132, 420786, 374094, 396399, 396102, 395889, 395742, 396060, 396198, 396494, 395671, 396324, 374198, 419848, 396337, 424776, 408035	1746	74	10057	1.6346	1	0.657461	31.1654
GOTERM_CC_DIRECT	GO:0005887~integral component of plasma membrane	115	5.03723	0.0255024	396446, 419743, 395118, 418408, 428093, 395776, 417165, 395668, 414870, 428018, 428985, 396107, 395382, 395707, 422557, 423172, 418126, 395581, 396041, 395760, 771773, 423609, 396377, 431416, 416712, 414743, 395677, 395759, 422050, 395899, 414847, 428716, 421088, 396369, 423619, 424576, 424776, 373854, 378907, 423195, 378803, 423105, 417815, 395742, 374256, 404747, 418186, 427667, 421257, 419222,…	1746	555	10057	1.19352	1	0.650078	32.2202
GOTERM_CC_DIRECT	GO:0043204~perikaryon	10	0.43802	0.0260509	423875, 428670, 374001, 414870, 396004, 395605, 427844, 378890, 771773, 408251	1746	26	10057	2.21539	1	0.636988	32.7922
GOTERM_CC_DIRECT	GO:0030315~T-tubule	6	0.262812	0.0287556	422688, 395945, 378796, 423233, 395579, 378890	1746	11	10057	3.14183	1	0.653935	35.5479
GOTERM_CC_DIRECT	GO:0005794~Golgi apparatus	75	3.28515	0.0298768	417397, 395777, 421317, 419681, 418066, 426315, 426857, 396394, 395668, 396387, 427173, 421464, 396281, 396245, 417934, 396083, 395107, 416240, 418675, 424831, 421431, 374079, 420426, 423034, 374135, 396535, 395152, 396237, 396238, 373945, 419083, 424123, 395302, 395278, 421135, 768990, 418085, 416457, 420458, 416788, 751791, 395391, 395487, 415548, 421340, 424427, 395506, 418803, 416108, 418132,…	1746	347	10057	1.24496	1	0.649354	36.6589
GOTERM_CC_DIRECT	GO:0032281~AMPA glutamate receptor complex	7	0.306614	0.0327516	421249, 396138, 396137, 373924, 414893, 420873, 414894	1746	15	10057	2.68801	1	0.665704	39.4266
GOTERM_CC_DIRECT	GO:0033162~melanosome membrane	5	0.21901	0.0350697	373971, 418652, 420840, 395775, 395913	1746	8	10057	3.60001	1	0.67414	41.5756
GOTERM_CC_DIRECT	GO:0000792~heterochromatin	5	0.21901	0.0350697	769286, 395966, 493647, 425237, 395446	1746	8	10057	3.60001	1	0.67414	41.5756
GOTERM_CC_DIRECT	GO:0005856~cytoskeleton	24	1.05125	0.0354478	416836, 420588, 373892, 423694, 395584, 396439, 423787, 396473, 396028, 420049, 395668, 426074, 396407, 422842, 396366, 423453, 374034, 420215, 396236, 373965, 420492, 395075, 418781, 395681	1746	91	10057	1.51913	1	0.661865	41.9193
GOTERM_CC_DIRECT	GO:0048471~perinuclear region of cytoplasm	54	2.36531	0.035757	396444, 395777, 396192, 419012, 424968, 420955, 404779, 422675, 396494, 395668, 418826, 421248, 417797, 417347, 395701, 419070, 374083, 417241, 424831, 420049, 374079, 423562, 373945, 770339, 416048, 420391, 395759, 416457, 768990, 420458, 395393, 421985, 395487, 395964, 396220, 373971, 424328, 418803, 418132, 424019, 396266, 419170, 417321, 421306, 396361, 422108, 374253, 428644, 422297, 374198,…	1746	241	10057	1.29063	1	0.649488	42.1989
GOTERM_CC_DIRECT	GO:0030425~dendrite	26	1.13885	0.0369876	419213, 396092, 395155, 419681, 374269, 419788, 414870, 374169, 424019, 418781, 395963, 373854, 374001, 414831, 395098, 395581, 427262, 395605, 396513, 416730, 771014, 415974, 427850, 422942, 395559, 421858	1746	101	10057	1.48278	1	0.647154	43.2995
GOTERM_CC_DIRECT	GO:0005874~microtubule	26	1.13885	0.0369876	417334, 416332, 395155, 417213, 420930, 421295, 415631, 420883, 417846, 427156, 421105, 417347, 414831, 428806, 395784, 415567, 423673, 395414, 424151, 417839, 417037, 396057, 408046, 417317, 421689, 421586	1746	101	10057	1.48278	1	0.647154	43.2995
GOTERM_CC_DIRECT	GO:0030426~growth cone	11	0.481822	0.0393493	373854, 395191, 428633, 414831, 419070, 396455, 100859435, 420840, 427844, 395393, 373922	1746	32	10057	1.98001	1	0.655932	45.3573
GOTERM_CC_DIRECT	GO:0001750~photoreceptor outer segment	13	0.569426	0.0412294	416758, 396377, 423644, 428670, 395321, 415318, 421093, 396237, 427262, 395899, 751791, 422050, 396486	1746	41	10057	1.82635	1	0.659566	46.9452
GOTERM_CC_DIRECT	GO:0044297~cell body	10	0.43802	0.0416695	419213, 417846, 428806, 395825, 420930, 395414, 427262, 423787, 421586, 408251	1746	28	10057	2.05715	1	0.650196	47.3107
GOTERM_CC_DIRECT	GO:0005764~lysosome	21	0.919842	0.0468034	395324, 423353, 427293, 422385, 419681, 395602, 101752092, 420786, 395818, 396090, 424831, 422558, 421874, 419605, 422410, 420909, 420160, 423103, 396237, 395963, 421832	1746	79	10057	1.53115	1	0.680869	51.4038
GOTERM_CC_DIRECT	GO:0030175~filopodium	11	0.481822	0.0479793	373854, 395487, 395701, 414831, 418852, 100859435, 417797, 422108, 423787, 418781, 396028	1746	33	10057	1.92001	1	0.677778	52.2985

## Sheet: hypermethylation-MF
Category	Term	Count	%	PValue	Genes	List Total	Pop Hits	Pop Total	Fold Enrichment	Bonferroni	Benjamini	FDR
GOTERM_MF_DIRECT	GO:0043565~sequence-specific DNA binding	87	3.81078	1.73819e-07	395191, 395322, 493647, 395713, 396096, 100859435, 418828, 395800, 395526, 395943, 374146, 396546, 415820, 374231, 422976, 395521, 396282, 693248, 395705, 771259, 769286, 396082, 724086, 374185, 776143, 395862, 396087, 421288, 395865, 395289, 396105, 386585, 421526, 395539, 395290, 374137, 417801, 395955, 418646, 396037, 374207, 395479, 395633, 374202, 395856, 424721, 396235, 395950, 374205, 3741…	1503	289	8532	1.70889	0.000196048	0.000196048	0.000278843
GOTERM_MF_DIRECT	GO:0003700~transcription factor activity, sequence-specific DNA binding	79	3.46036	1.81896e-05	395191, 419155, 768406, 395713, 395320, 373919, 768091, 374096, 418828, 396385, 374146, 415820, 374231, 771738, 395521, 416677, 415307, 769286, 396082, 395146, 421380, 395703, 420769, 395862, 396005, 421288, 395104, 395865, 395433, 378786, 395539, 395290, 420332, 374202, 395856, 771525, 396235, 374177, 396152, 374179, 430882, 396334, 395792, 430270, 395793, 395795, 395132, 395582, 415550, 396014,…	1503	284	8532	1.57907	0.020309	0.0102066	0.029176
GOTERM_MF_DIRECT	GO:0046982~protein heterodimerization activity	27	1.18265	0.000218744	396277, 395193, 395713, 427887, 415654, 373887, 415631, 395800, 396202, 395668, 374148, 373971, 395526, 396021, 418351, 396282, 373854, 395146, 396087, 422557, 426361, 396033, 395633, 770339, 373922, 415419, 396334	1503	74	8532	2.07121	0.21868	0.0789645	0.350336
GOTERM_MF_DIRECT	GO:0001077~transcriptional activator activity, RNA polymerase II core promoter proximal region sequence-specific binding	38	1.66448	0.000260664	395191, 428218, 395713, 417184, 374269, 395754, 418828, 395800, 374148, 395943, 374215, 416677, 395961, 395886, 396082, 724086, 417919, 403089, 395881, 395748, 395680, 693262, 395865, 395290, 374137, 396210, 421474, 373943, 387330, 395670, 419723, 374177, 374179, 374200, 396258, 395512, 395982, 396334	1503	120	8532	1.7976	0.254774	0.0708795	0.417343
GOTERM_MF_DIRECT	GO:0000978~RNA polymerase II core promoter proximal region sequence-specific DNA binding	46	2.01489	0.000516842	395191, 428218, 395132, 395446, 373888, 417184, 395754, 418828, 395800, 421140, 769935, 395508, 395943, 395961, 416677, 424673, 395886, 395146, 724086, 417919, 403089, 395881, 420769, 396087, 395748, 395680, 693262, 395865, 426361, 395290, 374137, 396210, 395633, 421474, 373943, 374202, 387330, 395670, 419723, 396235, 421199, 374179, 374200, 396258, 395982, 396334	1503	159	8532	1.6423	0.441862	0.110085	0.825913
GOTERM_MF_DIRECT	GO:0003682~chromatin binding	57	2.49671	0.000680184	396252, 396391, 396390, 374096, 396494, 374148, 395526, 395943, 395188, 431605, 415307, 418122, 420769, 396087, 396004, 395865, 101750144, 395249, 420286, 396033, 374207, 420993, 395670, 395952, 420376, 395302, 424063, 416457, 373888, 374269, 420839, 395754, 395966, 395999, 421991, 374215, 395506, 395961, 424673, 420647, 423727, 423199, 426381, 693262, 421505, 418823, 428443, 396029, 420828, 4220…	1503	211	8532	1.5335	0.535832	0.120075	1.0856
GOTERM_MF_DIRECT	GO:0005515~protein binding	32	1.40166	0.000868293	396444, 395733, 396277, 396399, 415654, 395135, 395487, 395668, 374148, 396389, 396366, 396244, 418514, 424673, 396431, 419070, 396161, 396455, 374065, 396102, 395605, 396439, 396198, 396035, 374207, 396057, 396237, 374034, 417786, 396538, 396235, 395938	1503	101	8532	1.79854	0.624636	0.130624	1.38387
GOTERM_MF_DIRECT	GO:0044212~transcription regulatory region DNA binding	25	1.09505	0.00112384	415453, 395446, 426284, 415730, 374269, 395309, 374096, 395964, 395508, 395562, 395920, 424673, 421934, 769286, 421380, 373928, 395703, 395865, 395229, 395359, 418646, 395671, 421199, 395974, 396258	1503	73	8532	1.94406	0.718721	0.146621	1.78773
GOTERM_MF_DIRECT	GO:0042803~protein homodimerization activity	34	1.48927	0.00213413	395193, 418214, 395713, 419150, 395491, 768990, 373887, 751791, 395487, 395668, 378783, 373971, 418351, 396282, 395362, 416677, 373854, 395146, 395786, 374001, 395863, 396087, 422557, 418639, 386585, 396033, 374078, 421352, 418992, 395952, 770339, 396259, 396337, 396334	1503	115	8532	1.67831	0.910174	0.234912	3.36921
GOTERM_MF_DIRECT	GO:0003779~actin binding	19	0.832238	0.00302608	422422, 396439, 418675, 426024, 422682, 396473, 417751, 395487, 768420, 396417, 417771, 396048, 396291, 396237, 374034, 424019, 396236, 373965, 395093	1503	53	8532	2.03502	0.967242	0.289552	4.74556
GOTERM_MF_DIRECT	GO:0003714~transcription corepressor activity	24	1.05125	0.00466662	417966, 420599, 421004, 417919, 421380, 419155, 395713, 396087, 396397, 423082, 426284, 415813, 415730, 420633, 421168, 421267, 419533, 395802, 430917, 417790, 374207, 395506, 416108, 396341	1503	76	8532	1.79263	0.994889	0.381007	7.22918
GOTERM_MF_DIRECT	GO:0008013~beta-catenin binding	9	0.394218	0.00488547	374148, 395508, 395786, 374068, 395152, 395865, 395229, 415797, 374070	1503	17	8532	3.00528	0.996011	0.368943	7.55586
GOTERM_MF_DIRECT	GO:0008017~microtubule binding	16	0.700832	0.00492566	374193, 395784, 395155, 426356, 395313, 421295, 415631, 374078, 417839, 396363, 374242, 418132, 427156, 424900, 417317, 421105	1503	43	8532	2.11224	0.996189	0.348483	7.61574
GOTERM_MF_DIRECT	GO:0046872~metal ion binding	128	5.60666	0.00521797	396445, 428218, 396446, 419155, 419743, 417747, 421299, 395775, 426315, 374095, 374096, 421061, 395801, 416634, 424306, 424144, 396243, 374189, 396245, 426519, 395707, 419759, 420769, 421993, 425132, 414879, 374103, 421236, 374079, 418931, 374207, 423501, 395916, 427850, 395373, 430882, 395895, 418857, 423385, 395132, 423992, 101751828, 429011, 421991, 373971, 395920, 423455, 415886, 417912, 4217…	1503	586	8532	1.23995	0.997264	0.343951	8.05014
GOTERM_MF_DIRECT	GO:0043027~cysteine-type endopeptidase inhibitor activity involved in apoptotic process	7	0.306614	0.00607723	374078, 395713, 395280, 427384, 395865, 374012, 395393	1503	11	8532	3.61241	0.998968	0.367707	9.31602
GOTERM_MF_DIRECT	GO:0008020~G-protein coupled photoreceptor activity	7	0.306614	0.00607723	423609, 396377, 428670, 421093, 751791, 422050, 396486	1503	11	8532	3.61241	0.998968	0.367707	9.31602
GOTERM_MF_DIRECT	GO:0050839~cell adhesion molecule binding	7	0.306614	0.0103615	373854, 396202, 395668, 395701, 395815, 395429, 422557	1503	12	8532	3.31138	0.999992	0.520156	15.3875
GOTERM_MF_DIRECT	GO:0004672~protein kinase activity	24	1.05125	0.0167626	396445, 417397, 416986, 395179, 422534, 423098, 378919, 374094, 419964, 424410, 423382, 425132, 421985, 374148, 424971, 395671, 100533999, 423443, 396341, 428391, 395559, 417465, 396294, 395681	1503	84	8532	1.6219	1	0.674265	23.7526
GOTERM_MF_DIRECT	GO:0005516~calmodulin binding	11	0.481822	0.0169786	396445, 395487, 422688, 374242, 374244, 396237, 427955, 373965, 395579, 396473, 378890	1503	28	8532	2.23011	1	0.658062	24.0209
GOTERM_MF_DIRECT	GO:0004971~AMPA glutamate receptor activity	4	0.175208	0.0189153	396138, 396137, 414893, 414894	1503	4	8532	5.67665	1	0.67817	26.3871
GOTERM_MF_DIRECT	GO:0004970~ionotropic glutamate receptor activity	5	0.21901	0.0213432	396300, 396138, 396137, 414894, 404296	1503	7	8532	4.05475	1	0.70382	29.2557
GOTERM_MF_DIRECT	GO:0003707~steroid hormone receptor activity	13	0.569426	0.0257866	396198, 396125, 396082, 373928, 395479, 396431, 415377, 415820, 396266, 421357, 395961, 395289, 386585	1503	38	8532	1.94201	1	0.754211	34.2362
GOTERM_MF_DIRECT	GO:0003677~DNA binding	91	3.98598	0.0317258	417948, 768406, 770704, 374240, 419390, 373919, 378910, 423068, 424185, 395800, 395802, 386582, 396546, 395843, 424306, 418152, 421911, 396244, 395241, 415765, 420769, 395104, 396004, 421993, 395249, 395865, 395433, 374103, 426361, 421168, 378786, 422820, 373983, 418646, 395574, 420332, 395851, 422272, 418365, 408025, 421754, 374177, 395376, 396152, 422053, 395792, 395793, 421786, 395302, 424063,…	1503	426	8532	1.21262	1	0.808531	40.3812
GOTERM_MF_DIRECT	GO:0001158~enhancer sequence-specific DNA binding	7	0.306614	0.0349292	395793, 374148, 373901, 395713, 395952, 396391, 423455	1503	15	8532	2.6491	1	0.825125	43.4679
GOTERM_MF_DIRECT	GO:0005160~transforming growth factor beta receptor binding	8	0.350416	0.0366878	374249, 421352, 422581, 378779, 396361, 396165, 396412, 396053	1503	19	8532	2.39017	1	0.827396	45.098
GOTERM_MF_DIRECT	GO:0004407~histone deacetylase activity	5	0.21901	0.0368128	374207, 395506, 423328, 427713, 415978	1503	8	8532	3.5479	1	0.815912	45.2122
GOTERM_MF_DIRECT	GO:0004622~lysophospholipase activity	4	0.175208	0.0411176	427774, 417631, 420361, 396394	1503	5	8532	4.54132	1	0.83823	49.011
GOTERM_MF_DIRECT	GO:0070016~armadillo repeat domain binding	4	0.175208	0.0411176	395786, 395152, 395865, 374070	1503	5	8532	4.54132	1	0.83823	49.011
GOTERM_MF_DIRECT	GO:0000977~RNA polymerase II regulatory region sequence-specific DNA binding	24	1.05125	0.0457828	420647, 423721, 768406, 395713, 395320, 423199, 396391, 396390, 421357, 428443, 420839, 395740, 396033, 415377, 374067, 424912, 395670, 771525, 396266, 374017, 771523, 396152, 430882, 395982	1503	92	8532	1.48086	1	0.858842	52.8483
GOTERM_MF_DIRECT	GO:0042923~neuropeptide binding	7	0.306614	0.047791	395382, 427667, 771598, 395305, 428485, 421117, 771648	1503	16	8532	2.48353	1	0.860936	54.4153
GOTERM_MF_DIRECT	GO:0017147~Wnt-protein binding	8	0.350416	0.0481258	395545, 373885, 426765, 374062, 373887, 378788, 374060, 408035	1503	20	8532	2.27066	1	0.853169	54.6717

## Sheet: hypermethylation-enterzid
	SYMBOL	ENTREZID
1	ANK3	396309
2	SLC10A7	422467
3	LSM14A	415781
4	SH3BGRL	422277
5	POLK	374003
6	HBZ	416650
7	RAB3GAP2	421343
9	NTPCR	428588
10	MIR6671	102465393
11	OPN4	423609
12	TNFRSF11B	378803
13	PCDH15	423644
14	SH3GLB1	424522
15	SLC16A9	423667
16	NLGN1	424980
17	MRPS25	416129
18	REEP3	423654
19	BLNK	395733
20	NUDT14	423501
21	MIR1744	100315988
22	FARSB	424812
23	ADAL	415391
24	TMEM26	423663
25	HMBOX1	422024
26	DTL	421373
27	CLDN10	418790
28	MIR6621	102465970
29	MUSTN1	404773
30	LMBR1	373986
31	TRAIL-LIKE	395283
32	TSPAN8	417854
33	SRI	420538
34	HNMT	424298
35	CENPP	415952
36	SIX2	724086
37	KDM5B	421168
38	GRIA1	414893
39	LMO4	373901
40	HIF1A	374177
41	PEPD	415776
42	MEIS2	395588
44	MTTPL	769580
45	UBXN2A	421973
46	CDKN2B	395076
47	GATA5	396391
48	EFL1	415467
49	TSPAN14	423624
50	COPS5	426579
51	UFM1	418894
52	EDN2	419559
53	CCT4	395414
54	GFRA4	395839
55	LDB2	395631
56	SATB2	424063
57	TMC2	428456
58	TBC1D23	418383
59	NTRK1	396337
60	GABRQ	396288
61	TNFRSF19	418943
62	CETN2	422303
64	SRRD	416908
65	MIR7463	102466830
66	GLRX5	423440
67	GPM6B	418632
68	LGI1	423802
69	SALL1	395446
70	ADD3	373892
71	MIR1719	100315923
72	MGST1	418178
73	TOX3	415724
74	CHRNA9	395522
75	ANAPC10	422461
76	DPF3	395351
77	CCSER2	423606
78	NPY4R	428955
79	UBA5	414879
80	PGRMC1	772196
81	LDB3	423610
82	RNF34	416843
83	ICOS	424105
84	TTC7A	421414
85	GTF2A2	770910
86	COCH	395779
87	MIR6554	102465320
88	NUBP1	416634
89	LOC422426	422426
90	RIT1	425068
91	TRHR	395770
92	MBOAT1	420826
93	PCDH10	408048
94	YWHAZ	425619
95	LRIG3	417813
96	LOC421419	421419
97	PMP22	417327
98	PAH	408024
99	PLEKHF2	420234
100	MIR6572	102466684
101	KIFC1	417037
102	ETFDH	428724
103	IFIH1	424185
104	EHMT1	417250
105	CISD1	423642
106	MIR1789	100315841
107	ZNF800	417747
108	HERC3	422514
109	IL5RA	771801
110	OSR2	771523
111	GTF3C6	421754
112	MIR1765	100315828
113	AFAP1	374034
114	MIR1612	100315741
115	BCL2	396282
116	CDH5	374068
117	TPD52	770339
118	HMGA2	395851
119	MMD	417397
120	CDH10	408049
121	IGFBP1	408027
123	LHX2	395705
124	MRPL44	424795
125	MIR1597	100315958
126	CNOT2	417851
127	NPBWR1	421117
128	EDAR	428015
129	NHP2	416218
130	CDC42BPA	416746
131	NBN	374246
132	CPPED1	416418
133	CSNK2A1	432370
134	PCMTD1	421114
135	PRLH	424018
136	MZT1	418822
137	EPHA4	395559
138	EXOC4	416700
140	IGF2R	395817
141	CEL	417165
142	SDCBP	421136
143	OSTC	422525
144	TMEM229B	423269
145	RET	396107
146	CSNK1G1	415328
147	BEST3	417849
148	ALDH1A3	395389
149	ADAM12	425843
150	SLC10A2	428018
151	LRRN1	771599
152	TSKU	419088
153	CDH4	419222
154	HACL1	420638
155	ANXA7	423747
156	SLIT3	374173
157	TCF12	396334
158	VEGFA	395909
159	COL14A1	396276
160	ZPBP	404537
161	LMOD2	417751
162	DUT	769338
163	CD28	396249
164	FTO	415718
166	MIR32	777798
167	EFNB2	395625
168	KIAA1328	426890
169	NPY1R	428727
170	CALML4	427515
171	RCHY1	771726
172	COX10	417329
173	TOX	421138
174	VAMP7	422297
175	FOXC1	395856
176	POLR3A	423727
177	HABP2	423898
178	BG2	396417
179	V-BG	417047
180	SOX4	395143
182	PLAC9	423636
183	GHITM	423621
185	MIR30D	777802
186	SLC22A7	416712
187	LIMK1	373922
189	ACVR2A	396324
190	MIR1701	100315979
191	GSTO1	423881
192	AURKAIP1	419415
193	MIR1782	100315837
194	MIR1790	100316016
195	LAMA1	374016
196	GPR39	424282
197	DGCR6	395907
198	CXCL12	395180
199	TNFSF8	378930
200	CORO1C	416893
201	POU3F1	430270
202	STT3B	428444
203	YTHDF3	421145
205	NEUROD1	395754
206	EOGT	426961
207	NCBP2	424889
208	ST3GAL1	396140
209	UBAC2	418778
210	ANGPTL3	100189558
211	ZFP36L2	107052930
212	SGK1	395133
213	KCNJ8	395973
215	MIR1728	100315807
216	NRP2	374157
217	TNKS2	374253
218	C10H15ORF59	415313
219	RHO	751791
220	TBX6	395792
221	ZMAT5	417017
222	FAT3	395167
223	ACTA2	423787
224	OLA1	424144
225	CYP24A1	395827
226	TMEM237	424084
227	GRIA3	396138
228	VMA21	422385
229	NGF	396466
230	MIR31	777880
231	BORCS7	423869
232	PPP1R16B	419170
233	ARHGAP21	420500
234	NCK2	418727
235	THRSPB	404756
236	KCNJ2	396328
237	THRB	396431
238	COL4A1	395530
239	MIR1724	100316013
240	YIPF7	422774
241	PI4K2B	422807
242	SALL3	395359
243	TRIP13	420798
244	CST7	416716
245	C1D	421267
246	MIR6681	102465400
247	TMEM128	422845
248	MIR92A1	777933
250	MAF	693248
251	ETV1	395748
252	PHAX	427124
253	IFNAR2	395664
254	SCOC	422446
255	MRPL33	771953
256	COX7A2L	421392
257	AGA	422558
258	ADPGK	415317
259	PTP4A1	421877
260	FOXP2	769935
261	ATAD5	417408
262	FGF14	395554
263	NEK7	424350
264	MIR1813-2	100315887
265	CDCA7L	420608
266	TENM2	373854
267	RPL24	418401
268	CTNNA2	396035
269	MIR6661	102466704
270	CD99	418662
271	TARSL2	415389
272	NEBL	395148
273	PLCB4	416730
274	MIR6608-2	102465676
275	MIR6608-1	102465354
276	NPC2	423353
277	FAM105A	769855
278	TIMM44	420053
279	MIR1626	100316021
280	NRN1	420873
281	LRRC40	424713
282	SSTR2	395305
283	RGS2	378912
284	MIR1769	100315993
285	MIR1623	100315748
286	RAB33B	422441
287	NOX4	419012
288	EFCAB14	424617
289	RASL10A	417349
290	LOC771456	771456
291	GBP	395366
292	NRXN3	423385
293	CDKN3	423562
294	TEC	396407
295	ADAM33	422948
296	GOT1	396261
297	SGMS1	378907
298	MINPP1	395356
299	SLC17A5	421863
300	DNAJB12	423707
301	IL17RA	418158
302	RABEP1	395930
303	PCP4	771220
304	ESRRG	421357
305	VPS41	420762
306	CNDP2	421013
307	ALDOC	395492
308	ITGA9	420757
309	TRAPPC11	428748
310	TBL1XR1	426284
311	SOX1	374240
312	NCALD	396048
313	BORCS5	426116
314	MIR1462	100316006
315	MIR1772	100316015
316	SEC22A	424250
317	RMDN1	420213
318	GJA4	404529
319	PDK4	420570
320	FAM129A	424451
321	TACSTD2	772378
322	DACH2	395576
323	RGR	423619
324	NOG	373912
325	TMEM164	422344
326	ITPK1	423421
327	CPS1	428994
328	GNOT2	396117
329	RFT1	770487
330	DCLRE1A	423902
331	RGS3	395110
332	C1GALT1C1	422362
333	NSUN2	420938
334	CLASP2	420724
335	UCHL1	770302
336	KCNN2	395579
337	PPP2R2D	423970
338	HACE1	421788
339	UPRT	422327
340	GALNT18	423034
341	HSPA13	418469
344	TBX3	374202
345	MIR1329	100315694
346	NDUFC2	404751
347	PITX2	395862
348	MIR1761	100315894
349	FNDC4	421981
350	MIR1654-1	100315765
351	SOCS5	428570
352	FAM53A	378905
353	TMEM167A	770790
354	P4HA1	423704
355	FSTL4	395163
356	BMP5	396053
357	CNTN1	417786
358	ASB12	422313
359	FAM3C	417758
360	COMMD5	422376
362	LCP1	418852
363	MIR6610	102466179
364	MIR1779	100315932
365	LY75	424192
366	GINM1	395778
367	GABRG2	396289
368	FAAP24	415770
369	SULT1B1	395227
370	PCDHAC2	497224
371	MAD2L1	422675
372	SSBP1	418122
373	TBC1D14	422862
374	MIR1813-1	100315889
375	CYP2C23b	414841
376	MIR205B	777842
377	TFAM	373888
378	LOC407092	407092
379	PSMG3	416463
380	MIR1397	100315695
381	SRA1	427608
382	PRKDC	395376
383	MIR202	777897
384	SHISA2	395162
385	CCNE1	426117
386	RNLS	423674
387	STAM2	424317
388	GNGT2	100859179
389	ATP8B1	426857
390	SHOX	418669
391	MIR6634	102465370
392	LRRTM3	423649
393	CTNNA3	423648
394	ATP6AP1	427854
395	CUX1	101749861
396	MBP	396217
397	TACC3	422899
398	CEP63	424873
399	EIF2S2	395295
400	MIR1809	100315853
401	KLF7	429011
403	CYB5R3	418220
405	CXCR4	395324
406	ATP4B	386581
407	ESF1	428551
408	SLBP	422902
409	PCDH1	416194
410	BIRC2	374012
411	SMIM4	415896
412	IRX1	374185
413	CHUNK-1	395640
414	PELI1	421279
415	MIR137	777825
416	TLL1	395441
417	ARHGEF3	416000
418	SF3B5	769794
419	FUT4	428092
420	PUS7	417709
421	SLN	100857277
422	FAM46A	421845
423	SPTSSB	425008
424	MORN2	101751661
425	UCHL3	395626
426	ANGEL2	421363
427	KCNJ3	396369
428	STX2	378895
429	MTMR3	417015
430	KCNMA1	374065
431	GLRX3	423968
432	CNOT7	422733
433	TLR4	417241
435	TDRD3	418823
436	FANCB	418628
437	MIR1750	100316014
438	ATP6V0A2	395473
439	TFAP2D	771525
440	FAM114A1	426196
441	KBP	396300
442	FOXN2	421288
443	PRLHR	428985
444	CDC73	424356
445	TTC27	421462
446	NDEL1	417317
447	DEK	420828
448	EED	426381
450	TENM1	395668
451	2019-03-08	423770
452	NCF4	418052
453	TINAG	421888
454	ATG4A	772074
455	INIP	427331
456	NTRK3	396081
457	BMS1	423633
458	LRPAP1	395936
459	TENM3	422557
460	SF3A1	427717
461	NMU	422748
462	VPS50	420560
463	PERP2	421682
464	AKIRIN2	421821
465	PLS3	422222
466	RPS27L	415372
467	NAV3	417869
468	CNOT8	416255
469	EXOC2	420889
470	DYRK1A	395233
471	OTOR	395484
472	GPR158	100859400
473	TAF13	418365
474	YPEL5	421299
475	LYRM4	420874
476	EPHB2	396513
477	KIF5C	408046
478	ALOX5AP	770904
479	SMIM20	769392
480	MIR103A2	777817
481	CYP19A1	414854
482	KCNG2	395902
483	RNASEH2B	418874
484	FARP1	418781
485	TSNAX	421526
486	TIAM2	421648
487	PAX9	395740
488	ST3GAL3	424572
489	PCGF5	423796
490	RECQL	378910
491	RBM12B	420223
492	CERK	425523
493	TBC1D22A	428128
494	MIR7446	102465723
495	RREB1	395920
496	LHX8	424721
497	MIR551B	100315945
498	SS18	421085
499	TM4SF1a	418999
500	TFEB	419922
501	NKX2-6	396037
502	MIR1730	100315985
503	ID4	374150
504	BAIAP2L1	416437
505	SLC15A1	378789
506	SLC9A3R1	422108
507	CD300L-S1	769812
508	MIR6696	102466187
509	ATG4B	404750
510	MIR1747	100315817
511	PSMC1	395804
512	RBL2	425111
513	RTFDC1	419329
514	JMJD7	423221
515	DTNBP1	420840
516	WAPL	423608
518	MIR1464	100315705
519	FGFR1OP2	418214
520	ERBB4	395671
521	MIR203A	777818
522	IRX4	373974
523	CDC40	421760
524	CLN8	421902
526	ADRM1	395365
527	MIR6569	102465329
528	MIR1672	100315776
529	MIR1816	100315819
530	MPPED2	421604
531	CBFA2T2	419155
532	MIR1561	100315951
533	SSR3	425027
534	TMEM104	422110
535	DMBT1L	426826
536	DLX6	772070
537	TIMMDC1	418453
538	SIRT5	420834
539	MIR1707	100315980
540	C1H21ORF59	418497
541	ZDHHC18	419575
542	SGCB	422760
543	SMAD1	395680
544	CTSO	422410
545	RPL27A	770018
546	PON2	395830
547	BMP4	396165
548	NOCT	404779
549	SUCLA2	418857
550	COMMD8	422769
551	MYF5	395633
552	DHX30	420376
553	MIR6710	102466715
554	LCLAT1	421303
555	IFNG	396054
556	IFNG	100529503
557	IFNG	100529504
558	IFNG	100529652
559	IFNG	100529778
560	ABCA1	373945
561	TRIB2	378919
562	RAB32	421616
563	SCTR	770943
564	ENPP4	422055
565	MYL10	417506
566	SUCLG1	422932
567	CCDC93	424277
568	2019-09-07	420741
569	CHPT1	418098
570	SENP8	415322
571	SLC7A6OS	415621
572	CRNN	431307
573	PNPLA4	418653
574	LINGO1	415344
575	MIR6599	102465426
577	BORA	769298
578	SPERT	418848
579	DDX52	417660
580	MRPS16	769996
581	RHAG	395118
582	PPDPF	419245
583	USP1	424685
584	NPAS2	395433
585	MIR99A	777927
586	MMADHC	424311
587	NKRF	422370
589	PRPH2	395899
591	USP7	395126
592	WDR1	422842
593	LOC772071	772071
594	CCL5	417465
595	GTPBP4	420458
596	COL6A3	396548
597	MLPH	424019
598	TFEC	417773
599	DYNC1I2	424151
600	RBM12	404531
601	CACNA2D1	768444
602	MYLK	396445
603	BST1	422828
604	OPA1	424900
606	CYP8B1	425055
607	ANXA13	420342
608	TSN	395955
609	TSN	100309740
610	GABRB3	396290
611	GNAQ	427262
612	SOD1	395938
613	UBE3B	776286
614	GRIN1	404296
615	JAZF1	420633
616	ZP4	395692
617	DBX1	422976
618	2019-09-09	417347
619	PDXK	418549
620	MID1	373920
621	ULK3	769780
622	GPATCH2	421355
623	INHBA	396361
624	ZC3H15	423992
625	METAP1	422704
626	REV1	418703
627	NMUR1	429150
628	CACNA1D	395895
629	THOC7	416077
630	GRIA4	396137
631	MRPL28	426121
632	OPN5	428670
634	PPIF	423723
635	GNB5	415417
636	IMMT	422912
637	LPAR1	427339
638	JARID2	420839
639	DCT	395775
640	GLT1D1	416807
641	PABPC1	430997
642	RPS29	776054
643	EDNRB	408082
644	FKBP3	395353
645	VIP	396323
646	VAV2	373938
647	ARIH2	416061
648	H2AFY2	423721
649	LY6E	395550
650	PFKP	428411
651	CDH20	373927
652	GJA1	395278
653	FGF13	414831
654	LOC771085	771085
655	NPVF	378785
656	RUNX1	396152
657	FAM214A	415416
659	LSM5	420751
660	TRMU	425909
661	HDX	422272
662	PLAU	396424
663	TEAD1	403089
664	MID1IP1	404752
665	DBX2	417801
666	PDGFB	374128
667	DYRK2	427864
668	EXO1	421505
669	FUBP1	424551
670	RAD52	418152
671	RPL15	428442
672	WDR45B	417339
673	SALL4	769286
674	PWP1	418066
675	REG4	424379
676	ENTPD1	423826
677	RGS4	378901
678	KCND2	374143
679	SYNCRIP	421831
680	ADD1	422882
681	HPS1	429879
682	NREP	396353
683	API5	423168
684	MIR6632	102465369
686	GPATCH11	421468
687	MIR7472	102466832
688	PMEPA1	428166
689	MIR458	100316003
690	RAB23	421879
691	METTL22	425865
692	TET2	422540
693	IRAK4	417796
694	FASLG	429064
696	MIR1610	100315961
697	GDPD5	419070
698	MIR6603	102466178
699	KCNT1	395248
701	BMI1	493647
702	EHD3	421306
703	GET4	416450
704	APOB	396535
705	MIR1738	100315812
706	FGFR3	396515
707	TGFBR2	396399
708	STX8	417321
709	FGF8	396313
711	CRCP	396022
712	DNA2	423688
713	ST7L	395331
714	RNF152	420909
715	MIR6555	102465322
717	POSTN	395429
718	COTL1	768420
719	JUN	424673
720	EFHC2	418559
721	MIR1550	100315869
722	YME1L1	428418
723	APP	374198
724	LHCGR	395776
725	GTF2A1	423389
726	GPR137B	421511
727	TSPAN13	420595
728	MIR6589	102465343
729	RFTN2	424062
730	DNAJC18	416189
731	TCP1	421586
732	TNC	396440
733	ZNF330	422453
734	MIR6680	102465399
735	ST3GAL5	407775
736	SUGP1	428349
737	SEC61B	420997
738	TPD52L2	419257
739	FGB	373926
740	MIR4732	102465362
741	RORA	415377
742	SPP2	396080
743	PTPN2	396409
744	DHX15	422813
745	IRF8	396385
746	PRRG1	418582
747	KIF2A	427156
748	ELF1	418828
749	COL6A2	396292
750	CWC15	418996
751	USP15	395644
752	VIPR2	420453
753	RSPO1	419613
754	RNF20	427310
755	RPL34	422526
756	SP3	395302
757	TMEM136	100857845
758	NBEA	395195
759	CAPZA2	417771
760	GDF2	396412
761	AHCTF1	421484
762	TOP2B	395966
763	GTF3C3	424052
764	NR3C2	374131
765	SLC17A8	427877
766	LOC396098	396098
767	MIR1629	100315751
768	GALNT1	420955
769	INSIG1	420442
770	DCK	422648
771	KRAS	418207
772	PAPD7	770425
773	SSTR5	427667
774	NFKB1	396033
775	PDK3	418595
776	CCKAR	422801
777	CHORDC1	419009
778	MAP3K14	419964
779	TMEM179	423491
780	POLR2H	424954
781	SEPHS1	426612
782	TMEM18	421911
783	NR5A2	395961
784	TPH2	408026
785	ZEB1	396029
786	GLT8D2	418085
787	NCBP3	417552
788	MIR1576	100315907
789	CAPZA3	427929
790	ZPAX	421952
791	MIR217	777805
792	HPGDS	395863
793	ARHGAP25	419516
795	RPL36	373936
796	DRG1	416962
797	MIR1743	100315815
798	HOXD13	396415
799	PLS1	396291
800	MIR1775	100315994
801	MIR22	100315903
802	ETS1	396235
803	MIR1791	100315997
804	FKBP1B	395254
805	OGDHL	423618
806	AKT1	395928
807	PUF60	426402
808	RABGAP1L	424438
809	TMEM41A	424875
810	NR2E1	396082
811	NRXN1	395398
812	ST6GALNAC1	396168
813	FGFRL1	395107
814	DCN	417892
815	VSNL1	396189
816	ADAT1	415886
817	TGFB3	396438
819	NHLRC2	423903
820	NUDT19	427548
821	BRCA1	373983
822	PRIM2	421878
823	MIR1569-2	100315718
824	HS6ST2	395150
825	USE1	420134
826	LOC431323	431323
827	RPS19BP1	418011
828	IRF4	374179
829	UTP15	426152
830	SHOC2	423894
831	TPH1	395799
832	MIR7445-1	102465722
833	EVC2	770095
834	ZIC1	374103
835	NDUFB5	424978
836	ERNI	769673
837	CD4	395362
838	MTSS1	420336
839	NUP58	418937
840	CSF1R	396406
841	MAPRE2	421105
843	BRS3	378927
844	RAP1GAP2	427841
845	RAP1GAP2	769475
846	TAPT1	422824
847	MIR490	777907
848	BBS4	415318
849	PAX2	395574
850	YIPF5	416344
851	C11H16ORF87	415747
852	DCAF12	427396
853	ALG11	418880
854	RIPK2	420215
855	TPT1	396363
856	GRPEL1	422865
857	DYNLRB2	415802
858	WBP2NL	770780
859	ABTB1	416026
860	FIBIN	426933
861	OPN1SW	396419
862	COQ7	416609
863	RCN2	415350
864	GCLM	424492
865	EBAG9	420276
866	MYB	396244
867	RASSF3	417828
868	ADCYAP1	408251
869	CHID1	423103
870	GNG13	771014
871	BRMS1L	423328
872	RNH1	423111
873	AVPR1A	771773
874	DNAJC15	418838
875	POMC	422011
876	BEND7	419037
877	MIR6704	102465415
878	CCT7	428806
879	PAX5	387330
880	DESI2	421494
881	MIR7443	102465721
882	MIR1656	100315881
883	MIR3526	100498682
884	BEAN1	415796
885	CCND1	396341
886	NR2F2	386585
887	PSMC6	423586
888	MIR1463	100315948
889	ENS-3	395341
890	MX1	395313
891	NOTCH2	374031
892	STAT4	768406
893	DHCR24	424661
894	GMPS	425028
895	MIR1606	100315960
896	FAS	395274
897	TRAPPC3	419625
898	C2H6orf52	420849
899	MAFA	395881
900	CEND1	770044
901	GPR89B	418459
902	ACLY	395373
903	FGFR2	396259
904	POP4	768362
905	MIR1587	100315909
906	TDRD7	430492
907	DCTD	422556
908	GPS1	417382
909	COL17A1	396503
910	HNF4beta	415820
911	TNFAIP8	427384
912	TGFA	414743
913	MAB21L2	374011
914	LONP2	415740
915	SLC1A2	423156
916	MEF2A	395670
917	MIR3539	100498698
918	MORF4L1	554283
919	SNX6	771038
920	POMT1	417175
921	GIP	419989
922	ARL6	418433
923	IKZF1	395974
924	NEURL1	423875
925	CCDC167	421433
926	OSR1	100316920
927	PTGR2	423244
928	ZFP36L1	101751828
929	FZD7	374060
930	RPRD1A	420953
931	FOXO1	374231
932	LSM6	422466
933	TDP2	421007
934	HAPLN1	396475
935	ETFA	415353
936	YWHAQ	421932
937	FUNDC1	418558
938	CDH11	415797
939	SOX3	374019
940	CAV3	378796
941	NFKBIA	396093
942	FGF18	395453
943	SLC30A5	427173
944	TCF3	395146
945	CG-16	404269
946	RPL29	770249
947	RGMA	395214
948	MIR1812	100316017
949	CCK	414884
950	UGT8	374033
951	VDAC2	395498
952	MIR1666	100315773
953	PHF21A	423199
954	EXOC3	420987
955	GFRA1	395994
956	2019-03-01	422420
957	YAF2	417790
958	CYP46A1	423450
959	PLEKHB2	424758
961	MCPH1	100125976
962	GMPR	420842
963	LOC419390	419390
964	MIR6584	102465340
965	TRPC4AP	428134
966	ARHGAP15	424303
967	BAMBI	428413
968	TERF1	378896
969	TYR	373971
970	2019-03-05	423815
971	ARL1	417934
972	ZNF622	373921
973	RAD21	420286
974	GLP1R	428573
975	CD8A	403158
976	CD8A	428800
977	INS	100309524
978	INS	100310645
979	INS	100327333
980	INS	100327337
981	INS	100327340
982	INS	100327347
983	INS	100327350
984	INS	100327578
985	INS	100327579
986	FOXJ1	770009
987	N4BP1	415739
989	MIR30A	777808
990	HOXA7	395290
991	IGSF11	418346
992	HOXA10	776143
993	SNTN	416076
994	MIR128-1	777821
995	PROX1	395802
996	DCAF13	420263
997	ASIP	419147
998	PBK	422003
999	WNT11	395562
1000	PTH1R	420401
1001	PNISR	421796
1002	TRPC1	424776
1003	GJC2	420397
1004	CD40LG	395485
1005	DIEXF	421384
1006	MIR6668	102465391
1007	NSG1	395251
1008	MAEA	426024
1009	BARX1	374017
1010	GPR34	771199
1011	NELL2	417799
1012	MIR6594	102465346
1013	LRRC6	420324
1014	SLC7A5	415832
1015	BANP	415834
1016	NKX2-1	395322
1017	TP63	374269
1018	MYC	420332
1019	NMUR2	427636
1020	BFSP1	396056
1021	CHST10	395206
1022	VPS35	415750
1023	NCOA4	423615
1024	HNRNPAB	396268
1025	MIR6624	102465364
1026	OAF	395161
1028	CTSK	395818
1029	SIX6	395843
1030	HPCAL1	396161
1031	YWHAH	416955
1032	MC4R	428485
1033	BLOC1S5	420866
1034	SIX1	693262
1036	USP12-like	422322
1037	MIR6652	102466702
1038	RP2	418675
1039	BMPR1B	396030
1040	UQCRFS1	415752
1041	FNIP1	427642
1042	MIR140	777833
1044	WNT7B	427937
1045	DUPD1	423733
1046	CHERP	420144
1047	MIR1776	100315834
1048	ITM2C	424831
1049	PRPS2	418639
1050	KLHDC2	423569
1051	CSRP3	422979
1052	EIF3H	420288
1053	TUBB2B	420883
1054	GAP43	427955
1055	RPS3A	422477
1056	PIWIL1	416804
1057	MIR6650	102465380
1058	PLP1	396214
1059	DACH1	373935
1060	TWSG1	374024
1061	LIPT1	418697
1062	COL9A2	396524
1063	BCL11A	421199
1064	F9	374258
1065	TMEM175	427293
1066	NKX3-2	373932
1067	SELENBP1	425664
1068	SEC16B	424431
1069	PTPN11	395815
1070	CNTFR	395885
1071	CALM1	396523
1072	COX20	421493
1073	MIR1567	100315717
1074	COL22A1	420315
1075	MANSC1	426428
1076	IL21	554218
1077	GTDC1	424304
1078	NES	395890
1079	MEOX2	374137
1080	MIR1416	100315866
1081	FRZB	395545
1082	HMX1	396546
1083	EN2	100859435
1084	LAMP2	414800
1085	SUCLG2	416087
1086	ASXL2	421993
1087	MIR1575	100315954
1088	RPL35A	424924
1089	IGF1R	395889
1090	SH3BP5	420682
1091	BRINP1	395098
1092	COX17	770190
1093	QTRT2	418351
1094	CELF1	373923
1095	CD72	395923
1096	MGAT4A	418692
1097	MIR1801	100315899
1098	HSD17B7	424367
1099	PGP	416559
1100	C1orf145	770433
1101	MIR1638	100315914
1102	SPTSSA	423318
1103	MIR6647	102466979
1104	NDUFA4	772135
1105	CNEP1R1	415736
1106	KLF11	421934
1107	ID3	395281
1108	CTNNB1	395964
1109	HCRTR2	428644
1110	L3MBTL2	417999
1111	VRK1	423443
1112	CYP2J24P	772391
1113	SUPT3H	422053
1114	FSTL1	395349
1115	LYRM2	421812
1116	VGLL4	415962
1117	ATG3	418369
1118	CPA6	420171
1119	DSTN	396539
1120	RCOR3	421380
1121	CTTN	396455
1122	NPM1	396203
1123	GLCCI1	420580
1124	CDH6	414842
1125	ENTPD2	395797
1126	MIR460B	100315946
1127	FZD4	373887
1128	RAP1B	417840
1129	IL4	416330
1130	BRSK2	423098
1131	DYL1	427708
1132	CENPF	395357
1133	NME2	395916
1134	TPRA1	416028
1135	RUFY1	426519
1136	CD81	374256
1137	TMOD3	415421
1139	COL1A2	396243
1140	LOC420160	420160
1141	SGMS2	422529
1142	FHL5	421803
1143	SLAMF8	768588
1144	MAGI2	417729
1145	RHOB	395734
1146	GDPD1	417631
1147	HIBCH	423979
1148	GTF3A	418931
1149	BIN1	424228
1150	FZD10	373885
1151	MIR1660	100315769
1152	C1H21ORF91	395489
1153	NUDT21	100858636
1154	HIBADH	420632
1155	OTC	395735
1156	GPR50	396318
1157	MIR7469	102466233
1158	RBP1	424821
1159	NKX6-2	395591
1160	FLNB	378913
1161	CPZ	395266
1162	RAD18	416114
1163	MIR6651	102465381
1164	ST6GALNAC5	407778
1165	DISP3	419497
1166	BCL2L10	395193
1167	CASQ2	395198
1168	ZC3H14	423399
1169	OPN1MSW	396486
1170	RNF11	424631
1171	CCT5	420930
1172	MATR3	373948
1173	MEIS1	395589
1174	ARSH	378798
1175	RGS18	424361
1176	MIR7437	102465717
1177	PDCD6IP	420725
1178	RBM6	415931
1179	IFT52	419165
1180	FYN	396294
1181	MIR6669	102466706
1182	HAS2	395594
1183	CHD7	421140
1184	TOM1	396049
1185	ABCC6	416600
1186	VPS18	423207
1187	GART	395315
1188	GPR149	395382
1189	KITLG	396028
1190	COG4	415681
1191	ECI1	416657
1193	ENS-1	769415
1194	AXIN1	395786
1195	DHRS3	419480
1196	AACS	416811
1197	CHRM2	418126
1198	MIR6612	102465356
1199	MIR7450	102465726
1200	MAGI3	419877
1201	RGS7	395620
1202	RS1	772315
1203	SNX24	426798
1205	SLC8A3	395759
1207	MYOZ2	422682
1208	ABCD3	424487
1210	CYP26A1	408183
1211	ENAH	374180
1212	HOXA9	396096
1214	LGSN	428642
1215	PLA2G7	395816
1216	TSSC4	423092
1217	NOC4L	416798
1218	EGF	408035
1219	MIR1650	100315969
1220	ZFYVE21	423486
1221	NFIA	396210
1222	P2RY1	396275
1223	DAB1	374083
1224	CRIM1	395067
1225	CYP2J22	424677
1226	ADORA3	373956
1227	WNT9A	395829
1228	SATB1	420647
1229	MIR1671	100315775
1230	BMPER	420744
1232	MYD88	420420
1233	PGRMC2	422501
1234	RPL5	395269
1235	FUT10	395073
1236	TTLL5	423367
1237	HTR7L	422942
1238	THYN1	374161
1239	PSMA3	423542
1240	MIR6673	102466707
1241	MIR1554	100315710
1242	PIP4K2A	420504
1243	DUSP10	421340
1244	MIR6691-1	102465406
1245	MIR6691-2	102466224
1246	CACNA1B	374169
1247	CST3	396497
1248	ITGA8	396225
1249	SLC25A15	418886
1250	TBX20	373943
1251	TEX10	420993
1252	HIST1H110	417948
1253	ZC3HAV1	426315
1254	TYRP1	395913
1255	DUSP7	415891
1256	NUCB2	423071
1257	MIR6583	102465338
1258	MIR1644	100315915
1259	SAMSN1	418470
1260	UBLCP1	416237
1261	EVI2A	776037
1262	NFKBIZ	418404
1263	MRPL53	420196
1264	EIF1AY	418606
1265	FBXW11	416181
1266	PLN	396378
1267	MIR6700	102466713
1268	BHLHE22	395164
1269	ATF7IP	417966
1270	NXT2	422346
1271	ADSS	428579
1272	MIR6582	102466687
1273	NRCAM	396202
1274	TWIST1	395491
1275	ZP2	427006
1276	GPR143	418652
1277	WWOX	415801
1278	RPL22L1	100858296
1279	MIR1572	100315720
1280	RAMP3	420786
1281	MIR107	777819
1282	SLC46A3	418924
1283	MYH7B	395279
1284	TBL3	416545
1285	CDH17	420225
1286	RLIM	395630
1287	ARCN1	770561
1288	MRPL3	420686
1289	NFE2L2	396014
1290	MIR1740	100315891
1291	IKZF2	395309
1292	TOMM7	420610
1293	GAL	423117
1294	UBA2	415784
1295	PGK1	395833
1296	PRKAB1	416986
1297	CTGF	374135
1298	RGS19	374070
1299	GTF2H5	769754
1300	COG7	416578
1301	ADAM17	421931
1302	CEBPG	395800
1303	OGDH	426429
1306	MIR146C-1	100316002
1308	RABL3	418329
1309	TWF1	417797
1310	PKIA	396333
1311	HSPA4L	422496
1312	COX6C	420243
1313	ELN	396441
1314	UBE2V2	421109
1315	NDUFB3	424078
1316	SLC6A9	424576
1317	PMM2	427679
1318	DPYS	420266
1319	RELL1	422795
1320	PLA2G4A	396394
1322	ACTR1A	423862
1323	SPAG6	420505
1324	PDGFD	418978
1325	ADAM23	424099
1326	TADA1	769871
1327	MMP16	396116
1328	SEMA3A	395825
1329	CBWD1	427347
1330	FJX1	100858635
1331	MXI1	423888
1332	TXNRD3	416031
1334	MIR190A	777828
1335	GPER1	416457
1336	ACTR10	423543
1337	RB1	386582
1338	TMX4	416729
1339	GNAO1	415698
1340	CH25H	423788
1341	IL12A	407090
1342	TEAD4	395542
1343	MYO5A	396237
1345	NKX2-5	396073
1346	EPRS	421348
1347	PSIP1	431605
1348	AGRN	396538
1349	TMEM57	419590
1350	TOP3B	416771
1351	RSPO2	420271
1352	PAK1	419083
1353	PPP2CB	396021
1354	HHATL	420391
1355	TTR	396277
1356	NEUROG2	395577
1357	ARL6IP5	426074
1358	OTX2	395191
1359	RHOBTB1	423664
1360	PIT54	395364
1361	MRPS9	418723
1362	SCIN	420588
1363	MIR1578	100315723
1364	TBX18	395104
1365	TBK1	417825
1366	MPHOSPH6	415811
1367	CD47	418408
1368	CNTNAP5	424231
1369	PPARD	395479
1370	TERC	379037
1371	GAPDH	374193
1372	NOVA1	423300
1373	DPH6	423294
1374	METAP2	417912
1375	MIR6688	102465404
1376	SKIL	396087
1377	IFRD1	395226
1378	SDC4	419184
1379	TMX3	421027
1380	MIR153-2	777942
1381	H2AFZ	426361
1382	NTF3	428099
1383	TOP1	396004
1384	UQCRB	420236
1385	SLC25A36	424817
1386	LOX	396474
1387	ARC	395075
1388	MIR122-1	777881
1389	FABP6	416154
1390	PEX2	420192
1391	VIT	421471
1392	MIR7-1	777876
1393	FBLN1	373979
1394	MIR1460	100315704
1395	CRYGS	429134
1396	DOK3	429960
1397	COPS2	430917
1398	SERPINE2	424805
1399	PNPLA8	417785
1400	CNR1	428633
1401	EGFR	396494
1402	NET1	416693
1403	PSAP	395602
1404	ACTA1	421534
1405	TCF7L2	395508
1406	PHC1	418252
1407	CHST3	396018
1408	DUSP12	425349
1409	MIR1781	100315995
1410	MIR6626	102465365
1411	ENPP2	420361
1412	JAM2	418476
1413	EIF4G2	395905
1414	SYT1	396083
1415	PTPRJ	395330
1416	ELMO1	420735
1417	NATD1	416497
1418	RTN1	378791
1419	CCT2	417846
1421	LMBRD1	421874
1422	SPRY2	395584
1423	WNT5A	395703
1424	CAPN2	395963
1425	A4GALT	418223
1426	GRB10	420948
1427	MIR6600	102466909
1428	HSDL1	415703
1429	IFT140	416758
1430	NDUFS1	424102
1431	MAPK10	422592
1432	SLC7A1	418922
1433	SOX9	374148
1434	RPL37A	769981
1435	GLIPR1L	417862
1436	THOC1	421062
1437	PYGB	421248
1438	ARHGDIB	417941
1439	ITPKA	395694
1440	SYNPR	396359
1441	INSIG2	424276
1443	DDX1	395249
1444	LRP8	396102
1445	TRPM8	424025
1446	RNF14	416340
1447	AAMDC	425610
1448	MIR1792	100315842
1450	ELP6	420379
1451	MIR6609	102465355
1452	ENTPD8	374095
1454	DMP1	404539
1455	RWDD3	424481
1456	MIR6683	102465401
1457	BFSP2	396141
1458	EZR	395701
1459	MIR10B	777820
1460	IMMP2L	417780
1461	MIR6598	102465349
1462	VAX1	395582
1463	EXD2	423264
1464	MIR1706	100315794
1465	GABRE	396173
1466	RPS24	423726
1467	SCARNA15	100498699
1468	PDCD2L	415785
1469	PLD5	421501
1470	IDS	422392
1471	MIR1551	100315708
1472	MIR15A	777940
1473	YIPF4	421464
1474	YES1	396238
1475	SNCG	395392
1476	ALCAM	396092
1477	DMTF1	418646
1478	ARMC1	429406
1479	TRAF7	416555
1480	OLFM4	418826
1481	SOX2	396105
1482	RYR3	396111
1483	PKNOX2	374067
1484	MYBL2	396258
1485	CBLL1	417701
1486	CACNG4	373924
1488	STK17A	420775
1489	MIR26A1	777941
1490	MB	418056
1491	EBF1	395512
1492	CDK1	396252
1493	RARB	396266
1494	RBM19	417029
1495	P4HA2	416326
1496	CENPC	395922
1497	NPFFR2	428759
1498	CDX4	395320
1499	NTN1	396389
1500	MIR6561	102465324
1501	TMEM65	428387
1502	ZNF365	423658
1503	SPRY4	427643
1504	PSMD12	417425
1505	HEATR3	415734
1506	NUP50	418240
1507	NRBP1	421985
1508	HTR2B	395581
1509	FLT4	395742
1510	CRHR1	374218
1511	LSG1	424897
1512	MIR1639	100315879
1513	PRR5	418237
1514	ELAVL4	395634
1515	NSMCE2	420333
1516	PDCL3	418709
1518	MIRLET7I	777922
1519	TOP1MT	408025
1520	FHOD1	415672
1521	ITGB2	396181
1522	AMD1	421755
1523	NUDT1	416467
1524	UBL3	418921
1525	PIK3CG	417706
1527	LGALS1	396491
1528	RAB1A	421273
1529	DNMT3A	421991
1530	NUF2	395135
1531	CHRND	424940
1532	TREM-B1	768535
1533	S100A9	426356
1534	SLC16A8	396041
1535	FZD6	378788
1536	GABRA6	395931
1538	LTBP1	421461
1539	SNRPA1	415523
1540	BCL6	424912
1541	ANKRD26	417764
1542	MIR6568	102466683
1543	ROS1	396192
1544	SRSF6	419116
1545	DDX10	418965
1546	LIG4	418764
1548	SPC25	424172
1549	CENPK	427162
1550	CDH19	421029
1551	DIO3	395939
1552	PDE4B	424700
1553	ANO3	422968
1554	HS6ST1	395141
1555	SEC24B	422523
1556	CDX2	374205
1557	NT5C2	423871
1558	PHEX	395777
1559	MIR455	777905
1560	SPRED1	423292
1561	MELK	428391
1562	MIR1711	100315981
1563	CD151	423105
1564	CENPT	415654
1565	AAR2	419118
1566	MIR6548	102465316
1567	MIR6571	102465331
1568	SERINC2	419558
1569	FLI1	419723
1570	CBX4	395354
1571	TMED11	422906
1572	AMY1A	414139
1573	MIR6545	102466678
1574	CLEC3B	395386
1575	ST8SIA2	414336
1576	USP6NL	419104
1577	ZFYVE19	423204
1578	PHTF2	417728
1579	TNS1	396439
1581	ACAD9	415974
1582	TAF1B	421933
1583	Y-LEC1	427743
1584	MASP1	407088
1585	CNOT4	417936
1586	PEX10	419396
1587	PHYHIPL	423603
1588	OAT	426430
1589	SNX16	420202
1590	GATA6	396390
1591	MRPS7	422122
1592	LHX9	396397
1594	MIR1764	100315992
1596	CDC14A	424466
1597	ST8SIA4	374155
1598	NPRL2	425132
1599	MIR1695	100315920
1600	CLINT1	416240
1601	MIR204-1	777875
1602	UGGT2	418785
1603	QDPR	426335
1604	LAMP1	396220
1605	STX18	422848
1606	TBCD	417334
1607	QKI	374204
1608	GLI3	420769
1609	PPP4R2	416098
1610	TRPC3	374153
1611	ROR1	395179
1612	TSPAN3	415348
1613	NRF1	416677
1614	ATP6V1B2	395497
1615	MIR7481	102465747
1616	PSMG1	418520
1617	GBX2	395950
1618	DYDC1	423627
1619	MIR1770	100315831
1620	SLC16A10	421753
1621	FK27	101409260
1622	SIN3A	415307
1623	MIR6575	102466176
1624	PNPLA7	427774
1625	ITPR1	395412
1626	COLEC11	428649
1627	LOC396480	396480
1628	DHFR	427317
1629	ELOVL3	770955
1630	TNFRSF1B	395083
1631	PIGK	424556
1632	MIR6606	102466692
1633	MIR6672	102465394
1634	DCLK1	418903
1635	BHLHE40	416108
1636	TRIM14	427282
1637	MIR1673	100315943
1638	MIR383	777904
1640	FAM173A	416404
1641	TASP1	416741
1642	MATN3	395954
1643	KCNMB4	417852
1644	SLC5A1	395496
1645	DMD	396236
1646	GPC1	424770
1647	XRN2	421236
1648	ANKRD10	418760
1649	SMC3	395188
1650	VAV3	373939
1651	DAZL	374054
1652	TMEM184C	422469
1653	NDUFB1	423415
1654	FUBP3	417184
1655	MRPS5	416706
1656	ACADL	424005
1657	CTRC	430670
1658	RNASEL	424410
1659	SOX18	374200
1660	NINJ1	415986
1661	MIR1581	100315955
1662	WRAP73	419383
1663	ACADS	416969
1664	MDM1	417839
1665	CRYBA1	396499
1666	BTBD10	423029
1667	NTSR1	428149
1668	METTL16	431184
1669	ME1	374189
1670	LXN	771519
1671	SNCA	395393
1672	CD8B	396175
1673	MIR146A	777839
1674	ZBTB16	419759
1675	RSU1	420524
1678	SNRPD3	416947
1679	CYP4V2	415121
1680	MIR1703	100315792
1681	SPRY1	395583
1682	SLCO1C1	418186
1683	PRKAR1A	417438
1684	PIK3CA	424971
1685	CRHR2	395105
1686	ST8SIA1	395860
1687	MMP2	386583
1688	SLC8A1	395760
1689	CCNE2	420231
1690	OPTN	374079
1691	SLC16A7	417815
1692	C1H21ORF33	418552
1693	STAU1	419213
1694	CLIP1	395784
1695	MED27	417172
1696	FGF12	395704
1697	MIR6697	102466712
1698	CLN5	101752092
1699	MIR1741	100315813
1700	IFNGR2	418502
1701	HJURP	418413
1702	KCNIP4	395239
1703	OPCML	395422
1704	RAB19	418113
1705	PYGL	378909
1706	LCORL	422820
1707	EVL	423453
1708	ACP1	421909
1709	PSMB1	421551
1710	MAL2	420280
1711	REPS2	418617
1712	NUDT7	415800
1713	ELMOD2	422449
1714	HSBP1	415813
1715	HP1BP3	425543
1716	RPS11	419049
1717	KIF1BP	423694
1718	MIR1768	100315830
1719	SCCPDH	421485
1720	BMPR1A	396308
1721	RNASET2	421569
1723	ACOT9	418600
1724	LIN28B	421786
1725	PPP1R8	419564
1726	PPT1	419681
1727	MIR1659	100315916
1728	MIR6622	102466717
1729	MAPK6	415419
1731	UNC5C	395101
1732	DNAL1	423246
1733	EXOSC10	419454
1734	COA5	769722
1735	NOL11	417423
1736	CYB5A	414798
1737	IL13	474361
1738	LDAH	421967
1739	HIP1R	416836
1740	MIR1615	100315962
1741	GDF5	374249
1742	MIR1651	100315880
1743	SH3KBP1	418608
1744	PIK3CB	424826
1745	GOSR1	417591
1746	SNAPC5	415550
1747	DCX	374242
1748	MIR7462	102466997
1749	MIR7482-5	104795947
1750	MIR7482-1	102466835
1751	MIR7482-6	104795948
1752	MIR7482-2	104796596
1753	MIR7482-3	104795946
1754	MIR7482-4	104797310
1755	CD82	423172
1756	CHMP4B	419150
1757	MIR1564	100315715
1758	MYOM2	396034
1759	ST13	418003
1760	VPS53	417622
1761	C15H12ORF65	416827
1762	FBXO22	415355
1763	TWIST2	395405
1764	MIR1694	100315788
1765	CASP18	693266
1766	PTX3	548626
1767	TRA2A	420618
1768	MIR3537	100498695
1769	AMN	423472
1770	KATNB1	415631
1771	NRK	422380
1772	NTHL1	416551
1773	SMAD6	374096
1774	MCHR2	431416
1775	MCHR2	107053099
1776	MIR3528	100498684
1777	MIR155HG	105841164
1778	MIR6605	102465352
1779	LGALSL	421278
1780	MIR6657	102465385
1781	SRP14	423284
1782	FAM45A	423928
1783	SP5	693261
1785	LAMTOR5	419811
1786	FASN	396061
1787	CEBPZ	421474
1788	MPC1	428592
1789	TNFSF15	417247
1790	RNF220	424580
1791	OPN5L2	422050
1792	CHRM4	423195
1793	XIAP	395280
1794	GPRIN2	395648
1795	ACP6	418458
1796	SLC47A1	417617
1797	FAM20B	424427
1798	USP47	423032
1799	DBR1	429118
1800	DENND6A	416006
1801	PMPCA	417134
1802	SPON1	395657
1803	GHSR	378911
1804	KIT	378783
1805	MAFB	419173
1806	MVP	420049
1807	MC2R	428516
1808	GRIFIN	427660
1809	MIR1734	100315890
1810	TNNI3K	100533999
1811	SQLE	420335
1812	SLC2A2	396272
1813	STAU2	420184
1814	ZAR1L	771155
1815	SOX17	428534
1816	EPHA3	396402
1817	MITF	395886
1818	RHBDL1	429205
1819	TECTB	396320
1820	PDGFA	374196
1821	CLUAP1	426077
1822	MGLL	416024
1823	SLC6A4	404747
1824	NPBWR2	771598
1825	PLK1	416575
1827	HMGB3	396232
1828	MIR7442	102465720
1830	EXOC5	423549
1831	PTGER2	100034745
1832	RHOJ	423513
1833	EPM2A	421611
1834	ACAN	395798
1835	PRIMA1	772317
1836	DPYSL2	395155
1837	NPY6R	693264
1838	TMEM178B	418120
1839	MARCKS	396473
1840	ZDHHC8	416788
1841	MIR1641	100315758
1842	MIR489	777906
1843	POLD3	419053
1844	MIR1681	100315975
1845	SULT1C3	395300
1846	LOC420716	420716
1847	TREM-B2	768582
1848	SRP9	770243
1849	PTK7	421257
1850	BID	395236
1851	SMC6	421950
1852	PTCHD4	422064
1853	RTN4	378790
1854	RPIA	422931
1855	PTPRA	396060
1856	TICAM1	100008585
1857	FOXA2	395539
1858	PGR	396198
1859	TIPIN	415548
1860	BUB3	423949
1861	MIR6707	102465973
1862	NPY	396464
1863	RAB40C	769960
1864	TBX19	395793
1865	GRIA2	414894
1866	IMP4	100857200
1867	MIR6516	102465411
1868	KLHDC4	415831
1869	LYPLAL1	421351
1870	ANKH	420917
1871	MIR1560	100315906
1872	NTN3	396387
1873	MIR2129	100315865
1874	CCNK	423446
1876	MIR1467-2	102466994
1877	MIR1467	100315949
1878	ATP6V1G1	417249
1879	GABRA1	374214
1880	HDAC4	374207
1881	SETD3	423445
1882	CCDC6	423666
1883	TMC3	415470
1884	HDAC9	420599
1886	PDS5B	418910
1887	GJB2	428083
1888	APMAP	416715
1889	MIR1607	100315738
1890	COLEC12	421061
1891	MIR1751	100315820
1892	NR1D2	396125
1893	AMY2A	414140
1894	FAM192A	415647
1895	UBE2D3	422713
1896	ADSL	396540
1897	SIX3	378786
1898	TRAPPC13	427165
1899	PSMA6	423326
1900	BMP2	378779
1901	PCMT1	428607
1902	ATP6V0A4	418104
1903	GORASP2	424156
1904	RBMS1	395880
1905	MIR1727-1	100315924
1906	SNX14	421832
1907	GNB1L	416781
1908	MIRLET7A2	777863
1909	AXIN2	395152
1910	MCF2L	418748
1911	MIR6654	102465383
1912	BRIX1	427433
1913	TUBGCP2	423673
1914	MIR1664	100315972
1915	MIR6678	102466708
1916	EDEM1	416110
1917	MRPS6	427978
1918	MYH1A	417309
1919	TSG101	423082
1920	RABL2B	426865
1921	EOMES	428443
1922	ATP2A2	396446
1923	MIR7464	102465734
1924	MIR17	777938
1925	LOC418813	418813
1926	SBSPON	420181
1927	MTMR14	416048
1928	PARP4	418958
1929	MIR30B	777803
1930	SLC16A2	428716
1931	RSAD2	428650
1932	ODF2	417213
1933	MIR3524B	102466182
1934	KLHL2	422422
1935	MBNL2	418784
1936	EDARADD	497625
1937	SEC61G	776639
1938	PHACTR1	395093
1939	SLC25A14	422141
1940	PGD	419450
1941	LOC100859039	100859039
1942	TGFBR1	374094
1943	ZNF706	768824
1944	ACBD3	421317
1945	PKP4	424328
1946	MIR1757	100315824
1947	POLR2D	424754
1948	SET	417210
1949	PUM1	419554
1951	FOXD2	395795
1952	CDIP1	416662
1953	HMGN1	395999
1954	PPARGC1A	422815
1955	FXR1	424968
1956	TFAP2B	395713
1957	DPYSL4	374022
1958	ENSA	425073
1959	LOXL2	419533
1960	KIF3A	416332
1962	TRAFD1	416884
1963	SOX6	423068
1964	VPS39	423230
1965	FGF9	378917
1966	FAM13B	416297
1967	PHOSPHO1	395650
1968	SOX5	418195
1969	CAMK2D	422688
1970	CNP1	100499455
1971	NDUFAF5	416742
1972	CNGA3	396144
1973	PAK1IP1	420850
1974	ABHD12	421249
1975	TIMD4	416250
1976	DROSHA	420911
1978	HPGD	422567
1979	FBXO7	418063
1980	UFSP2	422542
1981	SS2	395106
1982	MIR7440	102466230
1983	ZSWIM8	423739
1984	TMEM41B	423047
1985	FSHR	395962
1986	TRIM8	423864
1987	NR2E3	395289
1988	FGF16	422330
1989	DDOST	425542
1990	NDUFA9	419039
1991	GJD2	395273
1992	DNAJB9	417783
1993	ADPRH	418452
1994	HOPX	395241
1995	RAF1	396245
1996	MSMO1	422423
1997	NRBF2	423656
1998	CWC22	424123
1999	LYSMD3	427106
2000	MIR216B	100315860
2001	MTR	422069
2002	RELN	427850
2003	ATP12A	419743
2004	IL2	373958
2005	MIR6570	102465330
2006	NTS	417883
2007	RUNX2	373919
2008	ACYP1	423361
2009	FZD1	374062
2010	SEMA3C	374090
2011	SCN9A	395946
2012	ZNF326	424512
2013	LRRC73	421454
2014	MIR1752	100315928
2015	ATP6V1H	426199
2016	SUDS3	427713
2017	CINP	423467
2018	SNX3	421772
2019	MIR6699	102465412
2020	UBAP1L	769261
2021	ANP32E	426109
2022	VTI1A	770885
2023	CKMT1A	374002
2024	GEMIN2	423336
2025	MIR1658	100315971
2026	TBX22	373895
2027	THADA	421398
2028	NCOA1	422016
2029	MIR128-2	777796
2030	PPP6R3	423116
2031	CALD1	373965
2032	BRD1	417731
2033	SASH3	422138
2034	SNAP25	396444
2035	JKAMP	423530
2036	PPP1R12A	396020
2037	DPCD	423852
2038	STMN1	396057
2039	MTF1	428218
2040	MIR148A	777943
2041	MIR1746	100315816
2043	MFN1	424973
2044	MIR1780	100315836
2045	APBB1IP	420492
2046	SNX20	415726
2047	TSC22D3	768091
2048	RFK	427259
2049	EMB	395242
2050	OCM2	396531
2051	BCHE	395358
2052	PAX6	395943
2053	CHRNB2	395605
2054	ERG	374146
2055	YWHAB	419190
2056	GEMIN6	426266
2058	MIR1585	100315956
2059	ATP5S	423574
2060	ARFIP1	770884
2061	CCDC80	395074
2062	MIR7474	102465988
2063	PRL	396453
2064	TNFRSF21	422062
2065	RHOC	395869
2066	YY1	423455
2067	SMPX	771780
2068	MIR1674	100315777
2069	RASA3	418736
2070	ELK3	417919
2071	SMCO4	772206
2072	BAG1	420967
2073	MEAF6	419617
2074	HIPK3	421597
2075	RGS6	395618
2076	SLC41A2	427913
2077	JAK1	395681
2078	SLC25A13	428427
2079	GPR139	431418
[truncated: 284 more rows]

## Sheet: hypomethylation-BP
Category	Term	Count	%	PValue	Genes	List Total	Pop Hits	Pop Total	Fold Enrichment	Bonferroni	Benjamini	FDR
GOTERM_BP_DIRECT	GO:0008285~negative regulation of cell proliferation	51	2.58359	3.64815e-08	423875, 423838, 769489, 424356, 396484, 396053, 396203, 395802, 396409, 427790, 386582, 395562, 415765, 419759, 395330, 395107, 419106, 395680, 395245, 395671, 395152, 373988, 396295, 396337, 374031, 395829, 419187, 395583, 395584, 420458, 420839, 424805, 374173, 395964, 395545, 396229, 396266, 408036, 421934, 395225, 420588, 396121, 396361, 418910, 396029, 427667, 421352, 418281, 420401, 395970,…	1395	150	8994	2.19209	0.000147994	0.000147994	6.78986e-05
GOTERM_BP_DIRECT	GO:0006351~transcription, DNA-templated	103	5.21783	9.45535e-08	396250, 395717, 395716, 386574, 396385, 373991, 395668, 395802, 386582, 395465, 416918, 373913, 396244, 421380, 395245, 416343, 395104, 421993, 374103, 396104, 396105, 386585, 395679, 422621, 373989, 373988, 374177, 395250, 776034, 430882, 396232, 419453, 374201, 396463, 417423, 420599, 416255, 423445, 395132, 769754, 420839, 395754, 769935, 421991, 396266, 424756, 373854, 420647, 395729, 421301,…	1395	401	8994	1.65604	0.00038353	0.000191783	0.000175981
GOTERM_BP_DIRECT	GO:0000122~negative regulation of transcription from RNA polymerase II promoter	70	3.5461	9.88055e-06	395714, 493647, 395259, 417250, 378779, 396484, 424356, 386574, 420633, 395326, 373912, 395802, 374148, 386582, 427790, 395526, 424306, 396500, 415307, 429064, 421380, 395701, 419106, 395245, 723789, 395285, 386585, 100316920, 395609, 396033, 427642, 395630, 395852, 395956, 420192, 373943, 395635, 771523, 395858, 420599, 395302, 396273, 395132, 426284, 374269, 396119, 395964, 421991, 395508, 4160…	1395	270	8994	1.67153	0.0392928	0.013273	0.0183879
GOTERM_BP_DIRECT	GO:0045944~positive regulation of transcription from RNA polymerase II promoter	93	4.71125	2.1503e-05	396250, 768406, 769489, 421059, 396484, 424356, 386574, 770910, 396053, 421292, 373912, 396494, 395802, 374148, 386582, 395465, 422979, 396500, 404296, 693248, 415307, 419106, 395703, 421993, 428067, 417241, 395433, 422720, 395337, 396105, 100316920, 396033, 396482, 423796, 421853, 395631, 395633, 373943, 395635, 396538, 373988, 395250, 374177, 396334, 395928, 395792, 396115, 395793, 419173, 4234…	1395	395	8994	1.51797	0.0835417	0.0215736	0.0400135
GOTERM_BP_DIRECT	GO:0006468~protein phosphorylation	28	1.41844	4.98134e-05	396445, 425042, 396252, 424049, 396192, 419187, 423382, 374113, 751791, 378890, 395309, 427272, 421985, 415626, 395562, 396140, 422534, 415741, 396060, 395679, 396010, 395499, 396513, 421352, 421376, 374198, 396337, 373922	1395	81	8994	2.2287	0.182985	0.0396136	0.0926711
GOTERM_BP_DIRECT	GO:0023019~signal transduction involved in regulation of gene expression	9	0.455927	9.00183e-05	395792, 395943, 395509, 396273, 395245, 396313, 396484, 421292, 395754	1395	12	8994	4.83548	0.305956	0.0590545	0.167408
GOTERM_BP_DIRECT	GO:0035176~social behavior	12	0.607903	0.000160315	395398, 404747, 421902, 423747, 416781, 427050, 770104, 415318, 395592, 395098, 378890, 404296	1395	22	8994	3.51672	0.478189	0.0887349	0.297954
GOTERM_BP_DIRECT	GO:0007155~cell adhesion	37	1.87437	0.000210268	396276, 395734, 396092, 418378, 414745, 396440, 420757, 423385, 374073, 395899, 426024, 395422, 396395, 396225, 420322, 415986, 395560, 395662, 395625, 395687, 414837, 395568, 427360, 429089, 396121, 395142, 395317, 395450, 424231, 395398, 424980, 423648, 396213, 373987, 374016, 427850, 395559	1395	129	8994	1.84923	0.573928	0.101154	0.390623
GOTERM_BP_DIRECT	GO:0042493~response to drug	23	1.16515	0.0002426	770425, 373939, 421784, 427633, 374062, 396004, 396361, 395964, 395652, 396482, 424492, 396530, 424611, 423032, 421352, 428070, 373987, 422827, 396282, 423156, 423284, 421858, 420180	1395	66	8994	2.24679	0.626317	0.103603	0.450559
GOTERM_BP_DIRECT	GO:0051216~cartilage development	15	0.759878	0.000281422	419759, 395680, 378779, 396029, 395679, 373912, 421352, 395852, 415694, 422824, 396313, 396165, 374177, 395912, 374201	1395	34	8994	2.8444	0.680785	0.107911	0.522481
GOTERM_BP_DIRECT	GO:0043547~positive regulation of GTPase activity	22	1.11449	0.000333517	417334, 395786, 378901, 424895, 416787, 422701, 418675, 420500, 416006, 395562, 427152, 395561, 414880, 424429, 396229, 396538, 424303, 416000, 396337, 395645, 395646, 418781	1395	63	8994	2.25144	0.741615	0.115761	0.618917
GOTERM_BP_DIRECT	GO:0018108~peptidyl-tyrosine phosphorylation	15	0.759878	0.000402836	396081, 396192, 427272, 396494, 395967, 396513, 395509, 396402, 374034, 427850, 396538, 395559, 396259, 396337, 396294	1395	35	8994	2.76313	0.804976	0.127349	0.747096
GOTERM_BP_DIRECT	GO:0043407~negative regulation of MAP kinase activity	11	0.557244	0.000528606	395998, 415905, 395330, 395145, 395688, 378796, 771549, 396165, 395584, 770302, 378912	1395	21	8994	3.37716	0.882946	0.152114	0.979265
GOTERM_BP_DIRECT	GO:0006355~regulation of transcription, DNA-templated	82	4.154	0.00055876	395717, 395716, 417999, 420630, 423068, 395326, 396541, 373991, 395943, 415346, 419917, 395521, 427694, 396244, 395868, 396005, 421993, 395285, 396104, 374103, 421168, 395576, 421236, 374137, 395630, 396037, 420332, 395851, 395152, 395635, 374205, 395250, 776034, 430882, 374201, 396232, 419453, 396463, 396117, 374031, 395792, 395793, 422365, 396273, 395132, 395582, 396397, 395446, 395444, 769754,…	1395	370	8994	1.42886	0.896432	0.14953	1.03485
GOTERM_BP_DIRECT	GO:0021983~pituitary gland development	10	0.506586	0.000646301	373912, 395793, 374019, 416018, 395943, 395956, 395446, 396308, 396165, 374201	1395	18	8994	3.58184	0.927407	0.160425	1.19606
GOTERM_BP_DIRECT	GO:0016049~cell growth	12	0.607903	0.000646337	421236, 374031, 417964, 378907, 421352, 396192, 416634, 396420, 374251, 396282, 395974, 396438	1395	25	8994	3.09471	0.927418	0.151207	1.19613
GOTERM_BP_DIRECT	GO:0043408~regulation of MAPK cascade	13	0.658561	0.000724729	396126, 374249, 386583, 421352, 422581, 395622, 378779, 396361, 396165, 396412, 396053, 395962, 396438	1395	29	8994	2.89017	0.947202	0.158877	1.34028
GOTERM_BP_DIRECT	GO:0010862~positive regulation of pathway-restricted SMAD protein phosphorylation	13	0.658561	0.000724729	396126, 395678, 374249, 421352, 422581, 395622, 396308, 378779, 396361, 396165, 396412, 396053, 396438	1395	29	8994	2.89017	0.947202	0.158877	1.34028
GOTERM_BP_DIRECT	GO:0045892~negative regulation of transcription, DNA-templated	41	2.077	0.000750382	420599, 396463, 428274, 396110, 374191, 396397, 420839, 396017, 395503, 386582, 395526, 395562, 395561, 396165, 408036, 421932, 395703, 419106, 378903, 416181, 374062, 420786, 374106, 396029, 421168, 396482, 423504, 430917, 423032, 418281, 418955, 373905, 414880, 422827, 771549, 427713, 395357, 768824, 419286, 395974, 395982	1395	157	8994	1.68369	0.952425	0.155653	1.38741
GOTERM_BP_DIRECT	GO:0048566~embryonic digestive tract development	8	0.405268	0.000816562	421352, 374148, 395956, 395446, 396266, 374251, 420366, 396438	1395	12	8994	4.29821	0.963635	0.160063	1.50889
GOTERM_BP_DIRECT	GO:0035116~embryonic hindlimb morphogenesis	11	0.557244	0.000835515	395964, 419759, 395245, 373989, 396165, 396313, 396266, 771523, 396484, 100316920, 374201	1395	22	8994	3.22366	0.966328	0.15596	1.54366
GOTERM_BP_DIRECT	GO:0040007~growth	10	0.506586	0.00106021	396126, 374249, 769935, 395109, 395622, 378779, 396361, 396165, 396412, 396053	1395	19	8994	3.39332	0.98648	0.185297	1.95493
GOTERM_BP_DIRECT	GO:0030324~lung development	15	0.759878	0.00106477	395254, 395302, 395703, 396308, 395596, 374251, 395453, 396474, 404297, 395802, 421352, 395956, 395509, 374213, 373988	1395	38	8994	2.54499	0.986728	0.178364	1.96326
GOTERM_BP_DIRECT	GO:0030509~BMP signaling pathway	14	0.70922	0.0014629	395225, 395680, 378779, 396484, 396053, 395679, 373912, 374249, 422581, 374213, 396313, 395214, 374024, 396412	1395	35	8994	2.57892	0.997366	0.227583	2.68793
GOTERM_BP_DIRECT	GO:0007275~multicellular organism development	44	2.22898	0.00154836	423838, 395717, 395792, 427937, 428649, 395716, 395793, 396273, 395119, 396110, 420630, 395583, 374073, 395584, 396484, 420839, 395441, 423068, 395545, 395943, 417105, 395920, 428857, 421384, 395868, 374062, 395419, 395101, 429040, 395266, 395126, 416804, 374060, 395576, 423292, 395956, 373985, 373905, 387330, 100677794, 374205, 395974, 395512, 374201	1395	178	8994	1.59372	0.998139	0.230444	2.84283
GOTERM_BP_DIRECT	GO:0008219~cell death	10	0.506586	0.00166482	395722, 417964, 421352, 395786, 417327, 395098, 395152, 396090, 395646, 768928	1395	20	8994	3.22366	0.998841	0.23692	3.05352
GOTERM_BP_DIRECT	GO:0060395~SMAD protein signal transduction	14	0.70922	0.0019697	396126, 395680, 395132, 396361, 378779, 396053, 396438, 395679, 374249, 421352, 422581, 395622, 396165, 396412	1395	36	8994	2.50729	0.999664	0.264829	3.60308
GOTERM_BP_DIRECT	GO:0045600~positive regulation of fat cell differentiation	12	0.607903	0.00199097	395928, 419759, 395545, 395852, 428070, 416918, 423114, 419187, 421993, 418154, 420366, 404779	1395	28	8994	2.76313	0.999692	0.258781	3.64129
GOTERM_BP_DIRECT	GO:0045740~positive regulation of DNA replication	9	0.455927	0.0021355	396494, 395956, 423688, 396229, 395469, 395889, 408036, 428752, 396438	1395	17	8994	3.41328	0.999829	0.266369	3.90069
GOTERM_BP_DIRECT	GO:0030325~adrenal gland development	9	0.455927	0.0021355	404297, 395509, 395562, 395561, 395399, 423661, 395446, 374218, 395285	1395	17	8994	3.41328	0.999829	0.266369	3.90069
GOTERM_BP_DIRECT	GO:0043066~negative regulation of apoptotic process	40	2.02634	0.00237264	396197, 396252, 423168, 421784, 424548, 423697, 395584, 374269, 396484, 426024, 396203, 422675, 396494, 417810, 422477, 395562, 395485, 421597, 396266, 396165, 396282, 415307, 378907, 424010, 429089, 395703, 395245, 395337, 395889, 374106, 100316920, 395609, 421902, 395956, 395399, 395671, 395916, 422827, 423600, 395982	1395	161	8994	1.60182	0.999935	0.282741	4.32485
GOTERM_BP_DIRECT	GO:0030501~positive regulation of bone mineralization	10	0.506586	0.00251698	418632, 395561, 374213, 396308, 396165, 771523, 395760, 396438, 100316920, 395982	1395	21	8994	3.07015	0.999964	0.288805	4.58215
GOTERM_BP_DIRECT	GO:0051968~positive regulation of synaptic transmission, glutamatergic	5	0.253293	0.00251933	395398, 770104, 396213, 427633, 427850	1395	5	8994	6.44731	0.999964	0.281165	4.58634
GOTERM_BP_DIRECT	GO:0001503~ossification	13	0.658561	0.00272093	395302, 378779, 428067, 396484, 374148, 422824, 395633, 396165, 374024, 395912, 396282, 396152, 404539	1395	33	8994	2.53985	0.999984	0.292087	4.94462
GOTERM_BP_DIRECT	GO:0045893~positive regulation of transcription, DNA-templated	45	2.27964	0.00295914	395322, 423445, 419922, 378779, 418560, 373887, 415834, 428413, 395309, 421948, 396203, 396541, 396047, 396504, 395562, 395561, 416955, 396165, 395682, 417966, 396107, 374021, 419759, 419106, 421301, 416181, 421288, 374062, 395433, 396438, 396105, 374060, 386585, 395852, 395956, 395399, 395671, 373925, 395980, 422827, 771549, 396313, 373988, 374177, 770846	1395	189	8994	1.53507	0.999994	0.305341	5.36631
GOTERM_BP_DIRECT	GO:0007156~homophilic cell adhesion via plasma membrane adhesion molecules	24	1.21581	0.00305878	396107, 374007, 396092, 414745, 373894, 414842, 421029, 414847, 396202, 423644, 408049, 408048, 419222, 497219, 497217, 395342, 373927, 408051, 422263, 497214, 415797, 497222, 497224, 497211	1395	83	8994	1.86428	0.999996	0.30618	5.54216
GOTERM_BP_DIRECT	GO:0061036~positive regulation of cartilage development	7	0.35461	0.00313565	429089, 395561, 395703, 422824, 395680, 396165, 396412	1395	11	8994	4.10283	0.999997	0.305135	5.67763
GOTERM_BP_DIRECT	GO:0045165~cell fate commitment	13	0.658561	0.0036219	427937, 395793, 416018, 395562, 395829, 419106, 395703, 395561, 395671, 396313, 395584, 418154, 429040	1395	34	8994	2.46515	1	0.335625	6.53027
GOTERM_BP_DIRECT	GO:0006955~immune response	29	1.4691	0.00387201	424669, 395733, 428315, 395258, 378930, 395132, 425805, 396308, 395326, 396385, 395800, 421061, 554218, 417730, 416307, 395180, 429064, 417247, 395312, 374251, 428067, 395889, 395294, 407090, 431585, 374229, 373987, 395970, 395914	1395	109	8994	1.71534	1	0.346481	6.96598
GOTERM_BP_DIRECT	GO:0007623~circadian rhythm	10	0.506586	0.00522797	396081, 395802, 396319, 395388, 395233, 396066, 373925, 422942, 396337, 395326	1395	23	8994	2.80318	1	0.428573	9.29495
GOTERM_BP_DIRECT	GO:0008584~male gonad development	14	0.70922	0.0056283	419106, 395703, 423661, 396397, 396361, 396482, 374148, 421352, 395561, 420324, 395399, 396242, 396233, 396282	1395	40	8994	2.25656	1	0.444086	9.97194
GOTERM_BP_DIRECT	GO:0009950~dorsal/ventral axis specification	6	0.303951	0.00647798	395964, 395786, 395943, 395152, 396308, 395646	1395	9	8994	4.29821	1	0.482718	11.393
GOTERM_BP_DIRECT	GO:0060173~limb development	12	0.607903	0.00661275	395964, 374137, 374007, 395254, 395852, 414745, 417679, 395150, 396313, 373988, 771523, 386585	1395	32	8994	2.41774	1	0.481343	11.6164
GOTERM_BP_DIRECT	GO:0035412~regulation of catenin import into nucleus	5	0.253293	0.00662853	395786, 395152, 427262, 374060, 395646	1395	6	8994	5.37276	1	0.47398	11.6425
GOTERM_BP_DIRECT	GO:0007435~salivary gland morphogenesis	5	0.253293	0.00662853	396494, 421352, 395943, 374024, 396438	1395	6	8994	5.37276	1	0.47398	11.6425
GOTERM_BP_DIRECT	GO:2000310~regulation of N-methyl-D-aspartate selective glutamate receptor activity	5	0.253293	0.00662853	404297, 424980, 770104, 431670, 427850	1395	6	8994	5.37276	1	0.47398	11.6425
GOTERM_BP_DIRECT	GO:0071625~vocalization behavior	5	0.253293	0.00662853	404297, 395398, 770104, 395592, 395098	1395	6	8994	5.37276	1	0.47398	11.6425
GOTERM_BP_DIRECT	GO:0007157~heterophilic cell-cell adhesion via plasma membrane cell adhesion molecules	8	0.405268	0.00667124	373854, 424980, 395668, 396092, 419222, 414745, 422557, 395342	1395	16	8994	3.22366	1	0.468224	11.7132
GOTERM_BP_DIRECT	GO:0043065~positive regulation of apoptotic process	25	1.26646	0.00673944	423875, 395734, 395236, 395754, 374272, 395389, 395545, 395562, 396165, 396266, 416010, 404296, 421934, 396081, 424010, 420588, 419759, 396121, 395101, 395337, 422016, 418281, 419244, 395671, 427713	1395	93	8994	1.73315	1	0.463941	11.826
GOTERM_BP_DIRECT	GO:0030335~positive regulation of cell migration	26	1.31712	0.00674429	396445, 419083, 374090, 423062, 427633, 416457, 396047, 374089, 396494, 419444, 395562, 396229, 396420, 395469, 395180, 100189558, 396424, 418154, 396107, 396081, 429089, 374251, 395889, 396438, 421877, 373943	1395	98	8994	1.71051	1	0.456701	11.834
GOTERM_BP_DIRECT	GO:0071230~cellular response to amino acid stimulus	11	0.557244	0.00700397	423875, 396494, 419605, 386583, 421991, 416918, 395509, 395469, 396029, 395530, 395963	1395	28	8994	2.53287	1	0.461998	12.262
GOTERM_BP_DIRECT	GO:0070373~negative regulation of ERK1 and ERK2 cascade	11	0.557244	0.00700397	396483, 374272, 395642, 396409, 395701, 395688, 395583, 416457, 395584, 373979, 417241	1395	28	8994	2.53287	1	0.461998	12.262
GOTERM_BP_DIRECT	GO:0002062~chondrocyte differentiation	10	0.506586	0.00723369	374249, 374148, 395956, 420401, 396308, 396165, 771523, 418154, 396152, 100316920	1395	24	8994	2.68638	1	0.465634	12.639
GOTERM_BP_DIRECT	GO:0032332~positive regulation of chondrocyte differentiation	7	0.35461	0.00881597	418195, 374249, 419759, 374148, 395132, 373919, 395453	1395	13	8994	3.47163	1	0.526894	15.1944
GOTERM_BP_DIRECT	GO:0006366~transcription from RNA polymerase II promoter	25	1.26646	0.00889371	396115, 419173, 770704, 395881, 419106, 395446, 423081, 396484, 423389, 395326, 396033, 422820, 374148, 416918, 416018, 771837, 418365, 395633, 373943, 395920, 422621, 373988, 395250, 421199, 693248	1395	95	8994	1.69666	1	0.522722	15.3181
GOTERM_BP_DIRECT	GO:0010629~negative regulation of gene expression	19	0.962513	0.00982158	395928, 418874, 423747, 396192, 415318, 416457, 419306, 374173, 419953, 404779, 396482, 421352, 415694, 395562, 418803, 396229, 373943, 396500, 396294	1395	66	8994	1.85604	1	0.551058	16.7815
GOTERM_BP_DIRECT	GO:0045595~regulation of cell differentiation	8	0.405268	0.00984626	396482, 395793, 421352, 419064, 395584, 424758, 396152, 395982	1395	17	8994	3.03403	1	0.544856	16.8201
GOTERM_BP_DIRECT	GO:0071407~cellular response to organic cyclic compound	9	0.455927	0.0100533	395679, 396275, 395786, 395312, 395956, 395680, 395152, 374106, 395646	1395	21	8994	2.76313	1	0.545393	17.1433
GOTERM_BP_DIRECT	GO:0071560~cellular response to transforming growth factor beta stimulus	9	0.455927	0.0100533	418195, 395386, 374148, 415765, 395561, 395703, 414880, 429040, 396294	1395	21	8994	2.76313	1	0.545393	17.1433
GOTERM_BP_DIRECT	GO:0048468~cell development	12	0.607903	0.0109197	396126, 374249, 422581, 416018, 395622, 419106, 423661, 396361, 396165, 395775, 396412, 396053	1395	34	8994	2.27552	1	0.568492	18.4826
GOTERM_BP_DIRECT	GO:0042733~embryonic digit morphogenesis	14	0.70922	0.0109327	395703, 395446, 396308, 427262, 100316920, 395964, 373912, 395852, 395956, 423114, 373986, 396313, 396165, 771523	1395	43	8994	2.09912	1	0.562156	18.5025
GOTERM_BP_DIRECT	GO:0007158~neuron cell-cell adhesion	6	0.303951	0.0113164	396107, 424980, 396202, 770104, 396213, 396538	1395	10	8994	3.86839	1	0.568074	19.089
GOTERM_BP_DIRECT	GO:0048846~axon extension involved in axon guidance	6	0.303951	0.0113164	396092, 374157, 395560, 395825, 417890, 374173	1395	10	8994	3.86839	1	0.568074	19.089
GOTERM_BP_DIRECT	GO:0042472~inner ear morphogenesis	11	0.557244	0.0119709	396513, 395389, 396225, 416018, 419106, 395522, 395584, 420442, 374103, 430628, 395982	1395	30	8994	2.36401	1	0.582086	20.08
GOTERM_BP_DIRECT	GO:0009615~response to virus	11	0.557244	0.0119709	396197, 420420, 421352, 396277, 423353, 419106, 396057, 420930, 426315, 396017, 421937	1395	30	8994	2.36401	1	0.582086	20.08
GOTERM_BP_DIRECT	GO:0008203~cholesterol metabolic process	10	0.506586	0.0129412	395998, 423114, 396154, 374198, 373945, 100189558, 423600, 373947, 420442, 423788	1395	26	8994	2.47974	1	0.604305	21.5283
GOTERM_BP_DIRECT	GO:0030154~cell differentiation	34	1.72239	0.0129741	396250, 374031, 395717, 395716, 395320, 396192, 769489, 423694, 395441, 427272, 395545, 396225, 374146, 396407, 417105, 771738, 428857, 374024, 395646, 396081, 421288, 395419, 374103, 396104, 769693, 395152, 419723, 396538, 396313, 378895, 395912, 396294, 396258, 395982	1395	145	8994	1.51178	1	0.598864	21.5769
GOTERM_BP_DIRECT	GO:0061037~negative regulation of cartilage development	4	0.202634	0.0131412	373912, 386583, 421352, 395545	1395	4	8994	6.44731	1	0.597321	21.8237
GOTERM_BP_DIRECT	GO:0010579~positive regulation of adenylate cyclase activity involved in G-protein coupled receptor signaling pathway	4	0.202634	0.0131412	427633, 396323, 416457, 374218	1395	4	8994	6.44731	1	0.597321	21.8237
GOTERM_BP_DIRECT	GO:0051091~positive regulation of sequence-specific DNA binding transcription factor activity	14	0.70922	0.013372	395928, 769489, 374062, 423661, 419585, 418560, 373887, 395337, 770910, 395754, 395964, 427790, 421853, 423114	1395	44	8994	2.05142	1	0.597585	22.1632
GOTERM_BP_DIRECT	GO:0040037~negative regulation of fibroblast growth factor receptor signaling pathway	5	0.253293	0.013576	424770, 395561, 395703, 373987, 395584	1395	7	8994	4.60522	1	0.597112	22.4621
GOTERM_BP_DIRECT	GO:0008015~blood circulation	5	0.253293	0.013576	428955, 428727, 693264, 373943, 419723	1395	7	8994	4.60522	1	0.597112	22.4621
GOTERM_BP_DIRECT	GO:0045599~negative regulation of fat cell differentiation	9	0.455927	0.0136946	395786, 416018, 415377, 419106, 395703, 395245, 395132, 416457, 420442	1395	22	8994	2.63754	1	0.594367	22.6356
GOTERM_BP_DIRECT	GO:0048666~neuron development	9	0.455927	0.0136946	373854, 395668, 421352, 374019, 416918, 418992, 422557, 417093, 395754	1395	22	8994	2.63754	1	0.594367	22.6356
GOTERM_BP_DIRECT	GO:0060325~face morphogenesis	9	0.455927	0.0136946	373912, 386583, 421352, 395509, 395562, 395815, 423661, 396484, 396438	1395	22	8994	2.63754	1	0.594367	22.6356
GOTERM_BP_DIRECT	GO:0007204~positive regulation of cytosolic calcium ion concentration	12	0.607903	0.0137483	429116, 428573, 395254, 417730, 395340, 395522, 419559, 424548, 416457, 427636, 395974, 430628	1395	35	8994	2.21051	1	0.589954	22.7138
GOTERM_BP_DIRECT	GO:0007631~feeding behavior	8	0.405268	0.013995	428955, 421836, 428727, 693264, 422801, 395662, 422405, 421858	1395	18	8994	2.86547	1	0.590745	23.0729
GOTERM_BP_DIRECT	GO:0048701~embryonic cranial skeleton morphogenesis	8	0.405268	0.013995	396116, 395509, 387330, 395132, 396165, 416704, 396259, 395982	1395	18	8994	2.86547	1	0.590745	23.0729
GOTERM_BP_DIRECT	GO:0045668~negative regulation of osteoblast differentiation	10	0.506586	0.0168051	395225, 373912, 395852, 424907, 423114, 395132, 395152, 395980, 374024, 404779	1395	27	8994	2.38789	1	0.652784	27.0525
GOTERM_BP_DIRECT	GO:0045669~positive regulation of osteoblast differentiation	12	0.607903	0.0170969	395964, 395679, 429089, 395561, 395680, 374213, 395245, 396308, 396165, 374269, 395684, 396412	1395	36	8994	2.1491	1	0.653555	27.4545
GOTERM_BP_DIRECT	GO:0060021~palate development	16	0.810537	0.0175373	395703, 423661, 396308, 396361, 396484, 420442, 100316920, 374137, 396047, 396513, 395562, 395509, 374213, 396290, 771523, 395982	1395	55	8994	1.87558	1	0.657453	28.0571
GOTERM_BP_DIRECT	GO:0007399~nervous system development	19	0.962513	0.0181333	396081, 419173, 769489, 423694, 374251, 423047, 396104, 396438, 428900, 373912, 421352, 427050, 395554, 396225, 374198, 396538, 395994, 395993, 497224	1395	70	8994	1.74998	1	0.664386	28.865
GOTERM_BP_DIRECT	GO:0001569~patterning of blood vessels	9	0.455927	0.0182102	396250, 395964, 374089, 395560, 419187, 373943, 396313, 396412, 395530	1395	23	8994	2.52286	1	0.660599	28.9686
GOTERM_BP_DIRECT	GO:0035335~peptidyl-tyrosine dephosphorylation	8	0.405268	0.0192564	395717, 395716, 395642, 395330, 418992, 423733, 395815, 395688	1395	19	8994	2.71466	1	0.675974	30.3643
GOTERM_BP_DIRECT	GO:0048469~cell maturation	8	0.405268	0.0192564	395964, 395852, 416018, 396056, 420401, 419106, 395258, 395596	1395	19	8994	2.71466	1	0.675974	30.3643
GOTERM_BP_DIRECT	GO:0050919~negative chemotaxis	8	0.405268	0.0192564	374089, 395967, 374157, 374090, 396420, 395825, 396100, 374173	1395	19	8994	2.71466	1	0.675974	30.3643
GOTERM_BP_DIRECT	GO:0032331~negative regulation of chondrocyte differentiation	7	0.35461	0.0195068	395964, 374249, 374148, 395956, 395829, 396165, 396266	1395	15	8994	3.00875	1	0.675559	30.6945
GOTERM_BP_DIRECT	GO:0002053~positive regulation of mesenchymal cell proliferation	7	0.35461	0.0195068	395964, 769935, 374148, 395703, 423114, 396308, 374269	1395	15	8994	3.00875	1	0.675559	30.6945
GOTERM_BP_DIRECT	GO:0001974~blood vessel remodeling	7	0.35461	0.0195068	395609, 421352, 374090, 421784, 374213, 395596, 396313	1395	15	8994	3.00875	1	0.675559	30.6945
GOTERM_BP_DIRECT	GO:0007420~brain development	17	0.861196	0.0208659	430270, 395254, 493647, 395582, 396100, 395101, 424341, 395967, 396513, 395852, 424298, 427850, 422263, 396538, 418433, 395530, 395982	1395	61	8994	1.79679	1	0.695222	32.4607
GOTERM_BP_DIRECT	GO:0048013~ephrin receptor signaling pathway	9	0.455927	0.0236984	423255, 395967, 396513, 395815, 396402, 395625, 396100, 395559, 396294	1395	24	8994	2.41774	1	0.736289	36.006
GOTERM_BP_DIRECT	GO:0090129~positive regulation of synapse maturation	5	0.253293	0.0238535	395398, 423875, 424563, 423385, 427850	1395	8	8994	4.02957	1	0.733825	36.1949
GOTERM_BP_DIRECT	GO:0010388~cullin deneddylation	5	0.253293	0.0238535	416504, 418283, 430917, 417382, 426579	1395	8	8994	4.02957	1	0.733825	36.1949
GOTERM_BP_DIRECT	GO:0007507~heart development	24	1.21581	0.0243901	420599, 396081, 395254, 419106, 395446, 374251, 427262, 374266, 378890, 100316920, 396474, 395802, 374157, 421352, 416018, 395956, 395592, 395399, 374213, 395671, 373988, 771523, 395973, 423604	1395	98	8994	1.57893	1	0.737025	36.8446
GOTERM_BP_DIRECT	GO:0006417~regulation of translation	8	0.405268	0.0257579	425042, 373916, 420617, 374198, 395905, 416704, 768824, 416804	1395	20	8994	2.57892	1	0.751674	38.4723
GOTERM_BP_DIRECT	GO:0045860~positive regulation of protein kinase activity	8	0.405268	0.0257579	417397, 423926, 429089, 396154, 427850, 374083, 395692, 408036	1395	20	8994	2.57892	1	0.751674	38.4723
GOTERM_BP_DIRECT	GO:0001837~epithelial to mesenchymal transition	6	0.303951	0.0271902	373912, 421352, 395562, 395561, 374251, 374177	1395	12	8994	3.22366	1	0.766002	40.1343
GOTERM_BP_DIRECT	GO:0031290~retinal ganglion cell axon guidance	6	0.303951	0.0271902	396202, 396092, 395967, 396513, 395560, 396100	1395	12	8994	3.22366	1	0.766002	40.1343
GOTERM_BP_DIRECT	GO:0003198~epithelial to mesenchymal transition involved in endocardial cushion formation	6	0.303951	0.0271902	396047, 421352, 395245, 396313, 396484, 396438	1395	12	8994	3.22366	1	0.766002	40.1343
GOTERM_BP_DIRECT	GO:0048511~rhythmic process	6	0.303951	0.0271902	395802, 418955, 373925, 386574, 395983, 421168	1395	12	8994	3.22366	1	0.766002	40.1343
GOTERM_BP_DIRECT	GO:0008585~female gonad development	6	0.303951	0.0271902	421352, 395561, 423661, 396397, 414854, 396242	1395	12	8994	3.22366	1	0.766002	40.1343
GOTERM_BP_DIRECT	GO:0030511~positive regulation of transforming growth factor beta receptor signaling pathway	6	0.303951	0.0271902	374021, 427790, 396225, 395399, 373987, 374251	1395	12	8994	3.22366	1	0.766002	40.1343
GOTERM_BP_DIRECT	GO:0030534~adult behavior	7	0.35461	0.0272082	396289, 395398, 770104, 415694, 415318, 387330, 423156	1395	16	8994	2.8207	1	0.761833	40.1549
GOTERM_BP_DIRECT	GO:0002181~cytoplasmic translation	7	0.35461	0.0272082	420182, 418710, 425468, 100858296, 373936, 770249, 428442	1395	16	8994	2.8207	1	0.761833	40.1549
GOTERM_BP_DIRECT	GO:0007411~axon guidance	18	0.911854	0.0276915	373854, 396092, 374090, 419106, 395156, 395582, 425805, 396100, 374157, 419222, 421352, 396513, 395943, 395956, 395560, 395625, 427850, 395180	1395	68	8994	1.70664	1	0.763579	40.7058
GOTERM_BP_DIRECT	GO:0060070~canonical Wnt signaling pathway	15	0.759878	0.0278733	423838, 395829, 395703, 374062, 426284, 418560, 373887, 374060, 395964, 395545, 395508, 395562, 395561, 423114, 396313	1395	53	8994	1.82471	1	0.761551	40.9119
GOTERM_BP_DIRECT	GO:0043353~enucleate erythrocyte differentiation	4	0.202634	0.029074	395800, 386582, 395852, 395302	1395	5	8994	5.15785	1	0.771862	42.2555
GOTERM_BP_DIRECT	GO:2000271~positive regulation of fibroblast apoptotic process	4	0.202634	0.029074	424049, 374269, 396295, 420775	1395	5	8994	5.15785	1	0.771862	42.2555
GOTERM_BP_DIRECT	GO:2000678~negative regulation of transcription regulatory region DNA binding	4	0.202634	0.029074	415307, 420538, 395245, 396484	1395	5	8994	5.15785	1	0.771862	42.2555
GOTERM_BP_DIRECT	GO:0000729~DNA double-strand break processing	4	0.202634	0.029074	423264, 417898, 423688, 421109	1395	5	8994	5.15785	1	0.771862	42.2555
GOTERM_BP_DIRECT	GO:0045603~positive regulation of endothelial cell differentiation	4	0.202634	0.029074	395964, 396165, 396295, 396412	1395	5	8994	5.15785	1	0.771862	42.2555
GOTERM_BP_DIRECT	GO:0007229~integrin-mediated signaling pathway	13	0.658561	0.0317418	373939, 395142, 420757, 425843, 374113, 427272, 422948, 396225, 418300, 396407, 395815, 396420, 396294	1395	44	8994	1.90489	1	0.797276	45.1381
GOTERM_BP_DIRECT	GO:0009887~organ morphogenesis	10	0.506586	0.0333601	416018, 395320, 419106, 423088, 395560, 395625, 395469, 419723, 428067, 374173	1395	30	8994	2.1491	1	0.809565	46.8198
GOTERM_BP_DIRECT	GO:0040018~positive regulation of multicellular organism growth	8	0.405268	0.0336101	395701, 374215, 415694, 415318, 396282, 378911, 373923, 428900	1395	21	8994	2.45612	1	0.80818	47.0753
GOTERM_BP_DIRECT	GO:0035115~embryonic forelimb morphogenesis	8	0.405268	0.0336101	395964, 395829, 395245, 373988, 771523, 396484, 100316920, 395982	1395	21	8994	2.45612	1	0.80818	47.0753
GOTERM_BP_DIRECT	GO:0045666~positive regulation of neuron differentiation	11	0.557244	0.035425	417397, 422016, 395956, 419070, 395098, 396165, 428206, 374083, 395754, 396029, 396334	1395	35	8994	2.0263	1	0.821201	48.8949
GOTERM_BP_DIRECT	GO:0042177~negative regulation of protein catabolic process	7	0.35461	0.0366784	422675, 396494, 420254, 415834, 424805, 396294, 428704	1395	17	8994	2.65478	1	0.828438	50.1167
GOTERM_BP_DIRECT	GO:0051781~positive regulation of cell division	7	0.35461	0.0366784	421352, 395909, 395469, 396313, 395097, 428857, 396438	1395	17	8994	2.65478	1	0.828438	50.1167
GOTERM_BP_DIRECT	GO:0001657~ureteric bud development	7	0.35461	0.0366784	396107, 395679, 395680, 395132, 396266, 421292, 100316920	1395	17	8994	2.65478	1	0.828438	50.1167
GOTERM_BP_DIRECT	GO:0030308~negative regulation of cell growth	16	0.810537	0.0371806	395330, 416874, 418379, 395132, 396361, 396484, 396017, 374106, 424805, 374173, 421352, 395545, 395562, 416010, 396282, 396412	1395	60	8994	1.71928	1	0.829132	50.5986
GOTERM_BP_DIRECT	GO:0048596~embryonic camera-type eye morphogenesis	5	0.253293	0.0377539	395943, 395302, 395592, 395399, 396029	1395	9	8994	3.58184	1	0.830389	51.1432
GOTERM_BP_DIRECT	GO:0032060~bleb assembly	5	0.253293	0.0377539	396445, 417964, 373970, 417327, 771215	1395	9	8994	3.58184	1	0.830389	51.1432
GOTERM_BP_DIRECT	GO:0061178~regulation of insulin secretion involved in cellular response to glucose stimulus	5	0.253293	0.0377539	395398, 421853, 423114, 395340, 396100	1395	9	8994	3.58184	1	0.830389	51.1432
GOTERM_BP_DIRECT	GO:0048265~response to pain	5	0.253293	0.0377539	396107, 395458, 427636, 427850, 420180	1395	9	8994	3.58184	1	0.830389	51.1432
GOTERM_BP_DIRECT	GO:0021756~striatum development	5	0.253293	0.0377539	415694, 415318, 427633, 426429, 396266	1395	9	8994	3.58184	1	0.830389	51.1432
GOTERM_BP_DIRECT	GO:0048854~brain morphogenesis	6	0.303951	0.0386741	404747, 396035, 414745, 415694, 374224, 415318	1395	13	8994	2.97568	1	0.834358	52.0055
GOTERM_BP_DIRECT	GO:0010824~regulation of centrosome duplication	6	0.303951	0.0386741	415841, 422143, 418461, 417289, 419009, 420725	1395	13	8994	2.97568	1	0.834358	52.0055
GOTERM_BP_DIRECT	GO:0007050~cell cycle arrest	11	0.557244	0.0424743	374031, 423562, 421352, 418281, 386582, 395508, 395098, 373987, 396229, 395132, 396361	1395	36	8994	1.97001	1	0.858648	55.4164
GOTERM_BP_DIRECT	GO:0001649~osteoblast differentiation	15	0.759878	0.0431694	395928, 429089, 396440, 423062, 373919, 420458, 421804, 373912, 396047, 422581, 395562, 396165, 423600, 396233, 396412	1395	56	8994	1.72696	1	0.860176	56.0149
GOTERM_BP_DIRECT	GO:0009791~post-embryonic development	13	0.658561	0.0437116	396289, 769935, 374090, 373916, 419106, 416874, 422824, 374213, 423661, 396165, 427262, 396282, 421168	1395	46	8994	1.82207	1	0.860681	56.4765
GOTERM_BP_DIRECT	GO:0007601~visual perception	19	0.962513	0.0445123	396144, 396143, 395596, 751791, 395899, 395273, 423644, 421902, 396419, 395526, 415694, 395553, 395592, 373998, 396088, 419864, 414892, 395834, 424900	1395	77	8994	1.5909	1	0.862802	57.1497
GOTERM_BP_DIRECT	GO:0090090~negative regulation of canonical Wnt signaling pathway	17	0.861196	0.0471542	423838, 395786, 414745, 395703, 419187, 723789, 374062, 373912, 374148, 395545, 395508, 395562, 395561, 395152, 418154, 395646, 423604	1395	67	8994	1.63589	1	0.875656	59.302
GOTERM_BP_DIRECT	GO:0030177~positive regulation of Wnt signaling pathway	7	0.35461	0.0480201	420972, 427152, 723789, 395446, 424306, 396313, 424356	1395	18	8994	2.50729	1	0.877737	59.9848
GOTERM_BP_DIRECT	GO:0001502~cartilage condensation	7	0.35461	0.0480201	374007, 421352, 374148, 395714, 414745, 395484, 395633	1395	18	8994	2.50729	1	0.877737	59.9848
GOTERM_BP_DIRECT	GO:0007067~mitotic nuclear division	15	0.759878	0.0493763	421626, 396252, 423045, 423933, 415654, 395135, 423970, 415631, 396020, 404771, 374224, 693254, 417289, 422461, 421105	1395	57	8994	1.69666	1	0.882338	61.0327

## Sheet: hypomethylation-CC
Category	Term	Count	%	PValue	Genes	List Total	Pop Hits	Pop Total	Fold Enrichment	Bonferroni	Benjamini	FDR
GOTERM_CC_DIRECT	GO:0005634~nucleus	372	18.845	1.95317e-09	423168, 374191, 395119, 421059, 373919, 416628, 378910, 378912, 395800, 373991, 395668, 395802, 416918, 426117, 373913, 419917, 424306, 419352, 396500, 429064, 100538349, 395245, 395680, 416343, 395104, 421993, 396104, 396105, 395576, 395679, 420049, 422820, 423562, 418931, 421817, 395815, 373905, 395671, 373989, 419450, 373988, 395250, 374177, 776034, 429060, 430882, 419453, 395928, 419173, 4162…	1509	1905	10057	1.30145	1.26565e-06	1.26565e-06	2.91506e-06
GOTERM_CC_DIRECT	GO:0005886~plasma membrane	204	10.3343	5.71317e-05	418680, 395119, 395110, 374095, 378912, 416437, 418943, 395668, 419444, 421722, 416634, 395560, 395662, 100857260, 419352, 395664, 422973, 395109, 395107, 396100, 421994, 395101, 418675, 395916, 422827, 422828, 395579, 395928, 395132, 395131, 416457, 415978, 373970, 554217, 424429, 395688, 395687, 416843, 415797, 419170, 374062, 378901, 374060, 417430, 395550, 419368, 418186, 419222, 421836, 4316…	1509	1060	10057	1.28264	0.0363455	0.0183409	0.0852337
GOTERM_CC_DIRECT	GO:0001725~stress fiber	15	0.759878	8.97701e-05	395148, 396445, 417347, 423532, 418852, 373918, 423911, 414873, 396215, 418300, 421534, 373989, 373988, 395832, 396422	1509	32	10057	3.12407	0.0565139	0.0192044	0.133896
GOTERM_CC_DIRECT	GO:0031225~anchored component of membrane	12	0.607903	0.000726147	395550, 424770, 395662, 395839, 395687, 395317, 396320, 395214, 395994, 395993, 395450, 395422	1509	26	10057	3.07601	0.375444	0.111018	1.07829
GOTERM_CC_DIRECT	GO:0005737~cytoplasm	343	17.3759	0.001158	423168, 395254, 395258, 374191, 395119, 416628, 395110, 378910, 374098, 378912, 420883, 373991, 395668, 396504, 395802, 395804, 395562, 373916, 395561, 100857260, 421597, 424303, 374189, 396500, 415866, 395109, 100538349, 723789, 416343, 416704, 415389, 418675, 395679, 395678, 420049, 423562, 395817, 422824, 395815, 373905, 373989, 395672, 373988, 424317, 417289, 374177, 429060, 416504, 420599, 4…	1509	1984	10057	1.15221	0.52802	0.139433	1.71442
GOTERM_CC_DIRECT	GO:0031513~nonmotile primary cilium	6	0.303951	0.00283637	417347, 427907, 428352, 428093, 427633, 422405	1509	8	10057	4.99851	0.841275	0.264176	4.15063
GOTERM_CC_DIRECT	GO:0030054~cell junction	33	1.67173	0.0029257	396300, 421682, 396138, 396173, 396137, 374266, 770910, 396493, 395522, 430628, 395645, 418781, 404296, 395075, 396289, 373854, 420588, 423195, 426152, 428878, 374001, 373894, 395606, 395101, 395608, 422297, 373905, 396538, 396290, 396236, 426402, 424940, 395202	1509	131	10057	1.67889	0.850227	0.237561	4.2787
GOTERM_CC_DIRECT	GO:0005925~focal adhesion	55	2.78622	0.00323274	396092, 396440, 374053, 423062, 395774, 373918, 396203, 414873, 396494, 422477, 395560, 395625, 100857260, 425416, 395701, 425468, 395142, 425031, 416893, 415567, 416183, 395481, 420725, 423504, 395473, 395817, 414880, 374034, 423600, 418710, 396115, 395734, 420003, 414745, 418662, 418852, 415551, 374113, 769981, 395964, 420182, 396020, 396225, 396420, 396424, 396422, 395963, 421932, 374062, 7760…	1509	251	10057	1.46039	0.877324	0.230701	4.71769
GOTERM_CC_DIRECT	GO:0070062~extracellular exosome	253	12.8166	0.00341556	374090, 423062, 416437, 421061, 396504, 416912, 373916, 421722, 416634, 423968, 770850, 395662, 395902, 423472, 419352, 395262, 395568, 429064, 395109, 100538349, 423172, 418675, 426847, 420054, 422558, 420049, 395817, 373905, 772135, 373987, 422827, 419558, 419450, 422828, 395912, 776031, 395236, 418378, 416509, 422055, 415978, 428588, 772196, 416650, 419423, 395920, 373979, 395684, 415797, 4154…	1509	1448	10057	1.16448	0.891073	0.218345	4.97819
GOTERM_CC_DIRECT	GO:0042645~mitochondrial nucleoid	12	0.607903	0.00388166	420972, 395929, 395498, 423688, 418122, 408025, 373888, 423697, 416183, 422103, 428994, 420376	1509	31	10057	2.57988	0.919557	0.222772	5.6393
GOTERM_CC_DIRECT	GO:0030424~axon	26	1.31712	0.00439885	396092, 424968, 395392, 378890, 415631, 396202, 428633, 395592, 395560, 395825, 396289, 428403, 374001, 419070, 425031, 415544, 396035, 396513, 421352, 374157, 396519, 374198, 396538, 395559, 771215, 396337	1509	98	10057	1.76818	0.942544	0.22872	6.36787
GOTERM_CC_DIRECT	GO:0005615~extracellular space	112	5.67376	0.00450344	396197, 374090, 396440, 395610, 395258, 416716, 417890, 396053, 373912, 386583, 374089, 395562, 395561, 395560, 770850, 395469, 423472, 423459, 429064, 395701, 395703, 396438, 422558, 421281, 421431, 423504, 419243, 395916, 419559, 427850, 414743, 425002, 418852, 418560, 424805, 417735, 418748, 395545, 554218, 423103, 395485, 417730, 396165, 100189558, 396453, 424770, 396361, 374258, 417813, 4225…	1509	587	10057	1.27163	0.946326	0.216305	6.51456
GOTERM_CC_DIRECT	GO:0043235~receptor complex	21	1.06383	0.00516308	396107, 420386, 374031, 396081, 395179, 395132, 420786, 374251, 395889, 396060, 396198, 396494, 423504, 396319, 374213, 423114, 396154, 395671, 374198, 396337, 395262	1509	74	10057	1.89133	0.965068	0.227425	7.43484
GOTERM_CC_DIRECT	GO:0045211~postsynaptic membrane	20	1.01317	0.00601439	396289, 373854, 396300, 423195, 428878, 374001, 396138, 396137, 396173, 395606, 395608, 395522, 396519, 396290, 396236, 424940, 395251, 430628, 395075, 404296	1509	70	10057	1.90419	0.979941	0.243627	8.61002
GOTERM_CC_DIRECT	GO:0009897~external side of plasma membrane	23	1.16515	0.00606007	429064, 396092, 428315, 374001, 424025, 396121, 396308, 374251, 417241, 395606, 419953, 421088, 424980, 395509, 395485, 417730, 373987, 396420, 373945, 395180, 395837, 403158, 395684	1509	85	10057	1.80338	0.98053	0.230944	8.67268
GOTERM_CC_DIRECT	GO:0005789~endoplasmic reticulum membrane	42	2.12766	0.00818618	422423, 422997, 422332, 422385, 395759, 414841, 421059, 768990, 772196, 768928, 424431, 424993, 423815, 408183, 396202, 396494, 420538, 428650, 421722, 395688, 396282, 421100, 423747, 771927, 395145, 428446, 417175, 421994, 416288, 420442, 422103, 421804, 770487, 426048, 395652, 378791, 418778, 422297, 395353, 770885, 422906, 420871	1509	189	10057	1.48104	0.995139	0.283161	11.5453
GOTERM_CC_DIRECT	GO:0031091~platelet alpha granule	6	0.303951	0.00982138	422297, 373987, 395837, 414837, 424341, 424805	1509	10	10057	3.99881	0.998331	0.313548	13.697
GOTERM_CC_DIRECT	GO:0005623~cell	33	1.67173	0.0127739	423903, 421311, 414745, 414842, 414841, 373918, 396449, 751791, 374173, 395309, 414873, 396047, 373912, 396504, 395802, 386583, 421991, 421248, 418082, 395592, 395560, 395547, 396266, 396422, 395148, 396105, 395652, 423504, 418300, 373965, 395832, 378899, 395833	1509	144	10057	1.52732	0.999759	0.370497	17.4591
GOTERM_CC_DIRECT	GO:0005667~transcription factor complex	30	1.51976	0.0132542	420599, 396250, 395717, 395714, 396273, 395132, 374269, 373991, 416018, 395508, 374215, 395682, 417966, 415307, 421380, 419106, 378903, 395680, 395596, 395433, 417093, 396029, 395679, 395576, 395631, 404300, 422904, 373925, 396334, 374201	1509	128	10057	1.56203	0.999824	0.365591	18.0564
GOTERM_CC_DIRECT	GO:0005578~proteinaceous extracellular matrix	30	1.51976	0.0163177	396276, 427937, 395829, 396440, 395779, 417890, 374173, 396492, 396524, 420322, 395562, 395561, 396403, 373979, 396320, 418154, 396242, 429089, 424770, 395703, 374251, 420315, 429040, 395266, 396474, 396483, 373981, 396213, 427850, 421471	1509	130	10057	1.538	0.999977	0.413189	21.7723
GOTERM_CC_DIRECT	GO:0043197~dendritic spine	10	0.506586	0.0175287	373854, 374212, 423875, 424700, 374198, 395579, 424968, 395075, 404296, 418781	1509	28	10057	2.38024	0.999989	0.420554	23.1974
GOTERM_CC_DIRECT	GO:0016020~membrane	115	5.82573	0.0179579	396445, 422449, 396252, 423168, 395254, 418680, 396440, 395195, 395909, 423062, 418689, 420272, 378910, 421616, 421248, 426038, 395804, 420889, 396049, 770249, 424303, 427173, 396189, 396107, 417349, 425468, 421326, 424895, 416240, 416704, 427262, 420054, 421236, 420049, 373981, 423504, 422621, 423704, 416110, 416507, 415317, 421785, 395134, 428588, 395135, 419620, 772196, 415694, 423103, 419423,…	1509	633	10057	1.2108	0.999992	0.413597	23.6966
GOTERM_CC_DIRECT	GO:0005769~early endosome	25	1.26646	0.0184064	417321, 422257, 419091, 395324, 395734, 418680, 428324, 416457, 414336, 420350, 420762, 428704, 421616, 415841, 395998, 424438, 395817, 417119, 396049, 395560, 395688, 396402, 100189558, 396337, 420202	1509	104	10057	1.60209	0.999994	0.407505	24.2151
GOTERM_CC_DIRECT	GO:0016363~nuclear matrix	13	0.658561	0.0210952	420647, 417824, 426024, 420054, 424512, 415841, 396198, 395668, 415905, 421991, 418955, 395188, 395357	1509	43	10057	2.0149	0.999999	0.437668	27.2549
GOTERM_CC_DIRECT	GO:0005694~chromosome	10	0.506586	0.0221242	416517, 373991, 421373, 417250, 408025, 396004, 378910, 771027, 395833, 396232	1509	29	10057	2.29817	0.999999	0.440045	28.3879
GOTERM_CC_DIRECT	GO:0048471~perinuclear region of cytoplasm	48	2.43161	0.0323644	421961, 420391, 396192, 395777, 395759, 416457, 768990, 420458, 424968, 420955, 421985, 404779, 768928, 422675, 395964, 396494, 395668, 418826, 415905, 421248, 396066, 418803, 416672, 418132, 396266, 419170, 417347, 417321, 396126, 423370, 395701, 419070, 396361, 374083, 417241, 395481, 415544, 396482, 420049, 423562, 374224, 422297, 414880, 374198, 771549, 373945, 770339, 419190	1509	241	10057	1.3274	1	0.559551	38.7998
GOTERM_CC_DIRECT	GO:0009986~cell surface	47	2.38095	0.0342501	396275, 374031, 395324, 770104, 414745, 396192, 418379, 418560, 373887, 374113, 769278, 421292, 378911, 396395, 396494, 396225, 395561, 395469, 100189558, 100049619, 396424, 418154, 395214, 395962, 404296, 395330, 395142, 395703, 420785, 374062, 420786, 417843, 396439, 428752, 395550, 395398, 419368, 424980, 395817, 422297, 396213, 422827, 374198, 423156, 396259, 396337, 395579	1509	236	10057	1.32729	1	0.566737	40.5559
GOTERM_CC_DIRECT	GO:0022625~cytosolic large ribosomal subunit	13	0.658561	0.0408022	420182, 769981, 418710, 425416, 420003, 425468, 100858296, 770018, 415551, 770249, 373936, 428442, 395849	1509	47	10057	1.84342	1	0.618667	46.2988
GOTERM_CC_DIRECT	GO:0030425~dendrite	23	1.16515	0.042371	419213, 373854, 396092, 428878, 374001, 425031, 395098, 431581, 374269, 427262, 428646, 396513, 428070, 771014, 415974, 396519, 427850, 422942, 395559, 395684, 421858, 395963, 418781	1509	101	10057	1.5177	1	0.619936	47.5948
GOTERM_CC_DIRECT	GO:0005576~extracellular region	53	2.6849	0.042418	423838, 428649, 418582, 419487, 395774, 378779, 424548, 396053, 414344, 396395, 421829, 395668, 420322, 396080, 423916, 417883, 396101, 423504, 374249, 373985, 408027, 396538, 395914, 423898, 423382, 395441, 422011, 772315, 428340, 395545, 423103, 395484, 416307, 395825, 396323, 396165, 395180, 428857, 396424, 396453, 395722, 417862, 396361, 395453, 396198, 421352, 395554, 407090, 396315, 396313,…	1509	275	10057	1.28447	1	0.607896	47.6332
GOTERM_CC_DIRECT	GO:0031012~extracellular matrix	20	1.01317	0.0448064	396276, 396116, 425416, 418378, 374053, 395779, 418560, 396438, 424805, 420054, 427006, 386583, 421352, 373987, 396538, 420366, 395912, 396259, 414837, 404539	1509	85	10057	1.56816	1	0.616429	49.5491
GOTERM_CC_DIRECT	GO:0005912~adherens junction	8	0.405268	0.0460317	417334, 395964, 396035, 414745, 423648, 396100, 396439, 396422	1509	23	10057	2.31815	1	0.61491	50.5064
GOTERM_CC_DIRECT	GO:0043005~neuron projection	23	1.16515	0.0466648	373854, 421100, 414745, 395458, 395259, 425805, 422557, 395101, 378911, 421804, 404747, 427667, 395668, 427907, 374242, 396057, 422297, 396323, 396519, 424298, 771549, 396538, 395645	1509	102	10057	1.50282	1	0.608745	50.9943
GOTERM_CC_DIRECT	GO:0005741~mitochondrial outer membrane	12	0.607903	0.0483426	423815, 395498, 395193, 428650, 395759, 418351, 418132, 427176, 768990, 396282, 424900, 423642	1509	43	10057	1.85991	1	0.611075	52.2659
GOTERM_CC_DIRECT	GO:0031901~early endosome membrane	10	0.506586	0.0490946	396494, 418992, 417119, 424317, 100049619, 420234, 395559, 396337, 395201, 395202	1509	33	10057	2.0196	1	0.606243	52.8257
GOTERM_CC_DIRECT	GO:0008540~proteasome regulatory particle, base subcomplex	5	0.253293	0.0498236	395804, 428274, 423586, 100216364, 417125	1509	10	10057	3.33234	1	0.601456	53.3627
GOTERM_CC_DIRECT	GO:0030877~beta-catenin destruction complex	5	0.253293	0.0498236	395964, 395786, 723789, 395152, 395646	1509	10	10057	3.33234	1	0.601456	53.3627

## Sheet: hypomethylation-MF
Category	Term	Count	%	PValue	Genes	List Total	Pop Hits	Pop Total	Fold Enrichment	Bonferroni	Benjamini	FDR
GOTERM_MF_DIRECT	GO:0003700~transcription factor activity, sequence-specific DNA binding	73	3.69807	4.53851e-06	768406, 395320, 420630, 373919, 419585, 386574, 426496, 396541, 396385, 373991, 416918, 374146, 373913, 419917, 771738, 395521, 396500, 415307, 395243, 421380, 395703, 416343, 396005, 421288, 395104, 395433, 396104, 395679, 396482, 395852, 395956, 420332, 373989, 373988, 374177, 396152, 429060, 396334, 374201, 430882, 396463, 395792, 430270, 395793, 396110, 395132, 395582, 395446, 373888, 374269,…	1301	284	8532	1.68569	0.00471797	0.00471797	0.00720807
GOTERM_MF_DIRECT	GO:0042803~protein homodimerization activity	37	1.87437	9.85244e-06	418214, 395193, 768990, 373918, 373887, 374113, 751791, 420182, 395668, 418351, 395469, 395342, 396282, 396422, 416204, 396500, 373854, 396126, 374001, 395786, 395863, 422557, 418639, 386585, 396033, 395678, 421352, 423669, 374224, 769693, 418992, 396032, 422904, 770339, 396259, 396337, 396334	1301	115	8532	2.10998	0.0102138	0.00511999	0.015647
GOTERM_MF_DIRECT	GO:0046982~protein heterodimerization activity	25	1.26646	0.000158044	373854, 421626, 396277, 395193, 422557, 415654, 373887, 415631, 396033, 395800, 396202, 395668, 396010, 374148, 423669, 395526, 418351, 395633, 770339, 396282, 396233, 396500, 395858, 396334, 373922	1301	74	8532	2.21555	0.151847	0.0534185	0.250719
GOTERM_MF_DIRECT	GO:0005160~transforming growth factor beta receptor binding	11	0.557244	0.000160795	396126, 374249, 421352, 422581, 395622, 378779, 396361, 396165, 374251, 396412, 396053	1301	19	8532	3.79676	0.154275	0.0410251	0.255078
GOTERM_MF_DIRECT	GO:0001077~transcriptional activator activity, RNA polymerase II core promoter proximal region sequence-specific binding	35	1.77305	0.000162185	374269, 386574, 395754, 395800, 427790, 374148, 416018, 395590, 395943, 374215, 395961, 395886, 415866, 403089, 395881, 419106, 395680, 416343, 395596, 404775, 374137, 395956, 404300, 421474, 373943, 387330, 419723, 395533, 374177, 395250, 396258, 396334, 395982, 395512, 374201	1301	120	8532	1.91276	0.1555	0.0332372	0.25728
GOTERM_MF_DIRECT	GO:0005515~protein binding	30	1.51976	0.000375413	395733, 396277, 414745, 415654, 373918, 395134, 395135, 395668, 374148, 416018, 395560, 395688, 396244, 418514, 396422, 419070, 396161, 419106, 395606, 396439, 396211, 396198, 423504, 396035, 418300, 396057, 374034, 396538, 373988, 395832	1301	101	8532	1.94793	0.323792	0.0631283	0.594589
GOTERM_MF_DIRECT	GO:0008083~growth factor activity	16	0.810537	0.00114052	396126, 395909, 396361, 378779, 395337, 396438, 428752, 421352, 395469, 396313, 396165, 395097, 428857, 414743, 396412, 408036	1301	43	8532	2.4402	0.695506	0.156227	1.79615
GOTERM_MF_DIRECT	GO:0003677~DNA binding	89	4.50861	0.00126562	396197, 768406, 770704, 396351, 769489, 100857742, 373919, 419585, 416628, 378910, 386574, 423068, 396541, 395800, 373991, 395802, 386582, 415346, 419917, 424306, 421911, 396500, 396244, 415765, 395104, 396004, 421993, 395285, 395433, 396104, 374103, 421168, 422820, 395956, 421853, 420332, 395851, 422272, 418365, 408025, 422621, 373989, 373988, 374177, 776034, 395858, 396152, 419453, 395792, 3957…	1301	426	8532	1.37011	0.732762	0.152065	1.99131
GOTERM_MF_DIRECT	GO:0043565~sequence-specific DNA binding	64	3.24215	0.00160032	396250, 395322, 493647, 420630, 396484, 426496, 395326, 395800, 395526, 416918, 395943, 374146, 373913, 395521, 396282, 693248, 416343, 395868, 421288, 395285, 396105, 386585, 374137, 395955, 396037, 395633, 373988, 374205, 374177, 429060, 374201, 396463, 396117, 430270, 419173, 396110, 396273, 395446, 396397, 395582, 374269, 395964, 769935, 395590, 395508, 374215, 395591, 395920, 395961, 395682,…	1301	289	8532	1.4523	0.81154	0.169253	2.51167
GOTERM_MF_DIRECT	GO:0046983~protein dimerization activity	12	0.607903	0.00327951	373991, 395388, 419106, 420332, 373925, 395419, 374177, 395433, 417773, 415797, 395754, 421948	1301	30	8532	2.62321	0.967381	0.289856	5.0835
GOTERM_MF_DIRECT	GO:0050839~cell adhesion molecule binding	7	0.35461	0.00499652	373854, 396202, 395668, 395701, 395815, 422557, 395342	1301	12	8532	3.82552	0.99459	0.3778	7.64741
GOTERM_MF_DIRECT	GO:0051393~alpha-actinin binding	5	0.253293	0.00621884	395895, 414873, 418300, 373918, 396422	1301	6	8532	5.46503	0.998497	0.418235	9.43293
GOTERM_MF_DIRECT	GO:0000979~RNA polymerase II core promoter sequence-specific DNA binding	13	0.658561	0.00681754	395302, 419106, 395680, 417368, 395326, 395679, 374019, 416018, 395943, 395920, 396233, 395858, 395982	1301	37	8532	2.30417	0.999198	0.422082	10.2956
GOTERM_MF_DIRECT	GO:0008013~beta-catenin binding	8	0.405268	0.00895927	374148, 395508, 395786, 723789, 395152, 415797, 396422, 395646	1301	17	8532	3.08613	0.999915	0.488205	13.3192
GOTERM_MF_DIRECT	GO:0000977~RNA polymerase II regulatory region sequence-specific DNA binding	24	1.21581	0.0095694	420647, 396115, 395714, 768406, 395320, 419106, 395245, 423661, 421357, 396484, 386574, 420839, 396033, 396047, 416018, 416918, 415377, 396266, 373988, 771523, 396152, 396500, 430882, 395982	1301	92	8532	1.71079	0.999955	0.487244	14.1629
GOTERM_MF_DIRECT	GO:0003682~chromatin binding	46	2.33029	0.0104335	396252, 395714, 395302, 416457, 373888, 374269, 422896, 386574, 420839, 395754, 396494, 374148, 421991, 395590, 416018, 395526, 395943, 374215, 395188, 395961, 396500, 415307, 420647, 415944, 423727, 418122, 419106, 423933, 396004, 395419, 396029, 420828, 422016, 396033, 554283, 425543, 395956, 421853, 395399, 420993, 374015, 419723, 422621, 395533, 429060, 420376	1301	211	8532	1.42971	0.999982	0.494925	15.3445
GOTERM_MF_DIRECT	GO:0001601~peptide YY receptor activity	4	0.202634	0.0125111	428955, 428727, 693264, 422405	1301	4	8532	6.55803	0.999998	0.537771	18.1238
GOTERM_MF_DIRECT	GO:0000978~RNA polymerase II core promoter proximal region sequence-specific DNA binding	35	1.77305	0.0228675	769489, 395446, 395132, 373888, 386574, 395754, 395800, 373991, 769935, 395508, 395943, 373913, 395961, 395886, 415866, 403089, 395881, 395680, 416343, 374137, 395956, 404300, 395633, 421474, 373943, 387330, 395635, 419723, 395533, 395250, 421199, 396258, 396334, 395982, 374201	1301	159	8532	1.44359	1	0.73793	30.7475
GOTERM_MF_DIRECT	GO:0044212~transcription regulatory region DNA binding	19	0.962513	0.0233448	421934, 421380, 419106, 395703, 395446, 423661, 426284, 374269, 395309, 395964, 395508, 395562, 373905, 395671, 419917, 395920, 395974, 421199, 396258	1301	73	8532	1.70689	1	0.726228	31.2828
GOTERM_MF_DIRECT	GO:0003723~RNA binding	41	2.077	0.0236165	421961, 396195, 424123, 374191, 417182, 395878, 424968, 768362, 374111, 424551, 396203, 418965, 373916, 417105, 395905, 428206, 419238, 395849, 771327, 425416, 424010, 425468, 423437, 417863, 430997, 416704, 395285, 415389, 427602, 420055, 374255, 395955, 422466, 395634, 423626, 416947, 395637, 427717, 373923, 419453, 423604	1301	193	8532	1.39316	1	0.712111	31.5858
GOTERM_MF_DIRECT	GO:0008201~heparin binding	18	0.911854	0.0237936	415765, 429089, 395107, 395909, 417890, 374251, 424805, 374173, 395386, 420322, 395560, 373987, 374198, 396538, 396165, 414837, 395936, 395568	1301	68	8532	1.73595	1	0.697263	31.7827
GOTERM_MF_DIRECT	GO:1990239~steroid hormone binding	4	0.202634	0.0277408	396198, 396530, 416343, 416457	1301	5	8532	5.24643	1	0.736176	36.0341
GOTERM_MF_DIRECT	GO:0005125~cytokine activity	17	0.861196	0.0277828	396126, 395312, 395258, 396361, 378779, 418560, 395337, 396053, 396438, 374249, 421352, 422581, 395622, 407090, 395485, 396165, 396412	1301	64	8532	1.74198	1	0.720987	36.078
GOTERM_MF_DIRECT	GO:0005509~calcium ion binding	77	3.90071	0.0334582	418582, 395774, 373918, 374098, 421413, 420538, 396048, 395163, 422303, 396189, 497222, 497224, 404296, 396107, 423459, 374007, 423747, 395863, 423071, 421029, 422222, 420342, 416288, 395481, 428427, 415716, 423644, 497219, 373987, 417506, 497217, 770339, 396538, 419864, 497214, 395912, 497211, 374031, 416110, 396116, 414745, 418852, 414842, 423898, 395239, 414847, 395441, 374173, 378890, 396523,…	1301	409	8532	1.23464	1	0.771793	41.754
GOTERM_MF_DIRECT	GO:0005109~frizzled binding	7	0.35461	0.0340102	427937, 395562, 395829, 395561, 395703, 418154, 429040	1301	17	8532	2.70037	1	0.763595	42.2801
GOTERM_MF_DIRECT	GO:0001205~transcriptional activator activity, RNA polymerase II distal enhancer sequence-specific binding	6	0.303951	0.0361917	396033, 374137, 424306, 417093, 396500, 419453	1301	13	8532	3.02678	1	0.771759	44.316
GOTERM_MF_DIRECT	GO:0046872~metal ion binding	106	5.36981	0.0364817	396445, 396197, 395717, 395716, 419743, 420575, 395775, 426315, 374095, 421061, 396047, 396504, 415905, 373916, 416634, 395560, 424306, 374189, 419759, 424895, 421993, 425132, 374103, 421236, 395679, 418931, 395916, 419342, 427850, 423600, 776034, 430882, 420655, 395895, 418857, 421635, 419187, 395132, 423385, 421230, 423992, 421991, 373970, 100859352, 395920, 416058, 771616, 423437, 395415, 4233…	1301	586	8532	1.18627	1	0.761706	44.5815
GOTERM_MF_DIRECT	GO:0004725~protein tyrosine phosphatase activity	18	0.911854	0.0448223	395717, 395716, 395330, 423733, 396060, 421340, 386580, 374272, 395642, 396409, 423562, 418992, 395815, 417015, 421877, 395688, 396403, 415891	1301	73	8532	1.61705	1	0.818513	51.7291
GOTERM_MF_DIRECT	GO:0045296~cadherin binding	4	0.202634	0.0492627	395964, 396035, 414745, 396422	1301	6	8532	4.37202	1	0.837186	55.1724
GOTERM_MF_DIRECT	GO:0030274~LIM domain binding	4	0.202634	0.0492627	395631, 373989, 373918, 373988	1301	6	8532	4.37202	1	0.837186	55.1724

## Sheet: hypomethylation-entrezid
	SYMBOL	ENTREZID
1	TSPAN14	423624
2	CXCL12	395180
3	HBZ	416650
4	CISD1	423642
5	TFAM	373888
6	MIR1790	100316016
7	KATNBL1	423287
8	DCX	374242
9	DCT	395775
10	DUSP10	421340
11	H3F3B	396233
12	GTPBP4	420458
13	SLC25A26	416084
14	MIR6586	102466977
15	CTSO	422410
16	LTBP1	421461
17	HNRNPM	420054
18	CHRDL1	373985
19	MIR6678	102466708
20	PSMA2	420772
21	CD8A	403158
22	CD8A	428800
23	SMCO4	772206
24	IL15	395258
25	MIR1591	100315957
26	HMGB3	396232
27	NLGN3	770104
28	NEURL1	423875
29	PABPC1	430997
30	NPY4R	428955
31	MEIS1	395589
32	MIR1623	100315748
33	PCDH15	423644
34	NR5A2	395961
35	CHUNK-1	395640
36	MBP	396217
37	CTNNA2	396035
38	PLAU	396424
39	SUCLG1	422932
40	MANSC1	426428
41	PGRMC1	772196
42	SLIT3	374173
43	ADPGK	415317
44	NDUFC2	404751
45	TSHR	428900
47	RHOBTB1	423664
48	CYP2C23b	414841
49	MIR6570	102465330
50	UNC5C	395101
51	HSBP1L1	420812
52	MIR6671	102465393
53	CDH20	373927
54	SLC10A7	422467
55	GDF5	374249
56	FOXP2	769935
57	RFC3	418907
58	MIR31	777880
59	POLR3A	423727
60	AAR2	419118
61	MIR6594	102465346
62	NPY2R	422405
63	CCND2	374047
64	TRIM39.1	101747534
65	LDB3	423610
66	PCDH10	408048
67	ELMOD2	422449
68	VAV3	373939
69	MIR6622	102466717
70	TOX3	415724
71	MIR1638	100315914
72	HNMT	424298
73	FOXN2	421288
74	STRBP	417105
75	ESD	418856
76	SSR1	420871
77	MIR1786	100315839
78	MIR1457	100315947
79	THBS2	414837
80	CTNNB1	395964
81	GABRG2	396289
82	TIMM13	100859352
83	RASL10A	417349
84	TNNC1	396032
85	DLX3	395590
86	PDGFC	395469
87	DEK	420828
88	ERG	374146
89	IL12A	407090
90	PRIMA1	772317
91	OPN1SW	396419
92	SMIM4	415896
93	MIR1791	100315997
94	GTF3C3	424052
95	PHYHIPL	423603
96	COX10	417329
97	ATG4A	772074
98	VCL	396422
99	C12orf75	771624
100	NPRL2	425132
101	ROR1	395179
102	TBX6	395792
103	FGL2	768821
104	FGF14	395554
105	MYCN	421948
106	KCNMB4	417852
107	NCALD	396048
108	CPSF6	417844
109	NPY6R	693264
110	CYP26A1	408183
111	ROS1	396192
112	PTP4A1	421877
113	NPY1R	428727
114	ARVCF	395119
115	MCM9	100857742
116	COMMD5	422376
117	SH3GL3	395201
118	COX17	770190
119	MIR1770	100315831
120	LOC422426	422426
121	KLF11	421934
122	MIR6577	102466685
123	PRL	396453
124	EPHA7	395967
125	DDX52	417660
126	ODC1	421937
127	RSAD2	428650
128	EPHA4	395559
130	TGFB2	421352
131	COG7	416578
132	TOB1	395225
133	TACC3	422899
134	NME2	395916
135	SOX3	374019
137	NDUFA5	417753
138	GATA3	419106
139	MYC	420332
140	HMGB2	396482
141	FAM53A	378905
142	NUBP1	416634
143	MXD4	422890
144	OAF	395161
145	LMBR1	373986
146	ANK3	396309
147	MIR1734	100315890
148	ANKS1B	417927
149	EOGT	426961
150	MRPS5	416706
151	DPYS	420266
152	MIR1711	100315981
153	TIMM44	420053
154	MIR1572	100315720
155	GNAI1	396368
156	EBAG9	420276
157	LXN	771519
158	TRPC4AP	428134
159	SIPA1L1	423255
160	RPL13	395849
161	MIR1785	100315996
162	SPG7	415843
163	ATOH7	395388
164	CDX4	395320
165	FAM173A	416404
166	HVCN1	416871
167	MIR1575	100315954
168	ABRACL	770205
169	CDC42BPA	416746
170	AP2M1	770246
171	CNDP2	421013
172	SOUL	395567
173	PPP1R16B	419170
174	BCL2	396282
175	CPQ	420238
176	RPS3A	422477
178	SIRT5	420834
179	FK27	101409260
180	LOC772071	772071
181	CAPN2	395963
182	MIR1736	100315811
183	IL17RA	418158
184	ABCD2	417694
185	MIR6592	102465345
186	KPNA4	425012
187	ELOVL7	431579
188	RORA	415377
189	CHRNA4	395606
190	ANKRD10	418760
191	TENM1	395668
192	ASB12	422313
193	SCCPDH	421485
194	CDK1	396252
195	EDEM1	416110
196	LRRTM3	423649
197	MIR1624	100315877
198	N6AMT1	418481
199	ZFP64	419342
200	GTF2H5	769754
201	ADRM1	395365
202	GNOT2	396117
203	GHITM	423621
204	SLC9A8	419356
205	GPM6B	418632
206	MCF2L	418748
207	MIR365-2	777902
208	NBEA	395195
209	GABRB3	396290
210	IGFBP2	396315
211	ANXA13	420342
212	CCT8	418486
213	TRHR	395770
214	ANKH	420917
215	MIR1597	100315958
216	MAFA	395881
217	BKJ	395651
218	FRZB	395545
219	MIR6702	102466981
220	MED31	417679
221	MEOX1	395533
222	GTDC1	424304
223	XBP1	416918
224	STAT4	768406
225	MIR107	777819
226	GRK4	422879
227	BMPR1A	396308
228	RPL29	770249
229	NOCT	404779
230	GRPEL1	422865
231	SERPINE2	424805
232	ACTR10	423543
233	ITGA9	420757
234	BFSP1	396056
235	HTR7L	422942
236	FXR1	424968
237	PDE6C	395834
238	SFR1	770846
239	MAEA	426024
240	IRF2	396115
241	LYRM4	420874
242	ALCAM	396092
243	SBNO1	427694
244	RMND5A	422920
245	TMEM173	768990
246	DNAJB12	423707
248	MIR1768	100315830
249	CALB1	396519
250	MIR1625	100315964
251	CH25H	423788
252	P4HA1	423704
253	DCLRE1A	423902
254	FKBP1B	395254
255	COX7A2L	421392
256	BMP5	396053
257	PRPSAP2	416521
258	SAP18	374206
259	MIR6684	102465402
260	EFNA5	396100
261	SCIN	420588
262	BORA	769298
263	UMPS	424256
264	RPS27L	415372
265	COPS2	430917
266	SPHKAP	424789
267	GCSH	415803
268	ZP4	395692
269	FGF8	396313
270	SPCS1	415899
271	ARC	395075
272	TENM2	373854
273	EXOSC7	420704
274	CCSER2	423606
275	GPR39	424282
276	BBIP1	100858359
277	MIR7469	102466233
278	MIR1765	100315828
279	NFKB1	396033
280	DMD	396236
281	TIMD4	416250
282	COLEC12	421061
283	FSHR	395962
284	HSPA2	423504
285	CHRNA10	430628
286	CHAF1B	418514
287	ENTPD8	374095
288	FNIP1	427642
289	KCTD4	769400
290	KCNJ3	396369
291	RCOR3	421380
292	MIR1641	100315758
293	PTPRJ	395330
294	MYH7B	395279
295	USP12-like	422322
296	MIR1680	100316023
297	POLDIP3	417974
298	2019-03-08	423770
299	ENTPD1	423826
300	RNLS	423674
301	ACBD3	421317
302	GYPC	424230
303	CCDC6	423666
304	VTI1A	770885
305	UBN1	416398
306	PDLIM3	414873
308	ABLIM1	423911
309	IDH3A	415362
310	SLC9A9	424772
311	LLPH	771027
312	LAMA1	374016
313	ESF1	428551
315	WWOX	415801
316	HTR1A	431581
317	PHEX	395777
318	FHL5	421803
319	MIR221	777932
320	TMC3	415470
321	ANAPC10	422461
323	SDR16C5	421130
324	WDR70	427444
325	SERINC2	419558
326	MIR6640	102465374
327	ADAM12	425843
328	MTMR2	418992
329	PWP1	418066
330	BST1	422828
332	INHBA	396361
333	MIR6572	102466684
334	DDX3X	418567
335	MIR1698-1	100315789
336	MIR1698-2	102465675
337	TLR2A	374141
338	CBLN2	421019
339	MIR6548	102465316
340	MAPRE2	421105
341	TNC	396440
342	RASD1	416507
343	MYSM1	424671
344	JMJD4	420400
345	CD86	427944
346	TCF12	396334
347	CWC15	418996
348	MYH11	396211
349	PGRMC2	422501
350	RABL3	418329
351	C1H21ORF91	395489
352	PRKAR1A	417438
353	CYP8B1	425055
354	TBC1D14	422862
356	WNT4	395561
357	SPC25	424172
358	SMPX	771780
359	RPL7	420182
360	MYF5	395633
361	WDR89	423510
362	SLC1A2	423156
363	CDC20	424563
364	TOP3A	416517
365	APP	374198
366	MIR429	777912
367	FAM65B	421003
368	ANGEL2	421363
369	SP3	395302
370	MIR1564	100315715
371	RHOJ	423513
372	SEC16B	424431
373	PSMD4	100216364
374	TMED11	422906
375	CRYBA4	373998
377	RAB10	421994
378	GLIPR1L	417862
379	MIR202	777897
380	RHO	751791
381	IFNAR2	395664
382	AP1S2	418621
383	MIR1644	100315915
384	PSMC6	423586
385	GBP	395366
386	PRPH2	395899
387	TENM3	422557
388	RPS29	776054
389	RPRD1A	420953
390	DAAM1	423532
391	MIR1665	100315772
392	WDSUB1	424331
393	COPS3	416504
394	PCDHA9	497219
395	PCDHA7	497217
396	PCDHA12	497222
397	PCDHAC2	497224
399	PCDHA1	497211
400	PCDHA4	497214
401	GCLM	424492
402	DLK1	423459
403	SUCLA2	418857
404	BBS4	415318
405	DDX10	418965
406	ARL6	418433
407	AFAP1	374034
408	CTBP1	422904
409	GLP1R	428573
410	BASP1	373905
411	GINM1	395778
412	MIR32	777798
413	GRIA3	396138
414	GPR34	771199
415	MTHFR	419489
416	PMP22	417327
417	PNRC1	421817
418	GRIA4	396137
419	PTGFR	424548
420	LRPAP1	395936
421	PMM2	427679
422	SRSF11	424714
424	DYNLRB2	415802
425	IRF9	395243
426	MAGI2	417729
427	DNMT3A	421991
428	MGLL	416024
429	MIR6679	102465398
430	ZEB1	396029
431	UBE2A	395672
432	MIR7463	102466830
433	VAX1	395582
434	STT3B	428444
435	DAB1	374083
436	FAM122A	422237
437	FZD1	374062
438	MIR1815	100315756
439	TWSG1	374024
440	TNFRSF19	418943
441	MTNR1A	396319
442	KIF1BP	423694
443	STK17B	424049
444	MIR6699	102465412
445	FAM214A	415416
446	CSNK2A2	415626
447	ADPRH	418452
448	SDF4	419423
449	ITGAV	396420
450	CRELD2	417735
451	OTOR	395484
452	CSTF2	422258
453	MIR30B	777803
454	DYNC1LI2	415793
455	NRBP1	421985
456	SPTSSA	423318
457	DACH2	395576
459	NFKB2	386574
460	NGFR	425805
461	GSC	396273
462	ETFDH	428724
463	MRAP2	421836
464	PAH	408024
465	TFEC	417773
467	SRSF2	396195
468	GRIN1	404296
469	MGAT4A	418692
470	RUNX1	396152
471	SEC61G	776639
472	HERC3	422514
473	TAF1A	421338
474	HOXA6	420630
475	ID2	395852
476	GOSR1	417591
477	CDH7	374007
478	PRIM2	421878
479	CHUK	423669
480	SDK1	373894
481	SPRY1	395583
482	PYGL	378909
483	COPS7A	418283
484	2019-03-05	423815
485	HDX	422272
486	ABCF2	426038
487	HABP4	395444
488	WNT10A	429040
489	NOC4L	416798
490	CHMP2B	418461
491	IL2RA	395294
492	EIF4A3	416704
493	EGFR	396494
494	LPAR4	422149
495	SMC3	395188
496	GORASP2	424156
497	CITED4	395465
498	FAM46A	421845
499	MIR1567	100315717
500	NR2C1	373913
501	ST6GAL2	403122
502	XIAP	395280
503	E2F6	421943
504	MIR1703	100315792
505	EIF3H	420288
506	NCLN	426048
507	PITPNB	416912
508	ELAVL4	395634
509	MIR146A	777839
510	ENTPD2	395797
511	MIR6670	102465392
512	KRR1	417863
513	KCNJ8	395973
514	LOC100859039	100859039
515	TBL1XR1	426284
516	TOP1MT	408025
517	NEBL	395148
518	IL5RA	771801
519	MAPK9	395983
520	EIF1AY	418606
521	CDKN3	423562
522	MIR6694	102465408
523	HPCAL1	396161
524	MIR6628	102466697
525	EXOC5	423549
526	RAB33B	422441
527	FAM114A1	426196
528	MIR7447	102466231
529	ESRRG	421357
530	GPHN	428878
531	TUBB2B	420883
532	ERICH1	421904
533	CNTNAP5	424231
534	CTTNBP2	417766
535	WAPL	423608
536	TLCD1	417575
537	MIR1613	100315876
538	MIR103A2	777817
539	LCMT1	416565
540	EIF2A	425042
541	MIR17	777938
542	GLRX3	423968
543	MAPK10	422592
544	CEP112	101749632
545	BICC1	423604
546	SFRP5	423838
547	EXOC2	420889
548	HMG20A	415346
549	ACVR2B	374213
550	RALYL	420203
551	ENS-3	395341
552	FABP1	374015
553	METTL22	425865
554	PTPRA	396060
555	CDC16	418735
556	MAD2L1	422675
557	IL6ST	395684
558	MIR375	777903
559	RELN	427850
560	EPHB2	396513
561	BARX2	395714
562	MIR7465	102465735
563	PEPD	415776
564	ADAL	415391
565	TMLHE	422296
566	VMA21	422385
567	GHSR	378911
568	C8B	424669
569	MIR1803	100315849
571	MYL10	417506
572	TET2	422540
573	MIR6565	102465326
574	CHRNA7	374001
575	CDH2	414745
576	CCNE1	426117
578	FKBP3	395353
579	CEBPZ	421474
580	RLIM	395630
581	RPL27A	770018
582	WDR45B	417339
583	LIMK2	396010
584	NIPA2	418680
585	NTPCR	428588
586	ERNI	769673
587	PNISR	421796
588	NDFIP2	418803
589	MAFB	419173
590	MYL9	396215
591	GOT1	396261
592	UBE2N	417898
593	PTPN2	396409
594	NRK	422380
595	MIR1606	100315960
596	SGMS1	378907
597	UBE2J1	395528
598	SERINC1	421722
599	PDE4B	424700
600	C15H12ORF65	416827
601	MIR7444	102466826
602	EDN2	419559
603	MIR1659	100315916
604	RPL31	418710
605	OXCT1	427190
606	ECHDC1	769021
607	ARIH1	415319
608	RPL36	373936
609	OPA1	424900
610	ALDH4A1	419467
611	MIR203A	777818
612	UBB	101747587
613	MYD88	420420
614	CD82	423172
615	SETD3	423445
616	AP3M1	423736
617	RBP3	395553
618	NFYA	419917
620	SOX4	395143
621	FGFRL1	395107
622	OSR2	771523
623	2019-09-07	420741
624	SRGAP1	417821
625	NSUN2	420938
626	MIR6608-2	102465676
627	MIR6608-1	102465354
628	CDH11	415797
629	MIR6583	102465338
630	PNLIP	423916
632	PMEPA1	428166
633	MKRN3	419892
634	RNASEH2B	418874
635	VAPA	768928
636	NGLY1	420655
637	SCTR	770943
638	RAX	100677794
639	CRYGN	428406
640	COL9A3	396242
641	NRCAM	396202
642	ARL5B	420513
643	TEX10	420993
644	IKZF1	395974
645	RGS17	395645
646	PGR	396198
647	MAPKAPK3	415917
648	HJURP	418413
649	PAX6	395943
650	ATG5	421784
651	WNT11	395562
652	OSTC	422525
653	CGA	421829
654	GPCPD1	421311
655	TOM1	396049
656	TLL1	395441
657	FAM49A	421949
658	ALDH1A3	395389
659	MIR1634-2	102466809
660	MIR1634	100315754
661	NAE1	415792
662	CLEC3B	395386
663	MAOA	418563
664	ZPAX	421952
665	MIR1813-1	100315889
666	ITGA8	396225
667	YIPF7	422774
668	RTKN2	423660
669	ZNF365	423658
670	PHLDA2	423088
671	ATE1	423936
672	SLC8A1	395760
673	NPAS2	395433
674	ELMO1	420735
675	ACAA1	770094
676	CHIC1	422318
677	CHID1	423103
678	CACNG3	395378
679	SP8	776034
680	DUSP4	395642
681	PRKCA	417430
682	KCNIP4	395239
683	MBOAT2	421925
684	RBM6	415931
685	CETN2	422303
686	MIR1614	100315743
687	PDIA4	420785
688	MTA1	429060
689	API5	423168
690	LSM5	420751
691	NRP2	374157
692	KRT222	420046
693	TOM1L2	416509
695	MIR218-2	777841
696	NEFM	396206
697	CBWD1	427347
698	SLC24A1	414892
699	MIR1789	100315841
700	FTL	378899
701	CCT7	428806
702	LCP1	418852
703	PDHA1	418610
704	AMY2A	414140
705	MIR7461	102465733
706	FAM105A	769855
707	IKZF2	395309
708	PSMC5	428274
710	HS6ST2	395150
711	PALMD	424475
712	MIR1707	100315980
713	PDCD4	374191
714	UPRT	422327
715	2019-09-09	417347
716	CREBL2	426496
717	PPP3CB	378890
718	PHKB	415741
719	ZYX	418300
720	ZC3H6	421230
721	MIR6545	102466678
722	IGF2	395097
723	SYPL1	417708
724	OSR1	100316920
725	IGF2R	395817
727	HDAC11	415978
728	CPS1	428994
729	EXOC4	416700
730	CDC73	424356
731	AKAP9	395695
732	IL6	395337
733	FUBP1	424551
734	USP7	395126
735	MIR7459	102465731
736	POP4	768362
737	DNTT	396351
738	TNR	396213
739	CCR6	769278
740	ATP1A1	396530
741	MIR6661	102466704
742	MYL2	416874
743	MIR6621	102465970
744	UFL1	421804
745	NMRAL1	416672
746	CAV3	378796
747	RHOB	395734
748	MIR1757	100315824
749	PRLHR	428985
750	NOTCH2	374031
752	EIF4G2	395905
753	RECQL	378910
754	MIS12	693254
755	ST3GAL1	396140
756	ENPP4	422055
757	ST8SIA5	414797
758	GPR137B	421511
759	ZMAT2	427602
760	NAPB	421231
761	FZD4	373887
762	INS	100309524
763	INS	100310645
764	INS	100327333
765	INS	100327337
766	INS	100327340
767	INS	100327347
768	INS	100327350
769	INS	100327578
770	INS	100327579
771	MIR1646	100315968
772	TFEB	419922
773	MIR1615	100315962
774	CG-16	404269
775	CELF2	374111
776	GLCCI1	420580
777	ZBTB17	396541
778	ADSS	428579
779	SAMM50	418234
780	PTPN11	395815
781	NRBF2	423656
782	SGK1	395133
783	MIR20B	777891
784	DTL	421373
785	MIR1607	100315738
786	BRINP1	395098
787	LDB2	395631
788	HTR2A	428070
789	TRH	414344
790	PRKAG2	420435
791	TGFA	414743
792	SATB1	420647
793	MIR1779	100315932
794	CLU	395722
795	ZP2	427006
796	GCM1	404300
797	RABL2B	426865
798	TLR4	417241
799	ARID5B	423661
800	PLEKHB2	424758
801	SPRYD7	418871
802	LEPROT	424699
803	FGFR2	396259
804	MIR1551	100315708
805	EFNB2	395625
806	MSMO1	422423
807	ARL8BL	769134
808	MIR6587	102465341
809	ASAH1	422727
810	LOX	396474
811	ZEB2	424306
812	MIR1657	100315768
813	PAK1	419083
814	MIR1740	100315891
815	ACO1	373916
816	LIG3	417530
817	UCHL3	395626
818	AZIN1	420254
819	BUB3	423949
820	DICER1	423437
821	CUX1	101749861
822	MIR205	777871
823	CLN8	421902
824	LEO1	769405
825	OGDH	426429
826	DRG1	416962
827	MIR187	777797
828	HRAS	396229
829	PLS3	422222
830	MGP	395912
831	FBXW11	416181
832	MIR1743	100315815
833	EIF3E	420272
835	SOX9	374148
836	IDS	422392
837	MIR1748	100315818
838	F9	374258
839	CDH6	414842
840	MIR1463	100315948
841	DNM1L	418132
842	STX8	417321
843	NGEF	424744
844	GTF2A2	770910
845	TMEM26	423663
846	MIR1809	100315853
847	KCNJ2	396328
848	MIR1576	100315907
849	MIR15A	777940
850	MYBL2	396258
851	CENPF	395357
852	GLT1D1	416807
854	TFAP2A	395982
855	MBOAT1	420826
856	B4GALT1	396121
857	MMD	417397
858	CITED2	395399
859	BMP2	378779
860	NKX6-2	395591
861	LYRM2	421812
862	VIP	396323
863	GPR89B	418459
864	RNF141	423039
865	FAAP24	415770
866	EEF1A2	419244
867	COLEC11	428649
868	MIR6672	102465394
869	C6	431585
870	RNF34	416843
871	SLC30A5	427173
873	LOC771066	771066
874	FAM172A	427109
875	TRIAP1	416977
877	CHMP1B	422143
878	BMI1	493647
879	NOX1	422257
880	CNOT8	416255
881	TERT	420972
882	CFTR	100049619
883	ELAVL1	395637
884	CRMP1	395156
885	MIR1467-2	102466994
886	MIR1467	100315949
887	NPC2	423353
888	RET	396107
889	AKR1D1	418107
890	AXIN1	395786
891	REEP3	423654
892	NDUFS1	424102
893	KIAA1024	415485
894	CXCR4	395324
895	MMP16	396116
896	FGF18	395453
897	MSGN1	395419
898	REPS2	418617
899	PCGF5	423796
900	PDS5B	418910
901	EZR	395701
902	EXD2	423264
903	RPS19BP1	418011
905	EPHA3	396402
906	ACTN1	373918
907	APPBP2	417645
908	FAH	415482
910	LSAMP	395687
911	NHLRC2	423903
912	RAE1	419324
913	H2AFY	395858
914	PPP1R12A	396020
915	IFRD1	395226
916	LGSN	428642
917	MIR1744	100315988
918	ANOS1	396395
919	CCR7	428315
920	YWHAQ	421932
921	PIK3CD	419444
922	MAF	693248
924	MIR1616	100315744
925	SOX2	396105
926	MIR6632	102465369
927	PERP1	421683
928	TMCO3	395675
929	GARS	428403
930	RRAS2	423062
931	MIR7448	102465724
932	MIR6584	102465340
933	FLI1	419723
934	TMEM131	418689
935	STK4	419187
936	AREG	428752
937	CDR2	416621
938	MIR1627	100315749
939	CDHR1	414847
940	OvoDA1	422030
941	TMOD4	395547
942	RPL19	420003
943	IGF1R	395889
944	FPGT	100533998
945	FGFBP2	395094
946	NR3C1	416343
947	ZIC1	374103
948	RAD18	416114
950	KDELR2	771927
951	FARP1	418781
952	MDGA1	421431
953	ARHGAP21	420500
954	CYR61	429089
956	MIR6559	102465323
957	GFRA1	395994
958	MITF	395886
959	RAB32	421616
961	UBAC2	418778
962	GFRA2	395993
963	PLEKHB1	419064
964	PDCD5	415765
965	ING4	418281
966	SERPINI1	425002
967	UBXN2B	421135
968	EYA4	395716
969	CRADD	417900
970	RUNX1T1	395503
971	SNRPD3	416947
972	WISP1	420322
973	JAZF1	420633
974	HABP2	423898
975	YTHDC1	422656
976	ZNF512B	771616
977	TM4SF19	424855
978	CSF3R	419620
979	RNF25	424211
980	MIR1620	100315746
981	SCG5	769742
982	TERF1	378896
983	PCMT1	428607
984	MIR7483	102465748
985	NEUROD1	395754
986	MTX3	427176
987	GTF2A1	423389
988	WBP2	417368
989	TPD52	770339
990	UBN2	417970
991	RPL15	428442
992	FGFR1OP2	418214
993	TXNRD1	418082
994	LMNB2	396222
995	MIR1737	100315926
996	ATP6V0A4	418104
997	INSIG1	420442
998	AGA	422558
999	MIR455	777905
1000	MEOX2	374137
1001	TECTB	396320
1002	SEMA3E	374089
1003	LPAR6	396118
1004	RRAGC	419605
1005	C1GALT1C1	422362
1006	MYOCD	427790
1007	TGFBR3	374251
1008	ZNF326	424512
1009	CWC22	424123
1010	MIR3524B	102466182
1011	MIR1695	100315920
1012	OAT	426430
1013	YTHDF1	419238
1014	ARNTL2	373925
1015	SOX17	428534
1016	CBX4	395354
1017	GPR83	428093
1018	CD38	422827
1019	HTR1B	421858
1020	ARHGAP15	424303
1021	PHC1	418252
1022	DUSP7	415891
1023	OSTN	424907
1024	LMBRD1	421874
1025	RPL22L1	100858296
1026	MCPH1	100125976
1027	MIR1696	100316012
1028	UCHL1	770302
1029	KLHL6	424762
1030	RREB1	395920
1031	SLC35C2	419306
1032	LY6E	395550
1033	MBNL2	418784
1034	TIRAP	419715
1035	SUGT1	418827
1036	SNAI1	396047
1037	ST3GAL5	407775
1038	ZNF330	422453
1039	MIR6609	102465355
1040	YWHAH	416955
1041	RMI2	416628
1042	KLHL18	420406
1043	STAU1	419213
1044	SOX6	423068
1045	MIR1749	100315989
1046	CACNA1D	395895
1047	HIBADH	420632
1048	MIR1719	100315923
1049	LFNG	395790
1050	SRI	420538
1051	PLEKHJ1	428324
1052	ZFP36L2	107052930
1053	MIR6625	102466696
1054	CDC40	421760
1055	FANCL	421202
1056	PDGFD	418978
1057	MIR6624	102465364
1058	PTGR2	423244
1059	FAM98A	421458
1060	TMEM41B	423047
1061	MIR6700	102466713
1062	BAP1	415944
1063	DPYSL4	374022
1064	TNFSF11	428067
1065	HHATL	420391
1066	PSPC1	418955
1068	CAST	427121
1069	REEP5	770021
1070	DPCD	423852
1071	SLC6A2	395458
1072	BMS1	423633
1073	ANXA7	423747
1074	GABRE	396173
1075	HPSE	373981
1076	CYP19A1	414854
1077	MIR140	777833
1078	LDLRAD4	421044
1079	PNAT3	415809
1080	TM6SF1	415462
1081	VPS41	420762
1082	L3MBTL2	417999
1083	GRAP	416523
1084	MIR1676	100315918
1085	XIRP1	374266
1086	SAMSN1	418470
1087	TLX1	395868
1088	OPCML	395422
1089	CTNNA3	423648
1090	RBMS1	395880
1091	ANXA6	395481
1092	MIR6555	102465322
1093	MIR3064	102465325
1094	ANKRD44	424055
1095	HDAC2	395635
1096	QRFPR	422671
1097	SEC22A	424250
1098	SNX12	428704
1099	RNF11	424631
1100	BCL2L10	395193
1101	CTSD	396090
1102	LOC421419	421419
1103	TMX4	416729
1104	SLX4IP	416738
1105	DYRK1A	395233
1106	MIR1759	100315991
1107	ADAM10	374113
1108	ACE	419953
1109	TMEM45A	418389
1110	APBB1IP	420492
1111	CACNG1	417428
1112	HMGN3	421853
1113	STX2	378895
1114	AVPR1B	428263
1115	ANKRD22	771419
1116	PARD3	420468
1117	RAB3GAP2	421343
1118	SBSPON	420181
1119	CALM1	396523
1120	LTN1	418482
1121	MIR1674	100315777
1123	NINJ1	415986
1124	CAT	423600
1125	STK10	416204
1126	COCH	395779
1127	UGT8	374033
1129	CDH10	408049
1130	P2RY1	396275
1131	RPL4	415551
1132	MIR1-1	777851
1133	NTRK1	396337
1134	MIR1636	100315966
1135	PRRG1	418582
1136	DOLK	417199
1137	MIR181A1	777822
1138	POLR2B	422621
1139	PEX2	420192
1140	MYLK	396445
1141	ANGPT2	395610
1142	UBE2D3	422713
1143	VSNL1	396189
1144	MIR1558	100315712
1146	FGG	395837
1147	SH3GLB2	417197
1148	LHX9	396397
1149	MIR6696	102466187
1150	RASA3	418736
1151	RARS	416168
1152	UBE2V2	421109
1153	MIR1724	100316013
1154	GLDC	374222
1155	PTDSS2	422997
1156	FGF12	395704
1157	ATP12A	419743
1158	MXI1	423888
1159	GFRA4	395839
1160	FAM45A	423928
1161	MIR1618	100316009
1162	TAPT1	422824
1163	COX6C	420243
1164	PDCD6IP	420725
1165	PGD	419450
1166	KIAA1328	426890
1167	CHRNA9	395522
1168	ARHGEF3	416000
1169	TMEM184C	422469
1170	CRHR1	374218
1171	LUZP2	423001
1172	TCF7L2	395508
1173	CST7	416716
1174	COL14A1	396276
1175	FKBP9	395652
1176	NHLH2	395578
1177	ACTA1	421534
1178	SLC16A8	396041
1179	MSX2	395245
1180	SLC35C1	423203
1181	RPL9	425468
1182	ST8SIA6	414335
1183	HMGCR	395145
1184	NFRKB	419730
1185	SLC2A1	396130
1187	RGMA	395214
1188	CHORDC1	419009
1189	NSG1	395251
1190	WNT5B	418154
1191	NKX3-2	373932
1192	SOX5	418195
1193	RALGPS2	424429
1194	TNFSF15	417247
1195	IGFBP1	408027
1196	RAB14	417119
1197	PAICS	396534
1198	DYM	426843
1199	RPIA	422931
1200	CACUL1	423926
1201	NTM	395450
1202	SALL1	395446
1203	MIR6611	102466693
1205	MIR6581	102466686
1206	POU4F3	395521
1207	POU4F3	107054548
1208	GEMIN6	426266
1209	PDSS1	420490
1210	PIWIL1	416804
1211	PSMD9	416853
1212	ARL6IP1	416604
1213	C20H20ORF24	768550
1214	MIR458	100316003
1215	UBE2V1	100538349
1216	MIRLET7I	777922
1217	ORC6	415749
1218	MIR1784	100315897
1219	FNDC3B	424984
1220	HPGDS	395863
1221	FYN	396294
1222	MIR1460	100315704
1223	LIPT1	418697
1225	MIR135A2	777923
1226	MIR6582	102466687
1227	TBCK	422534
1228	ANGPTL2	776031
1229	CLDN5	374028
1230	GDF2	396412
1231	IP6K2	416010
1232	FAM76A	426384
1233	NCF1	417485
1234	METTL14	422684
1235	EPYC	417890
1236	NUF2	395135
1237	ADD3	373892
1238	GJD2	395273
1239	AVP	396101
1240	RGS3	395110
1241	AANAT	396066
1242	HSD17B7	424367
1243	COL22A1	420315
1244	SPRY2	395584
1245	C2orf88	100857703
1246	TMC2	428456
1247	ATP6V0A2	395473
1248	NLGN1	424980
1249	MIR1562	100315940
1250	WDR59	415688
1251	PUS7	417709
1252	CLDN2	422292
1253	CPN1	769143
1254	FAM3C	417758
1255	MEF2D	431059
1256	SLC8A3	395759
1257	MIR1738	100315812
1258	COQ7	416609
1259	GTF3A	418931
1260	NRXN1	395398
1261	TMC7	416610
1262	WNT5A	395703
1263	MRPS6	427978
1264	INHBB	396126
1266	MIR1664	100315972
1267	ME1	374189
1268	AACS	416811
1269	PLIN4	100857433
1270	CLINT1	416240
1271	CASP2	395857
1272	ZBTB2	421635
1273	ST8SIA2	414336
1274	SHOC2	423894
1275	TMEM8C	777472
1276	WEE1	423045
1277	MIR6652	102466702
1278	CHPT1	418098
1279	MIR1594	100315732
1281	RORB	395980
1282	VLDLR	396154
1283	KDM5B	421168
1284	TBCD	417334
1285	MIR6665	102465972
1286	POLR2L	770704
1287	MIR183	777882
1288	C1orf145	770433
1289	TRAPPC11	428748
1290	SMIM18	100859858
1291	POU1F1	374215
1292	LOC771456	771456
1293	TBC1D1	426162
1294	ZFHX3	395682
1295	CELF1	373923
1296	MRPS9	418723
1297	DEPDC1B	427152
1298	RPL30	425416
1299	MAGT1	422332
1300	MIR6607	102465353
1301	C1GALT1	420575
1302	KCNG2	395902
1303	RAD51D	417528
1304	EFCAB14	424617
1305	TBX4	373989
1306	IL21	554218
1307	PAX5	387330
1309	MIR1769	100315993
1310	ATP6V1H	426199
1311	MIR1587	100315909
1312	MGAT4C	395415
1313	MGAT4C	427873
1315	NFKBIA	396093
1316	DUSP6	374272
1317	GEMIN2	423336
1318	GUCA1B	419864
1319	SYK	427272
1320	LSM7	420055
1321	MIR7446	102465723
1322	HADHA	395929
1323	CCT5	420930
1324	TMEM123	418984
1325	ERBB4	395671
1327	MIR6698	102465410
1328	MIR190A	777828
1329	FOXG1	396110
1330	SLC25A13	428427
1331	TBX5	373988
1332	MIR460A	777918
1334	MDH1	421281
1335	DMRT1	769693
1337	IMMP2L	417780
1338	MIR101-2	100315854
1339	NUP58	418937
1340	CEBPG	395800
1341	MIR1464	100315705
1342	HSPA13	418469
1344	MATR3	373948
1345	FBXW5	417289
1346	STX16	419315
1347	ZC3H14	423399
1348	NOX5	415565
1350	MIR7437	102465717
1351	METTL2A	419948
1352	SLC6A4	404747
1353	MIR1672	100315776
1354	TTR	396277
1355	RHOQ	395114
1356	CNGA1	396143
1357	NUTF2	415655
1358	CENPT	415654
1359	DMP1	404539
1361	MIR1805	100316000
1362	SEMA3A	395825
1363	TSPO	418226
1364	SPRED1	423292
1365	PUF60	426402
1366	FNDC5	419667
1367	MCFD2	421413
1368	RAD54L	424611
1369	AKAP17A	418664
1370	KCNMB1	395301
1371	SRSF5	423258
1372	PDGFRA	395509
1373	HSBP1	415813
1374	MIR137	777825
1375	NOG	373912
1376	POU3F1	430270
1377	CANX	416288
1378	GLRX5	423440
1379	DNAJC6	424698
1380	CD36	417730
1381	PAPOLA	395878
1382	SHISA2	395162
1383	MIR6687	102466710
1385	MIR1722	100315803
1386	EPCAM	421292
1387	MIR1649	100315763
1388	BEAN1	415796
1389	NDEL1	417317
1390	REL	396500
1391	TP63	374269
1392	DACT1	723789
1393	RTFDC1	419329
1394	TACSTD2	772378
1395	TAP1	427727
1396	TAP2	427728
1397	ZNF706	768824
1398	PERP2	421682
1399	POMT1	417175
1400	FDX1	373947
1401	MIR30A	777808
1402	RAMP3	420786
1403	EVI2A	776037
1404	TSC22D1	396005
1405	FBXL8	415701
1406	CDIP1	416662
1407	SLC15A2	424244
1408	LCORL	422820
1409	ADAM33	422948
1410	ABHD18	422499
1411	VPS13A	427050
1413	CDKN1B	374106
1414	FTO	415718
1415	TMEM18	421911
1416	COL20A1	419243
1417	SCN9A	395946
1418	NMUR1	429150
1419	ACADL	424005
1420	TEC	396407
1421	CLPTM1L	420973
1422	MIR1654-1	100315765
1423	NSL1	421367
1424	IRF8	396385
1425	NTS	417883
1426	IL18	395312
1427	COMMD7	419286
1428	SGMS2	422529
1429	PRSS2	396344
1430	SF3A1	427717
1431	MIR21	777914
1432	VGLL2	421735
1433	CLOCK	373991
1434	RAB28	422839
1435	KCNIP2	374098
1436	MARCO	395488
1437	ANGPTL3	100189558
1438	NRTN	428340
1439	DAPK1	431670
1440	SLC7A1	418922
1441	CCDC50	424906
1442	SH3BGRL	422277
1443	AMD1	421755
1444	GLI2	395956
1445	XCL1	395914
1446	MIR6626	102465365
1447	MIR7464	102465734
1448	LRRC6	420324
1450	HIF1A	374177
1451	EYA3	395717
1452	NRP1	395560
1453	SMAD5	395679
1454	NR2F2	386585
1455	ARHGAP40	419168
1456	NCOA1	422016
1457	ADCYAP1R1	420386
1458	SSTR3	427907
1459	TRPV1	395259
1460	TBX20	373943
1461	BRD1	417731
1462	MIR6610	102466179
1463	AMBP	770795
1464	DHRS11	395172
1465	ALDOC	395492
1466	CREM	378903
1467	MPDZ	427360
1468	BAMBI	428413
1469	MIR7471	102465739
1470	MIR1756B	100315845
1471	SMAD3	395132
1472	ATG3	418369
1473	SLN	100857277
1474	NUBP2	416402
1475	CMSS1	418381
1476	AIDA	421335
1477	DRD1	427633
1478	UQCRFS1	415752
1479	MIR1718	100315888
1480	CD8B	396175
1481	WNT7B	427937
1482	KCNN2	395579
1483	MID1	373920
1484	MIRLET7A3	777925
1485	LIMK1	373922
1486	NGB	428896
1487	VIPR2	420453
1488	BRAP	772041
1489	AP1S3	424807
1490	SLC47A1	417617
1491	RUNX2	373919
1492	TRAF7	416555
1493	SLC34A2	395131
1494	STK17A	420775
1495	LPCAT2	415716
1496	GDPD5	419070
1497	GATA2	416018
1498	PTPN1	395688
1500	BARD1	424010
1501	MRPS10	421385
1502	PLIN1	415487
1503	CYP46A1	423450
1504	P2RX5	395507
1505	RAP2C	422232
1506	ERI1	422629
1507	PSMC1	395804
1508	MIR1725	100315805
1509	PAPD7	770425
1510	DNA2	423688
1511	SH3BP2	422883
1512	LOC771308	771308
1513	SLC38A4	417809
1514	SSBP1	418122
1515	MIRLET7D	777836
1516	MIR7453	102466828
1517	ABCA1	373945
1518	MIR205B	777842
1519	SH3GL1	395202
1520	SLCO1C1	418186
1521	ZDHHC8	416788
1522	BTN1A1	420061
1523	LAMP2	414800
1524	CTPS2	418620
1525	VCPIP1	428359
1526	EPB41	396493
1527	BTG1	396295
1528	FZD7	374060
1529	SMAD1	395680
1531	TAF12	419585
1532	ADORA1	374212
1533	TRAM1	378918
1534	PCBD1	395729
1535	CPM	417843
1536	GNG13	771014
1537	UTP15	426152
1538	IKZF5	430882
1539	URM1	417221
1540	JARID2	420839
1541	LIN28A	428206
1542	MIRLET7A2	777863
1543	CCDC61	424880
1544	RGS7	395620
1545	ATG4B	404750
1546	GPS1	417382
1547	CCKAR	422801
1548	CPZ	395266
1549	SDR42E2	416618
1550	OPTC	395130
1551	LBH	421301
1552	COL5A1	395568
1553	STXBP3	424341
1554	BCL11A	421199
1555	UGGT2	418785
1556	SPTLC2	423379
1557	MMP2	386583
1558	CHRND	424940
1559	MIR6605	102465352
1560	CORO1C	416893
1561	NFIL3	395326
1562	PRR5	418237
1563	PTGER3	429116
1564	POMGNT2	428446
1565	RARB	396266
1566	MIR1603	100315736
1567	PDSS2	421777
1568	MIR99A	777927
1569	AMIGO2	417810
1570	MIR1792	100315842
1571	PTH1R	420401
1572	HP1BP3	425543
1573	TLR3	422720
1574	GALNT1	420955
1575	ECHS1	770828
1576	MTG1	791224
1577	ACAT1	418968
1578	MIR6542	102465312
1579	MCMBP	423933
1580	MME	425031
1581	NUP50	418240
1582	NME4	395915
1583	CSRP3	422979
1584	TEAD1	403089
1585	UBXN2A	421973
1586	PARD6B	419352
1587	CRTAM	395342
1588	GTF2H1	423081
1589	DUPD1	423733
1590	MIR1730	100315985
1591	PCDHGC3	408051
1592	PTPRC	386580
1593	WNT9A	395829
1594	NECAB1	420219
1595	KLHDC4	415831
1596	SUPV3L1	423697
1597	PSMD5	417125
1598	RFTN1	395109
1599	RFT1	770487
1600	BBS2	415694
1601	C1H21ORF33	418552
1602	MIR6677	102465397
1604	NPPC	419487
1605	NPPC	101748596
1606	LRRC73	421454
1607	ASZ1	417768
1608	SLC16A3	395383
1609	DCBLD2	418379
1610	HMGA2	395851
1611	MIR6663	102465389
1612	STX18	422848
1613	KDR	395323
1614	GPR143	418652
1615	NR0B1	395285
1616	EPAS1	395596
1617	CHRNA1	395608
1618	MIR6645	102465971
1619	LSM14A	415781
1621	THADA	421398
1622	TNFSF8	378930
1623	SEC62	424993
1624	RHAG	395118
1625	NMUR2	427636
1626	AXIN2	395152
1627	ZSWIM7	417596
1628	MVP	420049
1629	MIR1581	100315955
1630	HIP1R	416836
1631	FXYD2	419770
1632	GLG1	396492
1633	PIP4K2A	420504
1634	CYP2J21	101750603
1636	VAMP3	419368
1637	NUDT19	427548
1638	CDK3	429642
1639	RPS17	374053
1640	RAP1GDS1	422701
1641	EXOSC2	417182
1642	MIR155HG	105841164
1643	PPP2R2D	423970
1644	MIR1458	100315702
1645	PITX1	374201
1646	LOC418813	418813
1647	MIR1772	100316015
1648	SLC37A3	418112
1649	MTNR1B	396338
1650	CDH4	419222
1651	EREG	408036
1652	KLHL2	422422
1653	POMC	422011
1654	SPP2	396080
1655	RABGAP1L	424438
1657	RNF220	424580
1658	NTRK3	396081
1660	LPIN2	421059
1661	TADA1	769871
1662	SAMD11	419434
1663	MIR204-1	777875
1664	NDC80	395134
1665	NUCB2	423071
1666	SAP130	424756
1667	RHBG	378792
1668	SCARNA15	100498699
1669	XRN2	421236
1670	CNGA3	396144
1671	AQP4	421088
1672	MORF4L1	554283
1673	ASXL2	421993
1674	SMIM5	770371
1675	SNX16	420202
1676	MIR1626	100316021
1677	HSPA9	416183
1678	PTPRZ1	396403
1679	DIEXF	421384
1680	SLC16A10	421753
1681	TOP1	396004
1682	CNR1	428633
1683	IGSF11	418346
1684	TUBGCP2	423673
1685	LOC415664	415664
1686	SRP9	770243
1687	RPL37A	769981
1688	TACR3	768993
1689	KARS	415885
1690	RABEP1	395930
1691	TAOK3	395499
1692	DERL1	420350
1693	COPS5	426579
1694	ACAA2	426847
1695	MIR1800	100315999
1696	NEMF	428926
1697	CERS1	420118
1699	NUB1	420433
1700	TAF13	418365
1701	NUMA1	768717
1702	CYP2J24P	772391
1703	NTHL1	416551
1704	MIR1462	100316006
1705	ALB	396197
1706	MIR6647	102466979
1707	NPM1	396203
1708	MIR211	777909
1709	TARDBP	419453
1710	LONP2	415740
1711	NVL	421326
1712	BMP4	396165
1713	GPC1	424770
1714	ACACA	396504
1715	ITGB5	395142
1716	MIR30C2	777809
1717	SGCB	422760
1718	SORL1	395998
1719	ZBTB16	419759
1720	POU2F1	396463
1721	OPN5L2	422050
1722	RHBDL1	429205
1723	MAB21L2	374011
1724	DERL3	416934
1725	TPM3	770103
1726	PSMA7	395318
1728	BLNK	395733
1729	ZC3H15	423992
1730	IFI6	403120
1731	N4BP1	415739
1732	RGS4	378901
1733	SMIM7	420141
1734	FHOD1	415672
1735	RBPMS2	395678
1736	SLBP	422902
1737	ELL	420124
1738	DYDC1	423627
1739	EXOSC3	423626
1740	OXTR	429211
1741	BID	395236
1742	MIR1577	100315722
1743	DGCR6	395907
1744	RANBP1	416787
1745	MPC1	428592
1746	PLD5	421501
1747	RP2	418675
1748	NFKBIZ	418404
1749	BBS5	424165
1750	TNFSF13B	374229
1751	OTC	395735
1752	MIR6629	102465367
1753	COL4A1	395530
1754	NUCKS1	404775
1755	RTN1	378791
1757	MERTK	395836
1758	PYGB	421248
1759	BMP3	422581
1760	ELOVL5	428646
1761	RGS2	378912
1762	IL9	416307
1763	RPS24	423726
1764	ENS-1	769415
1765	SOX14	395526
1766	ALKBH2	416897
1767	AKT1	395928
1769	LSM6	422466
1771	NKX2-1	395322
1772	RBM12B	420223
1773	YWHAB	419190
1774	HIPK3	421597
1775	SUDS3	427713
1776	MAN2C1	415306
1777	NDP	418560
1778	MCEE	415385
1779	2019-09-05	416778
1780	TH	395592
1781	CDH19	421029
1782	PROX1	395802
1783	SOX11	396104
1784	ACAP2	424895
1785	RASGEF1C	416296
1786	ACAD9	415974
1787	CYP1C1	428832
1788	NEK2	421376
1790	LIMS1	414880
1791	DCUN1D1	424963
1792	GPR139	431418
1793	MRPS18A	421445
1794	GNAO1	415698
1795	SNRPA1	415523
1796	NRXN3	423385
1797	ABTB1	416026
1798	PEAK1	100857260
1800	ACADS	416969
1801	CRHR2	395105
1802	CYP2AC2	107049058
1803	MIR128-1	777821
1804	MIR1806	100315900
1805	VEGFA	395909
1806	ICOS	424105
1807	ADSL	396540
1808	KBP	396300
1809	TBX18	395104
1810	MIR6688	102465404
1811	UVRAG	419091
1812	CPA6	420171
1813	RAB8A	428352
1814	GSTO1	423881
1815	GNAQ	427262
1816	MIR1561	100315951
1817	PAFAH1B1	374224
1818	TARSL2	415389
1819	KATNB1	415631
1820	CNTN5	395317
1821	MIR1590	100315874
1822	MIR6599	102465426
1823	STMN1	396057
1824	TGFB3	396438
1825	USP47	423032
1827	MIR6664	102465390
1828	RGS20	395646
1830	INPP5K	771549
1831	MIR2127	100315863
1832	RBP2	424822
1833	LRIG3	417813
1834	ATOH8	771738
1835	NEGR1	395662
1836	TAX1BP1	395490
1837	MTTPL	769580
1838	PREP	421785
1839	BANP	415834
1840	RS1	772315
1841	PNPLA2	431066
1842	NELFA	422896
1843	CD99	418662
1844	MIR1754	100315822
1845	MEIG1	769589
1846	KATNA1	421626
1847	ACSBG2	420090
1848	TMEM17	421284
1849	CKMT1A	374002
1850	OLFM4	418826
1851	ADCY5	395340
1852	SSTR5	427667
1853	LAPTM4A	421959
1854	XPOT	417824
1855	UTP6	417405
1856	PNPLA7	427774
1857	MIR1550	100315869
1858	VAMP7	422297
1859	MIR1685	100315884
1860	CCDC127	420970
1861	EBF1	395512
1862	SPCS3	396234
1864	ADCK1	423382
1865	RNF123	415923
1866	EMP1	417964
1867	CNEP1R1	415736
1868	TBC1D22A	428128
1869	DMBT1L	426826
1870	CHRM4	423195
1871	COL9A2	396524
1872	GIT1	417584
1873	PRPS2	418639
1874	NCOA4	423615
1875	GLRX	396069
1876	NDUFA4	772135
1877	LGALS1	396491
1878	BAIAP2L1	416437
1879	LIFR	395262
1880	GPER1	416457
1881	SNX20	415726
1882	SNCG	395392
1883	MIR7479-1	102465744
1884	MIR7479-2	102466834
1885	MIR7479-3	102465745
1886	HEBP1	417961
1887	ANO3	422968
1888	DEXI	771742
1889	NDUFA8	417112
1890	GPR50	396318
1891	IGF2BP3	420617
1892	COX20	421493
1893	NPVF	378785
1894	SEMA3C	374090
1895	MRPS30	395781
1896	TIA1	771327
1897	MIR1708	100315795
1898	MIR1451	100315867
1900	PDHB	416066
1901	ZFP92	418448
1902	PDK3	418595
1903	MDM2	395609
1904	SIN3A	415307
1905	MIR6575	102466176
1906	MIR1706	100315794
1907	DYNLL2	417663
1908	IMPDH2	416058
1909	RFC1	422788
1910	GNB1L	416781
1911	MIR7467	102466831
1912	MIR6708	102465417
1913	TARP	776306
1914	RB1	386582
1916	EHMT1	417250
1917	BLOC1S5	420866
1918	SULT1B1	395227
1919	TBX19	395793
1920	PCDH19	422263
1922	SMS	418602
1923	VIT	421471
1924	FAM192A	415647
1925	TPRA1	416028
1926	HNRNPLL	416702
1927	NKX2-6	396037
1928	TNS1	396439
1929	HDAC9	420599
1930	ROCK1	373970
1931	ANO5	422973
1932	AGRN	396538
1933	LDAH	421967
1935	RAB11A	415544
1936	FST	396119
1937	ANGEL1	423370
1938	MIR7454	102466232
1939	COL8A1	418378
1940	MPPE1	421031
1941	SMARCB1	769489
1942	PXN	395832
1944	MIR1747	100315817
1945	DHCR24	424661
1946	STAM2	424317
1948	RAD54L2	415933
1949	CFDP1	374073
1950	CISH	395335
1951	TRPM8	424025
1952	NEMP2	423977
1953	ATP1B4	422365
1954	MIR1693	100315787
1955	TIMP3	396483
1956	COL17A1	396503
1957	MIR757	777919
1958	SSBP3	395250
1959	MTMR3	417015
1960	PGK1	395833
1961	MIR1670	100315973
1962	TMEM263	418068
1963	NOL11	417423
1964	GTF2H3	771837
1965	PUM2	421961
1966	MYB	396244
1967	LPAR3	771215
1968	SQLE	420335
1969	FSTL4	395163
1970	TSN	395955
1971	TSN	100309740
1972	MIR6634	102465370
1973	CD40LG	395485
1974	THBS1	373987
1975	DENND6A	416006
1976	WDR5	417144
1977	RBP	396449
1978	DHX30	420376
1979	TLR5	554217
1980	MIR1569-2	100315718
1981	ADMP	395622
1983	RCAN1	418510
1984	RARRES2	420366
1985	MALL	421222
1986	MIR1671	100315775
1987	CDX2	374205
1988	MIR6564	102466682
1989	MIR6691-1	102465406
1990	MIR6691-2	102466224
1991	MIR6654	102465383
1992	MIR6554	102465320
1993	CHTF8	769609
1994	TMEM136	100857845
1995	TMEM136-1	419753
1996	MIR6631	102466180
1997	MSX1	396484
1998	PFDN1	416142
1999	APELA	770154
2000	FASLG	429064
2001	APEH	415926
2002	FBLN1	373979
2003	B3GAT1	373949
2004	USP45	421793
2005	QTRT2	418351
2006	ENHO	768968
2007	MRPL23	374255
2008	SRP14	423284
2009	LOC769668	769668
2010	MIR133A1	777799
2011	CHMP1A	415841
2012	GEM	404771
2013	ETS2	396250
2014	NFAT5	415866
2015	ZC3HAV1	426315
2016	FGF4	428857
2017	CALD1	373965
2018	ANGPTL1	770850
2019	SCAF11	417805
2020	GNG11	771999
2021	MED6	426282
2022	PAK1IP1	420850
2023	CRYBB2	396088
2024	SNORD83A	100498696
2025	F-KER	769269
2026	LOC426914	426914
2027	TTLL5	423367
2028	THRSPB	404756
2029	VDAC2	395498
2030	FTH1	395970
2031	RNF111	374021
2032	ENO1	396017
2033	MIR302B	777898
2034	KIF23	415567
2035	GSN	395774
2036	ABHD12	421249
2037	PBX3	417093
2038	KIZ	421237
2039	KIAA1143	420709
2040	MIR6658	102465386
2041	CRH	404297
2042	KLHL14	421100
2043	TRPA1	420180
2044	ATF7IP	417966
2045	SET	417210
2046	ACOT9	418600
2047	LRP5	423114
2048	B3GAT2	428638
2049	PRKCD	415905
2050	PLEKHF2	420234
2051	LRRC59	422103
2052	AMN	423472
