# Supplementary material for: Differential DNA Methylation and Gene Expression Between ALV-J-Positive and ALV-J-Negative Chickens
Source: Front Vet Sci. 2021 May 31;8:659840. doi: 10.3389/fvets.2021.659840 (PMC8203102; doi:10.3389/fvets.2021.659840)
Supplement: Supplementary Table 6 — Significantly enriched pathways for DMRs. [file Table_6.XLS]

## Sheet: hypermethylation-KEGG
PathwayID	Definition	OriginalWebSite	Fisher-Pvalue	SelectionCounts	SelectionSize	Count	Size	FDR	Enrichment_Score	GeneRatio	Genes
gga00100	Steroid biosynthesis - Gallus gallus (chicken)	http://www.genome.jp/kegg-bin/show_pathway?gga00100+417165+420335	0.00778122	2	35	17	4393	1	2.10895	0.057143	CEL//SQLE
gga04140	Regulation of autophagy - Gallus gallus (chicken)	http://www.genome.jp/kegg-bin/show_pathway?gga04140+404750+769780	0.024816	2	35	31	4393	1	1.60527	0.057143	ATG4B//ULK3

## Sheet: hypomethylation-KEGG
PathwayID	Definition	OriginalWebSite	Fisher-Pvalue	SelectionCounts	SelectionSize	Count	Size	FDR	Enrichment_Score	GeneRatio	Genes
gga00410	beta-Alanine metabolism - Gallus gallus (chicken)	http://www.genome.jp/kegg-bin/show_pathway?gga00410+420266+395929	0.0245818	2	40	27	4393	1	1.60939	0.05	DPYS//HADHA
gga02010	ABC transporters - Gallus gallus (chicken)	http://www.genome.jp/kegg-bin/show_pathway?gga02010+427727+427728	0.0440636	2	40	37	4393	1	1.35592	0.05	TAP1//TAP2
