# Supplementary material for: Differential DNA Methylation and Gene Expression Between ALV-J-Positive and ALV-J-Negative Chickens
Source: Front Vet Sci. 2021 May 31;8:659840. doi: 10.3389/fvets.2021.659840 (PMC8203102; doi:10.3389/fvets.2021.659840)
Supplement: Supplementary Table 7 — Total observerd DEGs in ALV-J-positive chickens and ALV-J-negative chickens. [file Table_7.XLS]

## Sheet: Table S7
Table S7. Total observerd DEGs in ALV-J-positive chickens and ALV-J-negative chickens.
gene	gene_id	[ALV-J-positive chickens] Normalization	[ALV-J-negative chickens] Normalization	Fold change[(ALV-J-positive chickens+1)/(ALV-J-negative chickens+1)]	p_value	Regulation of genes (ALV-J-positive chickens_vs_ ALV-J-negative chickens）
Gga.5519	ENSGALG00000000223	49.3523	23.1686	2.08338	0.0342	up
-	ENSGALG00000000293	637.651	275.158	2.31263	0.04605	up
KLHL12	ENSGALG00000000518	7.59836	0	8.59836	5e-05	up
CDH1	ENSGALG00000000608	51.9479	23.4406	2.16639	0.01645	up
CITED4	ENSGALG00000000678	88.9113	41.8181	2.09984	0.0183	up
PRKRIR	ENSGALG00000000838	14.8465	5.51132	2.43368	0.04085	up
SEPN1	ENSGALG00000001003	30.1706	8.45276	3.29751	0.01105	up
TMEM57	ENSGALG00000001067	50.3411	21.0202	2.33155	0.01915	up
PHB	ENSGALG00000001162	65.2503	26.258	2.43049	0.03335	up
BARX2B	ENSGALG00000001197	2.0626	0	3.0626	5e-05	up
CYP1A1	ENSGALG00000001320	203.689	45.2704	4.42376	5e-05	up
MMP23B	ENSGALG00000001392	5.61284	0	6.61284	5e-05	up
C5	ENSGALG00000001565	185.132	86.0441	2.13836	0.02065	up
EDC4	ENSGALG00000001636	7.26314	2.3655	2.45525	0.01985	up
SLC16A1	ENSGALG00000001717	24.0142	7.7987	2.84294	0.00245	up
NEO1	ENSGALG00000001774	4.69592	0.954283	2.91458	0.0162	up
UBE2J2	ENSGALG00000001848	27.205	8.89069	2.85167	0.0341	up
PANK3	ENSGALG00000001895	345.451	135.962	2.52954	0.0019	up
ZBTB41	ENSGALG00000002305	7.21266	2.11393	2.63739	0.0486	up
GMPPA	ENSGALG00000002417	24.4187	10.1925	2.27105	0.0363	up
CYP27A1	ENSGALG00000002470	105.639	55.5776	1.88483	0.03245	up
HSD17B7	ENSGALG00000002681	25.9532	8.62813	2.79942	0.0316	up
VAV2	ENSGALG00000002699	20.2799	9.42242	2.04174	0.03125	up
TFAM	ENSGALG00000002703	20.5435	4.88843	3.65862	0.023	up
SERPINF1	ENSGALG00000003015	25.0084	8.37494	2.77425	0.02035	up
MKL2	ENSGALG00000003026	21.615	8.79381	2.30911	0.0122	up
MMD	ENSGALG00000003078	46.6526	23.5856	1.93823	0.03085	up
MTMR12	ENSGALG00000003168	5.31957	2.13566	2.01539	0.04815	up
DNAJA4	ENSGALG00000003251	40.13	15.7731	2.45214	0.01125	up
FGFR1	ENSGALG00000003311	2.25991	0	3.25991	5e-05	up
AKR1B1L	ENSGALG00000003466	78.196	23.7266	3.20287	0.0189	up
TEX2	ENSGALG00000003496	13.6281	4.20663	2.80951	0.0163	up
fn1	ENSGALG00000003578	59.7331	30.9682	1.8998	0.0249	up
RORalpha1	ENSGALG00000003759	43.7348	15.5933	2.69596	0.0124	up
SIN3B	ENSGALG00000003771	6.17185	1.58766	2.77156	0.0231	up
ATP13A2	ENSGALG00000003774	8.35787	3.06049	2.30462	0.03455	up
HEATR3	ENSGALG00000003874	18.1163	6.61338	2.51088	0.0468	up
MFSD2A	ENSGALG00000003879	45.1414	18.0215	2.42575	0.00985	up
CYSLTR1	ENSGALG00000004128	2.32476	0	3.32476	0.0429	up
SUPV3L1	ENSGALG00000004197	7.9392	2.87163	2.3089	0.03055	up
SOAT1	ENSGALG00000004205	20.501	9.29676	2.08813	0.01905	up
SERINC3	ENSGALG00000004220	91.9216	44.2326	2.05431	0.0327	up
SAR1A	ENSGALG00000004431	43.6914	15.8361	2.6545	0.0175	up
C10orf11	ENSGALG00000004990	3.15465	0	4.15465	5e-05	up
NUP210	ENSGALG00000005078	24.1163	10.2473	2.2331	0.0088	up
CAMK2G	ENSGALG00000005088	12.558	2.80683	3.56149	0.0064	up
GRAP	ENSGALG00000005094	2.43062	0	3.43062	0.025	up
ogchi	ENSGALG00000005099	534.505	263.241	2.02658	0.02235	up
NOXO1	ENSGALG00000005572	7.44097	2.50544	2.40796	0.04405	up
-	ENSGALG00000005691	4.02575	0	5.02575	0.04735	up
PLXNA1	ENSGALG00000006097	14.0902	5.96488	2.16661	0.02175	up
NUB1	ENSGALG00000006181	27.648	9.3716	2.76216	0.02295	up
LSS	ENSGALG00000006198	119.077	46.7239	2.51608	0.00205	up
SLC25A48	ENSGALG00000006341	3.30559	0	4.30559	5e-05	up
CABIN1	ENSGALG00000006363	8.14664	2.58974	2.548	0.0067	up
NAP1L4	ENSGALG00000006446	16.8815	5.07522	2.94335	0.01185	up
PPP1R3C	ENSGALG00000006670	163.854	57.7268	2.80713	0.00165	up
-	ENSGALG00000006723	312.321	170.502	1.82692	0.03375	up
YWHAH	ENSGALG00000006743	24.394	4.66182	4.48513	0.0199	up
ZNF518A	ENSGALG00000006966	10.3328	2.26615	3.46977	0.0341	up
HNF1A	ENSGALG00000006968	13.69	3.65586	3.15516	0.0492	up
KDELR2	ENSGALG00000007089	186.456	97.1547	1.9098	0.02375	up
TK1	ENSGALG00000007191	12.5586	0	13.5586	5e-05	up
GRIN2A	ENSGALG00000007278	2.79004	0	3.79004	0.0491	up
YIPF5	ENSGALG00000007404	92.4013	39.8845	2.28452	0.0124	up
IGDCC4	ENSGALG00000007410	27.0234	15.3132	1.71784	0.0469	up
SLC25A26	ENSGALG00000007467	7.9324	0	8.9324	5e-05	up
NSDHL	ENSGALG00000007493	159.82	76.3922	2.07799	0.0168	up
MORC2	ENSGALG00000007512	10.3609	3.4744	2.53909	0.01975	up
SSRP1	ENSGALG00000007520	11.8984	2.30033	3.90822	0.00915	up
VAPB	ENSGALG00000007549	31.5329	12.482	2.41306	0.0186	up
MTMR8	ENSGALG00000007590	11.8207	5.14072	2.08782	0.0262	up
ENKUR	ENSGALG00000007680	5.52407	0	6.52407	5e-05	up
ZWILCH	ENSGALG00000007736	15.6298	2.27187	5.08266	0.0017	up
CCDC88A	ENSGALG00000008104	5.66133	2.00504	2.21672	0.0284	up
UACA	ENSGALG00000008143	8.71818	1.31492	4.19806	0.00295	up
IRAK2	ENSGALG00000008407	37.0124	18.8213	1.91776	0.02925	up
HNRNPLL	ENSGALG00000008504	9.38138	2.32499	3.12223	0.03575	up
MRPS25	ENSGALG00000008506	75.3599	31.9318	2.31873	0.04265	up
TTL	ENSGALG00000008614	15.3305	6.06948	2.31	0.0472	up
SEC23B	ENSGALG00000008793	25.701	12.4394	1.98677	0.0456	up
ACSL5	ENSGALG00000008840	448.471	211.708	2.11309	0.0267	up
DNAJC19	ENSGALG00000008852	6.39785	0	7.39785	0.0409	up
DNAJC10	ENSGALG00000008862	27.4504	11.8882	2.20748	0.017	up
CLDN12	ENSGALG00000009038	28.4903	7.17545	3.60718	0.03275	up
GPR50	ENSGALG00000009067	2.27129	0	3.27129	0.0312	up
RBM45	ENSGALG00000009202	22.4899	5.20959	3.78284	0.0325	up
SLC2A2	ENSGALG00000009306	65.3347	30.013	2.13893	0.04515	up
CYP51A1	ENSGALG00000009365	185.341	87.7331	2.10002	0.01065	up
BROX	ENSGALG00000009413	19.6801	5.28837	3.28863	0.02645	up
KPNA4	ENSGALG00000009549	97.9211	38.8935	2.47963	0.0051	up
MSMO1	ENSGALG00000009560	803.749	361.253	2.22151	0.01485	up
TGFB2	ENSGALG00000009612	3.5403	0	4.5403	5e-05	up
C1GALT1	ENSGALG00000009752	14.9224	6.60123	2.09471	0.02575	up
GAB1	ENSGALG00000009898	7.44401	2.30507	2.55487	0.01365	up
ZNF827	ENSGALG00000009982	14.299	4.57886	2.74232	0.0191	up
ELOVL1	ENSGALG00000009988	50.5218	21.7106	2.26862	0.0159	up
TMEM184C	ENSGALG00000010019	30.9279	15.9705	1.88138	0.04455	up
PRMT9	ENSGALG00000010022	12.7358	4.91564	2.32195	0.043	up
TIPARP	ENSGALG00000010256	13.8421	5.29618	2.35732	0.0413	up
RBPMS	ENSGALG00000010291	19.694	3.15604	4.97926	0.0059	up
FAM98A	ENSGALG00000010428	11.2954	2.01175	4.08248	0.00565	up
HPS3	ENSGALG00000010437	24.801	8.69914	2.66013	0.01435	up
ISM2	ENSGALG00000010468	4.97628	0	5.97628	5e-05	up
ALDH18A1	ENSGALG00000010522	23.1925	7.80121	2.74877	0.0122	up
PPA2	ENSGALG00000010582	37.442	16.2365	2.23027	0.04375	up
CDKN2AIP	ENSGALG00000010661	11.5442	3.07773	3.07627	0.02215	up
-	ENSGALG00000010722	2.3954	0	3.3954	5e-05	up
GOLGA5	ENSGALG00000010813	17.336	6.58384	2.41777	0.01805	up
SPCS3	ENSGALG00000010839	104.742	43.2013	2.39228	0.0318	up
HOOK1	ENSGALG00000010889	24.4354	7.36309	3.04139	0.00465	up
G6PC2	ENSGALG00000010899	4.67339	0	5.67339	5e-05	up
CDCA7L	ENSGALG00000010908	80.1292	23.4728	3.31508	0.00345	up
TMTC2	ENSGALG00000010975	9.46598	3.98621	2.09899	0.03895	up
SLC35F3	ENSGALG00000011003	3.54311	0	4.54311	5e-05	up
PDE4B	ENSGALG00000011094	18.3328	6.99592	2.41783	0.0246	up
ANKRD9	ENSGALG00000011376	32.4807	12.2825	2.52066	0.0454	up
IGFBP5	ENSGALG00000011468	13.4252	0	14.4252	5e-05	up
TMEM169	ENSGALG00000011493	13.9499	3.14902	3.60324	0.0257	up
PTPN4	ENSGALG00000011596	12.527	5.53815	2.06893	0.04585	up
BRF1	ENSGALG00000011705	9.8953	4.55937	1.95981	0.0364	up
SERHL2	ENSGALG00000011867	29.3695	7.34885	3.63757	0.02595	up
SREBF2	ENSGALG00000011916	55.7315	26.5628	2.05826	0.0148	up
SLC25A17	ENSGALG00000012013	11.9114	3.54042	2.84366	0.01085	up
NAA30	ENSGALG00000012098	18.7344	8.17774	2.15025	0.0499	up
METAP1	ENSGALG00000012239	28.5938	14.6414	1.89202	0.04385	up
AMPH	ENSGALG00000012286	2.88007	0	3.88007	5e-05	up
-	ENSGALG00000012324	13.1523	0	14.1523	5e-05	up
MIS18BP1	ENSGALG00000012452	6.25943	1.95095	2.46003	0.0423	up
RTCB	ENSGALG00000012611	13.2279	5.83302	2.08223	0.04625	up
DCDC2	ENSGALG00000012668	6.93317	2.61054	2.19723	0.04565	up
DSP	ENSGALG00000012790	8.03329	2.61685	2.49756	0.00895	up
WRNIP1	ENSGALG00000012856	16.5255	5.81979	2.5698	0.03015	up
YARS2	ENSGALG00000012919	13.004	3.68402	2.98974	0.0373	up
SEC61G	ENSGALG00000013107	126.204	46.5347	2.67602	0.0373	up
ALG2	ENSGALG00000013573	42.9531	21.7225	1.93434	0.0483	up
SUV39H2	ENSGALG00000013920	9.71243	2.8912	2.75299	0.01645	up
OGDH	ENSGALG00000014155	24.907	12.3162	1.94552	0.03705	up
RIMKLB	ENSGALG00000014274	2.96974	0	3.96974	5e-05	up
RPLP2	ENSGALG00000014309	59.1718	28.5184	2.03845	0.0453	up
HNRNPAB	ENSGALG00000014381	22.8143	7.26824	2.88021	0.0158	up
SMPDL3A	ENSGALG00000014864	65.274	32.6957	1.96684	0.0268	up
FABP7	ENSGALG00000014866	46.5986	12.408	3.55001	0.03665	up
FGF10	ENSGALG00000014872	8.00335	0	9.00335	5e-05	up
MOCS2	ENSGALG00000014906	239.22	110.527	2.15392	0.03935	up
HMGCR	ENSGALG00000014948	131.747	38.1943	3.3869	0.0001	up
PLIN2	ENSGALG00000015090	535.777	160.446	3.32481	0.0009	up
VPS13A	ENSGALG00000015170	6.11599	2.18228	2.23613	0.0187	up
SOBP	ENSGALG00000015310	2.18898	0	3.18898	5e-05	up
CA13	ENSGALG00000015820	2.7353	0	3.7353	0.04975	up
-	ENSGALG00000016196	98.736	32.8827	2.94357	0.0015	up
KHDRBS3	ENSGALG00000016203	1.95988	0	2.95988	0.0435	up
GCLC	ENSGALG00000016313	22.0006	10.0237	2.08647	0.0438	up
SQLE	ENSGALG00000016331	142.145	64.8284	2.17452	0.012	up
ODC1	ENSGALG00000016444	25.7965	5.30103	4.25272	0.0235	up
FDFT1	ENSGALG00000016665	109.216	37.3839	2.87141	0.0009	up
C1H2ORF49	ENSGALG00000016796	8.63986	3.13039	2.33389	0.03855	up
FHL2	ENSGALG00000016797	5.0861	0	6.0861	5e-05	up
SULT1C	ENSGALG00000016805	311.175	165.277	1.87744	0.0379	up
ANKRD10	ENSGALG00000016850	8.67925	1.62219	3.69128	0.0069	up
DNAJC3	ENSGALG00000016894	61.9319	35.9401	1.70362	0.04445	up
EXOSC8	ENSGALG00000017048	48.4874	16.4728	2.83225	0.02145	up
SLCO2B1	ENSGALG00000017302	15.5031	6.16275	2.30402	0.031	up
ND5	ENSGALG00000018361	1088.4	494.71	2.19766	0.02745	up
ND3	ENSGALG00000018366	1455.39	440.618	3.29785	0.00045	up
ND2	ENSGALG00000018378	2076.31	705.111	2.9419	0.00395	up
-	ENSGALG00000019500	5.75789	0	6.75789	0.03225	up
GAL13	ENSGALG00000019848	14.7047	0	15.7047	0.0359	up
-	ENSGALG00000020558	10.4859	0	11.4859	5e-05	up
-	ENSGALG00000020688	47.3122	15.4742	2.9326	0.0009	up
HKDC1	ENSGALG00000021039	37.0088	10.9334	3.18508	0.00025	up
STARD5	ENSGALG00000021193	66.3628	22.4934	2.86731	0.0049	up
ZNF622	ENSGALG00000022938	2.70203	0.736144	2.13233	0.03665	up
Worthington	ENSGALG00000023622	2.93308	0	3.93308	0.0238	up
FAHD1	ENSGALG00000024041	22.6757	5.20246	3.81715	0.0113	up
-	ENSGALG00000025721	207.918	105.692	1.95814	0.039	up
GIF	ENSGALG00000026246	73.7456	21.7196	3.28992	0.0058	up
OTUD1	ENSGALG00000026426	12.5132	3.32992	3.12089	0.03305	up
MDFIC	ENSGALG00000026838	7.70997	1.81391	3.09533	0.04715	up
ARF6	ENSGALG00000026944	126.098	60.2412	2.07537	0.01265	up
MARVELD2	ENSGALG00000027140	9.765	3.54286	2.36965	0.01405	up
ZDHHC21	ENSGALG00000027428	5.43358	1.74722	2.34185	0.0164	up
-	ENSGALG00000027928	10.2221	0	11.2221	5e-05	up
TXNDC17	ENSGALG00000027950	58.3928	15.5463	3.58949	0.02365	up
-	ENSGALG00000027995	6.88393	0	7.88393	0.0409	up
-	ENSGALG00000028239	10.4414	0	11.4414	0.02375	up
FAM35A	ENSGALG00000028439	9.14882	4.65832	1.79361	0.0453	up
-	ENSGALG00000028484	175.709	90.3051	1.93537	0.02025	up
LCAT	ENSGALG00000028928	122.387	52.8769	2.29017	0.01915	up
DENND2D	ENSGALG00000000154	0	5.66257	-6.66257	5e-05	down
CDCA2	ENSGALG00000000272	0	2.20498	-3.20498	5e-05	down
HOXB4	ENSGALG00000000284	0	4.93677	-5.93677	0.0281	down
METTL2A	ENSGALG00000000396	0	7.47664	-8.47664	5e-05	down
KLHDC7A	ENSGALG00000000420	0	4.10183	-5.10183	5e-05	down
MRC2	ENSGALG00000000461	4.61277	15.5008	-2.93987	0.0048	down
DCAF7	ENSGALG00000000510	5.36394	13.1107	-2.21729	0.0302	down
LIMD2	ENSGALG00000000529	0	6.1047	-7.1047	5e-05	down
APBA3	ENSGALG00000000740	0	2.98401	-3.98401	5e-05	down
ARNT	ENSGALG00000000751	6.52112	17.6645	-2.48161	0.04905	down
PTAFR	ENSGALG00000000783	0	2.33167	-3.33167	0.0478	down
BAZ1B	ENSGALG00000000823	14.9348	27.1587	-1.76712	0.0476	down
PFDN1	ENSGALG00000000946	0	29.0572	-30.0572	5e-05	down
STT3A	ENSGALG00000000970	0	3.12231	-4.12231	5e-05	down
GJC1	ENSGALG00000000997	0	4.19204	-5.19204	5e-05	down
ZNF319	ENSGALG00000000999	0	2.10846	-3.10846	5e-05	down
STMN1	ENSGALG00000001475	6.77488	23.2132	-3.11429	0.0238	down
-	ENSGALG00000001496	0	3.41681	-4.41681	0.03865	down
MRPL20	ENSGALG00000001542	0	25.7929	-26.7929	5e-05	down
CWC25	ENSGALG00000001624	4.5556	16.4919	-3.14852	0.04355	down
PSKH1	ENSGALG00000001647	0	2.55047	-3.55047	5e-05	down
SEPT9	ENSGALG00000001656	5.49389	12.06	-2.01112	0.0434	down
-	ENSGALG00000001824	25.0692	79.8314	-3.10065	0.00715	down
BCAS2	ENSGALG00000002002	0	11.2476	-12.2476	5e-05	down
CDH1-A	ENSGALG00000002085	0	4.03905	-5.03905	5e-05	down
-	ENSGALG00000002102	0	15.2753	-16.2753	5e-05	down
FOXI1	ENSGALG00000002105	0	2.8076	-3.8076	5e-05	down
PARG	ENSGALG00000002117	1.04935	5.50066	-3.17206	0.01105	down
LSM10	ENSGALG00000002127	0	2.22891	-3.22891	0.02245	down
MRPL38	ENSGALG00000002194	12.6035	31.1213	-2.36125	0.02215	down
C1orf53	ENSGALG00000002224	0	3.01551	-4.01551	0.0235	down
C3orf18	ENSGALG00000002240	0	3.27011	-4.27011	0.03555	down
-	ENSGALG00000002326	10.1105	22.4692	-2.11234	0.021	down
MRPS17	ENSGALG00000002379	33.2626	84.2021	-2.48674	0.0249	down
TSPAN14	ENSGALG00000002414	0	6.62066	-7.62066	5e-05	down
MBL2	ENSGALG00000002507	138.401	262.348	-1.88914	0.0492	down
SLC23A1	ENSGALG00000002513	0	4.65145	-5.65145	5e-05	down
ST3GAL2	ENSGALG00000002651	0	2.59701	-3.59701	0.01065	down
OLFML2B	ENSGALG00000002667	0	2.70517	-3.70517	5e-05	down
MON1A	ENSGALG00000002919	2.55863	9.5187	-2.95583	0.0348	down
ZNF341	ENSGALG00000002968	0	4.4023	-5.4023	5e-05	down
CCL20	ENSGALG00000003003	0	10.4146	-11.4146	5e-05	down
TRIM25	ENSGALG00000003144	32.1377	62.3843	-1.91275	0.04815	down
HDAC1	ENSGALG00000003297	6.69535	16.8975	-2.32576	0.0227	down
RAI14	ENSGALG00000003353	0	1.89733	-2.89733	5e-05	down
USP49	ENSGALG00000003461	0	3.40121	-4.40121	5e-05	down
NT5C3B	ENSGALG00000003651	3.02131	11.7757	-3.177	0.0182	down
LSM11	ENSGALG00000003714	0	1.94106	-2.94106	0.03585	down
LIFR	ENSGALG00000003733	4.68215	14.014	-2.64231	0.04755	down
MYO18A	ENSGALG00000003741	0.687148	2.39868	-2.01445	0.027	down
ANO5	ENSGALG00000003748	1.18222	4.16524	-2.36697	0.03485	down
RGS9	ENSGALG00000004060	0	2.77246	-3.77246	5e-05	down
THSD4	ENSGALG00000004087	0	2.17989	-3.17989	5e-05	down
SLC16A6	ENSGALG00000004162	0	4.34026	-5.34026	5e-05	down
SRGN	ENSGALG00000004167	0	3.31009	-4.31009	0.0241	down
GOSR1	ENSGALG00000004326	3.324	12.5698	-3.13825	0.03435	down
OIT3	ENSGALG00000004345	10.0423	38.4477	-3.57242	0.00235	down
BRAT1	ENSGALG00000004348	0	3.56937	-4.56937	5e-05	down
WDR41	ENSGALG00000004350	0	3.91024	-4.91024	5e-05	down
MLXIP	ENSGALG00000004397	0	3.36131	-4.36131	5e-05	down
TNFRSF1B	ENSGALG00000004419	4.10414	10.8891	-2.32931	0.04295	down
-	ENSGALG00000004503	0	9.115	-10.115	5e-05	down
RAD51	ENSGALG00000004516	0	4.60339	-5.60339	5e-05	down
IPPK	ENSGALG00000004684	0	10.0904	-11.0904	5e-05	down
LEO1	ENSGALG00000004696	0	2.39499	-3.39499	5e-05	down
CEP89	ENSGALG00000004756	0	2.98878	-3.98878	5e-05	down
PTGES2	ENSGALG00000004779	4.15874	16.1711	-3.32855	0.0482	down
SAMD8	ENSGALG00000005004	0	8.17409	-9.17409	5e-05	down
RPS6KB1	ENSGALG00000005198	9.98796	22.528	-2.14125	0.0219	down
RNFT1	ENSGALG00000005205	2.79571	11.2182	-3.21895	0.0153	down
CCDC79	ENSGALG00000005214	0	4.17727	-5.17727	5e-05	down
ACKR2	ENSGALG00000005305	0	7.2832	-8.2832	5e-05	down
SYNRG	ENSGALG00000005468	1.45517	5.9537	-2.83227	0.01525	down
MRGBP	ENSGALG00000005531	0	9.28667	-10.2867	5e-05	down
-	ENSGALG00000005543	0	12.6171	-13.6171	5e-05	down
MYO1G	ENSGALG00000005644	0	1.95928	-2.95928	5e-05	down
ADM	ENSGALG00000005666	0	6.94121	-7.94121	5e-05	down
INOS	ENSGALG00000005693	1.52666	5.86013	-2.7151	0.02855	down
HMGXB3	ENSGALG00000005770	2.97867	7.28818	-2.08315	0.04525	down
TEX11	ENSGALG00000005775	0	2.52354	-3.52354	5e-05	down
-	ENSGALG00000005855	28.2832	64.3681	-2.23227	0.0337	down
PPYR1	ENSGALG00000005923	0	5.71762	-6.71762	5e-05	down
RPAP2	ENSGALG00000005953	0	1.88181	-2.88181	5e-05	down
TCEA2	ENSGALG00000005976	0	8.14584	-9.14584	5e-05	down
CLK4	ENSGALG00000006057	7.47567	20.7821	-2.56996	0.04155	down
EARS2	ENSGALG00000006122	0	5.4184	-6.4184	5e-05	down
CHMP1A	ENSGALG00000006161	0	6.59763	-7.59763	5e-05	down
KDM8	ENSGALG00000006301	0	5.16653	-6.16653	5e-05	down
-	ENSGALG00000006584	0	2.4785	-3.4785	0.04335	down
DET1	ENSGALG00000006750	0	3.22517	-4.22517	5e-05	down
USP19	ENSGALG00000006824	1.36133	6.48786	-3.17103	0.0115	down
C16orf52	ENSGALG00000006933	0	3.06111	-4.06111	0.0322	down
HDX	ENSGALG00000007041	0	2.92672	-3.92672	5e-05	down
DUSP12	ENSGALG00000007084	0	6.22681	-7.22681	5e-05	down
CPN1	ENSGALG00000007090	13.7582	35.2441	-2.45586	0.02325	down
-	ENSGALG00000007123	0	11.1761	-12.1761	5e-05	down
ABCD2	ENSGALG00000007142	17.054	34.1793	-1.94856	0.02695	down
EDNRB2	ENSGALG00000007466	5.78603	23.3667	-3.59072	0.00445	down
CETN2	ENSGALG00000007510	0	15.0967	-16.0967	5e-05	down
RUBCN	ENSGALG00000007557	1.2242	4.58023	-2.50887	0.0322	down
DPYSL3	ENSGALG00000007582	0	2.21707	-3.21707	5e-05	down
STAT1	ENSGALG00000007651	34.2032	85.7434	-2.46408	0.0137	down
EGR1	ENSGALG00000007669	43.586	91.6523	-2.07806	0.0424	down
TMEM104	ENSGALG00000007747	0	3.74277	-4.74277	5e-05	down
EIF4E3	ENSGALG00000007780	13.7854	33.2486	-2.31638	0.0267	down
PFDN4	ENSGALG00000007792	0	7.83816	-8.83816	5e-05	down
LDLRAD3	ENSGALG00000007895	0	6.583	-7.583	5e-05	down
COMMD3	ENSGALG00000007900	0	2.18434	-3.18434	0.04865	down
EFEMP1	ENSGALG00000007908	0	1.9709	-2.9709	0.0033	down
COQ10B	ENSGALG00000008046	83.3693	416.199	-4.94491	0.0038	down
NF2	ENSGALG00000008073	6.47125	22.2822	-3.11624	0.00875	down
IRS4	ENSGALG00000008107	4.757	18.8969	-3.45612	0.00705	down
MEST	ENSGALG00000008111	0	7.1762	-8.1762	5e-05	down
ANKRD16	ENSGALG00000008168	0	6.16573	-7.16573	0.0054	down
GAB3	ENSGALG00000008408	0	3.53149	-4.53149	5e-05	down
GYLTL1B	ENSGALG00000008418	4.86233	15.7667	-2.86007	0.013	down
SH2D1A	ENSGALG00000008447	0	19.9132	-20.9132	5e-05	down
ZFYVE19	ENSGALG00000008460	0	7.28252	-8.28252	5e-05	down
CARF	ENSGALG00000008474	0	2.54111	-3.54111	5e-05	down
RPAP1	ENSGALG00000008624	2.37432	6.07654	-2.09718	0.03855	down
C3H20ORF72	ENSGALG00000008698	0	4.87001	-5.87001	5e-05	down
RFC4	ENSGALG00000008703	0	2.77551	-3.77551	5e-05	down
-	ENSGALG00000008727	0	3.30999	-4.30999	5e-05	down
ZMYND19	ENSGALG00000008798	0	14.5045	-15.5045	5e-05	down
PIKFYVE	ENSGALG00000008842	5.28874	12.5937	-2.16159	0.01725	down
ADRB1	ENSGALG00000008949	0	6.63763	-7.63763	5e-05	down
NPDC1	ENSGALG00000009039	0	6.29159	-7.29159	0.04	down
CD99L2	ENSGALG00000009075	0	7.80953	-8.80953	5e-05	down
LSM8	ENSGALG00000009110	0	9.91982	-10.9198	0.0429	down
IDS	ENSGALG00000009154	5.36742	19.5188	-3.22247	0.0489	down
ECT2	ENSGALG00000009157	0	2.92526	-3.92526	5e-05	down
MND1	ENSGALG00000009212	0	2.69191	-3.69191	0.038	down
PDE11A	ENSGALG00000009215	16.1206	71.3114	-4.22365	0.0003	down
-	ENSGALG00000009227	0	2.24938	-3.24938	0.0281	down
LRAT	ENSGALG00000009276	0	3.74996	-4.74996	5e-05	down
TLR5	ENSGALG00000009392	0	2.01442	-3.01442	0.03595	down
SUSD6	ENSGALG00000009428	5.73178	22.9037	-3.55087	0.0079	down
C1H7ORF60	ENSGALG00000009440	0	4.55996	-5.55996	5e-05	down
TCN2	ENSGALG00000009536	36.8189	87.4474	-2.33871	0.04385	down
ATP6V1D	ENSGALG00000009570	9.49434	31.4632	-3.0934	0.0094	down
PDK4	ENSGALG00000009700	23.9902	77.3151	-3.13383	0.02415	down
MGST2	ENSGALG00000009803	0	2.99909	-3.99909	0.02535	down
MAML3	ENSGALG00000009809	1.75392	9.6246	-3.85799	0.0182	down
BBS5	ENSGALG00000009846	0	5.42748	-6.42748	5e-05	down
NEK2	ENSGALG00000009854	0	2.88168	-3.88168	0.04675	down
C4orf33	ENSGALG00000010108	0	2.46919	-3.46919	0.02555	down
SS1R	ENSGALG00000010139	22.194	69.2582	-3.02915	0.00755	down
EIF2B3	ENSGALG00000010140	0	6.87346	-7.87346	5e-05	down
SLC20A2	ENSGALG00000010159	13.9107	36.8461	-2.53818	0.00895	down
HSP90AB1	ENSGALG00000010175	0	2.30078	-3.30078	5e-05	down
SUCNR1	ENSGALG00000010362	0	2.21048	-3.21048	0.0391	down
TM4SF1	ENSGALG00000010430	0	2.19068	-3.19068	0.02335	down
-	ENSGALG00000010469	11.2358	28.3991	-2.40271	0.02615	down
BNIP3	ENSGALG00000010476	21.6001	68.6766	-3.08302	0.0129	down
GREM2	ENSGALG00000010773	0	3.06698	-4.06698	0.03585	down
GLRX5	ENSGALG00000011079	10.7355	27.7544	-2.45021	0.0205	down
CCDC85C	ENSGALG00000011139	0	3.67249	-4.67249	5e-05	down
EML1	ENSGALG00000011191	0	3.69491	-4.69491	5e-05	down
CINP	ENSGALG00000011372	0	14.7453	-15.7453	5e-05	down
RBMS3	ENSGALG00000011439	0	5.45863	-6.45863	5e-05	down
GADL1	ENSGALG00000011447	0	4.10092	-5.10092	5e-05	down
EAF2	ENSGALG00000011657	8.93718	25.6437	-2.68121	0.0203	down
CCR5	ENSGALG00000011732	3.74505	14.8019	-3.33019	0.0231	down
MGP	ENSGALG00000011740	0	1.99099	-2.99099	0.0363	down
C7orf55	ENSGALG00000011856	0	2.57888	-3.57888	0.0431	down
SYT16	ENSGALG00000011861	0	4.51989	-5.51989	5e-05	down
NFAM1	ENSGALG00000011872	0	2.45141	-3.45141	0.0457	down
CCR8	ENSGALG00000011954	0	4.75353	-5.75353	5e-05	down
TEF	ENSGALG00000011958	9.78475	23.6501	-2.28564	0.0489	down
FBXL2	ENSGALG00000011975	0	2.74297	-3.74297	5e-05	down
METTL14	ENSGALG00000012000	0	3.89083	-4.89083	5e-05	down
-	ENSGALG00000012085	0	4.93416	-5.93416	5e-05	down
ESYT3	ENSGALG00000012092	0	2.98526	-3.98526	5e-05	down
DNAJC24	ENSGALG00000012130	0	9.55612	-10.5561	5e-05	down
BMPER	ENSGALG00000012184	0	4.33738	-5.33738	5e-05	down
CGRRF1	ENSGALG00000012206	0	8.45354	-9.45354	5e-05	down
GPR137C	ENSGALG00000012401	0	2.46167	-3.46167	0.0359	down
IGFBP1	ENSGALG00000012437	6.68754	25.4185	-3.43653	0.00295	down
LRFN5	ENSGALG00000012505	0	3.91004	-4.91004	5e-05	down
GPD2	ENSGALG00000012543	0	3.87898	-4.87898	5e-05	down
PTCH1	ENSGALG00000012620	0.920962	3.40537	-2.29331	0.02565	down
RANBP9	ENSGALG00000012696	7.58671	20.6741	-2.52414	0.01235	down
STAB2	ENSGALG00000012751	4.08007	8.61074	-1.89185	0.03825	down
BPHL	ENSGALG00000012824	18.0204	38.9021	-2.09786	0.0236	down
PRC1	ENSGALG00000012836	0	2.46866	-3.46866	0.0359	down
HSD11B1L	ENSGALG00000012860	0	4.6386	-5.6386	0.02745	down
SSBP1	ENSGALG00000012876	0	9.36982	-10.3698	5e-05	down
KIAA1551	ENSGALG00000012936	7.04471	13.7605	-1.83481	0.04605	down
DENND5B	ENSGALG00000012944	16.4177	30.5432	-1.81099	0.04765	down
FAM60A	ENSGALG00000012946	0	7.28211	-8.28211	5e-05	down
SMARCD3	ENSGALG00000013049	0	5.52451	-6.52451	5e-05	down
PLXNB2	ENSGALG00000013146	11.0536	23.1899	-2.00686	0.022	down
LPCAT1	ENSGALG00000013189	4.08436	13.054	-2.76416	0.0421	down
OTUD7B	ENSGALG00000013348	0	3.96595	-4.96595	5e-05	down
MTHFD2	ENSGALG00000013480	0	3.17893	-4.17893	0.04485	down
PPP6R2	ENSGALG00000013499	5.56057	16.4711	-2.66305	0.0079	down
-	ENSGALG00000013528	0	7.14607	-8.14607	5e-05	down
ISG12(2)	ENSGALG00000013575	470.951	1107.72	-2.34923	0.01275	down
PDGFRL	ENSGALG00000013617	0	5.24245	-6.24245	5e-05	down
SLC7A2	ENSGALG00000013627	38.1252	84.4503	-2.18402	0.01125	down
MBP	ENSGALG00000013640	0	2.7271	-3.7271	5e-05	down
MTMR7	ENSGALG00000013641	0	5.05669	-6.05669	5e-05	down
CCDC28A	ENSGALG00000013834	0	3.54243	-4.54243	0.02985	down
CEP76	ENSGALG00000013858	0	2.96052	-3.96052	5e-05	down
CHIC2	ENSGALG00000013931	0	3.59572	-4.59572	0.0441	down
ATP8A1	ENSGALG00000014236	8.67143	18.8967	-2.05727	0.01775	down
FOXJ2	ENSGALG00000014329	1.68329	6.49312	-2.79251	0.0389	down
TSPAN9	ENSGALG00000014346	0	4.02626	-5.02626	5e-05	down
CASR	ENSGALG00000014407	0	3.28597	-4.28597	5e-05	down
RHOBTB3	ENSGALG00000014675	0	13.0108	-14.0108	5e-05	down
gp130	ENSGALG00000014716	35.319	72.151	-2.01412	0.02345	down
GABARAPL1	ENSGALG00000014723	0	15.7533	-16.7533	5e-05	down
-	ENSGALG00000014750	0	4.44876	-5.44876	5e-05	down
HSD3B2	ENSGALG00000014764	0	2.64	-3.64	5e-05	down
NDC80	ENSGALG00000014801	0	2.81182	-3.81182	5e-05	down
MTX3	ENSGALG00000014807	4.59585	12.3887	-2.39261	0.0315	down
TTC33	ENSGALG00000014826	0	12.3696	-13.3696	5e-05	down
RSPO3	ENSGALG00000014829	0	7.06455	-8.06455	5e-05	down
ZNF131	ENSGALG00000014859	0	6.52173	-7.52173	5e-05	down
PAIP1	ENSGALG00000014867	8.84827	25.9592	-2.73746	0.0245	down
GCNT4	ENSGALG00000014944	7.16758	19.0029	-2.44906	0.03265	down
METTL24	ENSGALG00000015060	0	4.67706	-5.67706	5e-05	down
PTAR1	ENSGALG00000015113	0	7.16363	-8.16363	5e-05	down
CMSS1	ENSGALG00000015267	0	8.47493	-9.47493	5e-05	down
-	ENSGALG00000015404	0	2.29648	-3.29648	5e-05	down
-	ENSGALG00000015429	0	12.4483	-13.4483	5e-05	down
FHL5	ENSGALG00000015573	0	3.04639	-4.04639	5e-05	down
ANKRD34B	ENSGALG00000015578	0	3.65726	-4.65726	5e-05	down
MFSD10	ENSGALG00000015652	0	3.08857	-4.08857	0.0238	down
TNIP2	ENSGALG00000015666	0	7.29454	-8.29454	5e-05	down
UBE2J1	ENSGALG00000015775	31.0932	66.1838	-2.0934	0.04865	down
CD8A	ENSGALG00000015816	0	2.3695	-3.3695	0.03315	down
HMGN3	ENSGALG00000015880	8.34805	32.9493	-3.6317	0.0231	down
PDP1	ENSGALG00000015943	7.14913	20.782	-2.67292	0.0043	down
ADAM33	ENSGALG00000016038	0	1.74069	-2.74069	5e-05	down
SAMD12	ENSGALG00000016115	0	3.24777	-4.24777	0.03585	down
B3GALT5	ENSGALG00000016128	0	2.3127	-3.3127	0.04205	down
Mx	ENSGALG00000016142	40.3219	90.2867	-2.20916	0.01985	down
TOP1MT	ENSGALG00000016146	3.47227	11.5925	-2.81568	0.0438	down
ST3GAL1	ENSGALG00000016210	0	3.58647	-4.58647	5e-05	down
-	ENSGALG00000016251	0	2.56956	-3.56956	0.0327	down
RAB23	ENSGALG00000016279	0	6.17171	-7.17171	5e-05	down
ANXA13	ENSGALG00000016360	0	4.52198	-5.52198	5e-05	down
MBOAT2	ENSGALG00000016412	42.6879	149.327	-3.44093	0.0042	down
VSNL1	ENSGALG00000016464	10.7236	36.6867	-3.2146	0.0314	down
WDR35	ENSGALG00000016477	0	1.71911	-2.71911	5e-05	down
EPHX2	ENSGALG00000016567	16.1438	37.1267	-2.22394	0.0368	down
-	ENSGALG00000016572	16.0528	39.2842	-2.36232	0.02165	down
CENPO	ENSGALG00000016609	0	1.92424	-2.92424	5e-05	down
STS	ENSGALG00000016622	2.30839	8.39048	-2.83838	0.0293	down
FGF14	ENSGALG00000016866	0	2.85827	-3.85827	0.0433	down
MTRF1	ENSGALG00000016951	4.40838	13.6754	-2.71346	0.049	down
CDADC1	ENSGALG00000017004	0	3.72692	-4.72692	5e-05	down
ATP7B	ENSGALG00000017021	14.4956	32.1947	-2.1422	0.01105	down
LHFP	ENSGALG00000017036	0	7.06807	-8.06807	5e-05	down
ATM	ENSGALG00000017159	3.2401	6.54702	-1.77992	0.0458	down
SESN3	ENSGALG00000017204	3.56893	16.1203	-3.74711	0.0123	down
PLEKHB1	ENSGALG00000017321	0	4.79579	-5.79579	5e-05	down
DOHH	ENSGALG00000017524	0	5.39449	-6.39449	5e-05	down
-	ENSGALG00000017553	0	4.04734	-5.04734	5e-05	down
-	ENSGALG00000018702	0	3.8761	-4.8761	0.02655	down
SLC6A12	ENSGALG00000019290	8.5568	32.5841	-3.51416	0.007	down
FAM206A	ENSGALG00000019524	0	3.02821	-4.02821	0.0359	down
TMX1	ENSGALG00000020340	0	4.09392	-5.09392	0.02255	down
-	ENSGALG00000020376	0	16.7374	-17.7374	5e-05	down
C20ORF7	ENSGALG00000020729	0	13.3455	-14.3455	5e-05	down
-	ENSGALG00000020877	0	2.63371	-3.63371	0.02985	down
-	ENSGALG00000020899	0	7.56319	-8.56319	5e-05	down
SLC22A4	ENSGALG00000021104	7.27903	23.71	-2.98465	0.01075	down
FAM173A	ENSGALG00000021364	6.44302	23.8469	-3.33828	0.0091	down
-	ENSGALG00000021479	0	5.84485	-6.84485	0.0342	down
SSH2	ENSGALG00000021572	0	3.12671	-4.12671	5e-05	down
IFI27L2	ENSGALG00000021627	22.2264	79.7245	-3.47555	0.0498	down
WDR18	ENSGALG00000021637	0	3.05105	-4.05105	5e-05	down
PAFAH2	ENSGALG00000021658	10.6001	34.0122	-3.01827	0.01805	down
-	ENSGALG00000021702	0	8.73587	-9.73587	5e-05	down
-	ENSGALG00000021838	0	7.81178	-8.81178	0.02325	down
PCP4	ENSGALG00000022819	0	18.5209	-19.5209	0.02365	down
-	ENSGALG00000023119	0	2.12882	-3.12882	0.03145	down
PDXP	ENSGALG00000023131	0	2.70634	-3.70634	5e-05	down
-	ENSGALG00000023297	0	3.32544	-4.32544	0.0228	down
-	ENSGALG00000023447	3.72051	16.5472	-3.71723	0.01355	down
-	ENSGALG00000023464	0	9.26255	-10.2625	5e-05	down
FBXO39	ENSGALG00000023480	0	3.21356	-4.21356	5e-05	down
AGPAT2	ENSGALG00000023517	49.9952	109.41	-2.16511	0.02975	down
IER5	ENSGALG00000023725	0	9.51949	-10.5195	0.02625	down
TREML2	ENSGALG00000023780	0	3.57575	-4.57575	5e-05	down
C22orf39	ENSGALG00000023833	0	3.18078	-4.18078	0.02375	down
-	ENSGALG00000023868	0	3.08996	-4.08996	0.02205	down
LMF2	ENSGALG00000023981	2.83992	9.90424	-2.8397	0.03835	down
-	ENSGALG00000024051	0	2.7075	-3.7075	5e-05	down
JAML	ENSGALG00000024072	0	2.16097	-3.16097	0.0445	down
DNAJC30	ENSGALG00000024101	0	4.14984	-5.14984	0.03775	down
ECHS1	ENSGALG00000024271	18.2042	55.8048	-2.95794	0.0332	down
-	ENSGALG00000024395	0	2.47928	-3.47928	0.02325	down
HSBP1L1	ENSGALG00000024483	0	19.6186	-20.6186	5e-05	down
C4orf48	ENSGALG00000024486	0	5.73851	-6.73851	0.03555	down
NQO2	ENSGALG00000025747	2.16468	9.36246	-3.27441	0.0262	down
-	ENSGALG00000025773	0	4.13193	-5.13193	0.0301	down
-	ENSGALG00000025807	0	4.5048	-5.5048	0.02325	down
STAT4	ENSGALG00000025974	1.94686	9.94501	-3.71413	0.01405	down
-	ENSGALG00000026188	0.905276	4.7101	-2.99699	0.00625	down
ZNF362	ENSGALG00000026558	0	6.70686	-7.70686	5e-05	down
IKZF5	ENSGALG00000026700	1.14119	5.31703	-2.95024	0.0113	down
DNAJC28	ENSGALG00000026710	0	5.2027	-6.2027	5e-05	down
JMJD7	ENSGALG00000026846	0	7.8391	-8.8391	5e-05	down
CLDND1	ENSGALG00000027337	24.0523	70.8459	-2.86784	0.00175	down
SLC46A2	ENSGALG00000027345	0	4.06785	-5.06785	5e-05	down
KLF9	ENSGALG00000027374	8.80937	24.8253	-2.63272	0.034	down
HIST1H2B5	ENSGALG00000027382	0	4.11134	-5.11134	0.02255	down
H2A-VIII	ENSGALG00000027425	0	4.09836	-5.09836	0.0238	down
C18orf63	ENSGALG00000027574	0	3.92287	-4.92287	5e-05	down
HIST1H2B7	ENSGALG00000027594	0	3.0277	-4.0277	0.03595	down
-	ENSGALG00000027637	0	14.0177	-15.0177	5e-05	down
NDUFB4	ENSGALG00000027688	5.1983	17.4746	-2.98059	0.0484	down
CTDSP1	ENSGALG00000027768	0	10.5804	-11.5804	5e-05	down
CHAC1	ENSGALG00000027874	24.9786	145.028	-5.62109	0.0008	down
GPN2	ENSGALG00000027909	0	5.63376	-6.63376	5e-05	down
EXTL2	ENSGALG00000027984	2.08203	7.96388	-2.90843	0.0311	down
OVCA2	ENSGALG00000028369	0	2.25494	-3.25494	0.0238	down
Fgf19	ENSGALG00000028376	0	2.51451	-3.51451	5e-05	down
SERPINA12	ENSGALG00000028598	0	1.93015	-2.93015	5e-05	down
CNP1	ENSGALG00000028638	0	4.17074	-5.17074	0.0235	down
-	ENSGALG00000028891	0	26.6467	-27.6467	0.02855	down
ZNF706	ENSGALG00000028918	3.9495	16.2233	-3.47981	0.0196	down
CMPK2	ENSGALG00000028982	33.0978	70.1189	-2.08573	0.0202	down
