# Supplementary material for: Differential DNA Methylation and Gene Expression Between ALV-J-Positive and ALV-J-Negative Chickens
Source: Front Vet Sci. 2021 May 31;8:659840. doi: 10.3389/fvets.2021.659840 (PMC8203102; doi:10.3389/fvets.2021.659840)
Supplement: Supplementary Table 9 — Significantly enriched pathways for DEGs. [file Table_9.XLS]

## Sheet: Table S9
Table S9. Significantly enriched pathways for DEGs.
PathwayID	Definition	OriginalWebSite	Fisher-Pvalue	SelectionCounts	SelectionSize	Count	Size	FDR	Enrichment_Score	GeneRatio	Genes
gga00603	Glycosphingolipid biosynthesis - globo series - Gallus gallus (chicken)	http://www.genome.jp/kegg-bin/show_pathway?gga00603+427985+396140+395139	0.00109575	3	79	12	4393	0.177511	2.96029	0.037975	B3GALT5//ST3GAL1//ST3GAL2
gga00512	Mucin type O-Glycan biosynthesis - Gallus gallus (chicken)	http://www.genome.jp/kegg-bin/show_pathway?gga00512+427207+396140+395139	0.0108067	3	79	26	4393	0.875343	1.96631	0.037975	GCNT4//ST3GAL1//ST3GAL2
gga00604	Glycosphingolipid biosynthesis - ganglio series - Gallus gallus (chicken)	http://www.genome.jp/kegg-bin/show_pathway?gga00604+396140+395139	0.0219073	2	79	13	4393	1	1.65941	0.025316	ST3GAL1//ST3GAL2
gga00533	Glycosaminoglycan biosynthesis - keratan sulfate - Gallus gallus (chicken)	http://www.genome.jp/kegg-bin/show_pathway?gga00533+396140+395139	0.0252641	2	79	14	4393	1	1.5975	0.025316	ST3GAL1//ST3GAL2
gga03430	Mismatch repair - Gallus gallus (chicken)	http://www.genome.jp/kegg-bin/show_pathway?gga03430+424958+418122	0.0492235	2	79	20	4393	1	1.30783	0.025316	RFC4//SSBP1
gga00100	Steroid biosynthesis - Gallus gallus (chicken)	http://www.genome.jp/kegg-bin/show_pathway?gga00100+420548+422038+424367+424037+422423+422302+424424+420335	5.31649e-11	8	69	17	4393	8.61271e-09	10.2744	0.115942	CYP51A1//FDFT1//HSD17B7//LSS//MSMO1//NSDHL//SOAT1//SQLE
gga00051	Fructose and mannose metabolism - Gallus gallus (chicken)	http://www.genome.jp/kegg-bin/show_pathway?gga00051+418171+769292+423698	0.0111185	3	69	30	4393	0.657357	1.95395	0.043478	AKR1B1L//GMPPA//HKDC1
gga00052	Galactose metabolism - Gallus gallus (chicken)	http://www.genome.jp/kegg-bin/show_pathway?gga00052+418171+424171+423698	0.0121733	3	69	31	4393	0.657357	1.91459	0.043478	AKR1B1L//G6PC2//HKDC1
gga04141	Protein processing in endoplasmic reticulum - Gallus gallus (chicken)	http://www.genome.jp/kegg-bin/show_pathway?gga04141+424115+418787+423711+416724+776639+419421	0.0261145	6	69	146	4393	1	1.58312	0.086957	DNAJC10//DNAJC3//SAR1A//SEC23B//SEC61G//UBE2J2
gga03060	Protein export - Gallus gallus (chicken)	http://www.genome.jp/kegg-bin/show_pathway?gga03060+776639+396234	0.0458883	2	69	22	4393	1	1.3383	0.028986	SEC61G//SPCS3
