# Supplementary material for: Differential DNA Methylation and Gene Expression Between ALV-J-Positive and ALV-J-Negative Chickens
Source: Front Vet Sci. 2021 May 31;8:659840. doi: 10.3389/fvets.2021.659840 (PMC8203102; doi:10.3389/fvets.2021.659840)
Supplement: Supplementary Table 10 — Integrated analysis of MeDIP-seq and RNA-seq data. [file Table_10.XLS]

## Sheet: Table S10
Table S10. Integrated analysis of MeDIP-seq and RNA-seq data.
MeDIP												RNA
chromosome	DMR Start	DMR End	[ALV-J-positive chickens] Normalization	[ALV-J-negative chickens] Normalization	Fold change[(ALV-J-positive chickens+0.1)/(ALV-J-negative chickens+0.1)]	P-value	Methylation state ALV-J-positive chickens_vs_ ALV-J-negative chickens	RefSeq_name	GeneSymbol	Peak_classification	Peak_To_TSS	gene	gene_id	[ALV-J-positive chickens] Normalization	[ALV-J-negative chickens] Normalization	Fold change[(ALV-J-positive chickens+1)/(ALV-J-negative chickens+1)]	p_value	Regulation of genes (ALV-J-positive chickens_vs_ ALV-J-negative chickens）
chr1	138610273	138576010	1.68	12.73	-7.20787	1.16702e-05	hypomethylation	NM_001030815	ANKRD10	intergenic	-56787	ANKRD10	ENSGALG00000016850	8.67925	1.62219	3.69128	0.0069	up
chr2	24823338	24831594	6.77	20.62	-3.01601	2.67711e-06	hypomethylation	NM_001012557	C1GALT1	intergenic	13752	C1GALT1	ENSGALG00000009752	14.9224	6.60123	2.09471	0.02575	up
chr23	1392503	1394720	1.66	8.21	-4.72159	0.00179418	hypomethylation	NM_204718	CITED4	intergenic	-179653	CITED4	ENSGALG00000000678	88.9113	41.8181	2.09984	0.0183	up
chr23	1392503	1394720	2.35	7.71	-3.18776	0.00391671	hypomethylation	NM_204718	CITED4	intergenic	-22633	CITED4	ENSGALG00000000678	88.9113	41.8181	2.09984	0.0183	up
chr3	30398551	30414526	2.4	8.47	-3.428	0.00143586	hypomethylation	NM_001031057	FAM98A	upstream	-8101	FAM98A	ENSGALG00000010428	11.2954	2.01175	4.08248	0.00565	up
chr4	17592302	17566154	13.8	30.51	-2.20216	0.000172539	hypomethylation	NM_205361	GPR50	intron	5212	GPR50	ENSGALG00000009067	2.27129	0	3.27129	0.0312	up
chr14	5162152	5158285	3.02	10.44	-3.37821	0.000508962	hypomethylation	NM_001277553	GRAP	intron	2792	GRAP	ENSGALG00000005094	2.43062	0	3.43062	0.025	up
chrZ	23884342	23867093	2.67	8.79	-3.20939	0.00226042	hypomethylation	NM_204485	HMGCR	intergenic	-83318	HMGCR	ENSGALG00000014948	131.747	38.1943	3.3869	0.0001	up
chr3	15846476	15827661	11.51	25.01	-2.16279	0.00021046	hypomethylation	NM_001305651	HNRNPLL	intergenic	36136	HNRNPLL	ENSGALG00000008504	9.38138	2.32499	3.12223	0.03575	up
chr8	3793747	3787876	6.06	19.15	-3.125	6.14256e-06	hypomethylation	NM_001277507	HSD17B7	promoter	1637	HSD17B7	ENSGALG00000002681	25.9532	8.62813	2.79942	0.0316	up
chr8	3793747	3787876	6.06	19.15	-3.125	6.14256e-06	hypomethylation	NM_001277506	HSD17B7	promoter	1637	HSD17B7	ENSGALG00000002681	25.9532	8.62813	2.79942	0.0316	up
chr14	8783750	8795634	5.04	18.56	-3.63035	3.03934e-05	hypomethylation	NM_001159715	KDELR2	upstream	-16220	KDELR2	ENSGALG00000007089	186.456	97.1547	1.9098	0.02375	up
chr9	21589007	21612223	1	7.87	-7.24545	0.000221962	hypomethylation	NM_001007963	KPNA4	intergenic	-48467	KPNA4	ENSGALG00000009549	97.9211	38.8935	2.47963	0.0051	up
chr9	21589007	21612223	8.77	19.2	-2.17587	0.000746754	hypomethylation	NM_001007963	KPNA4	upstream	-17397	KPNA4	ENSGALG00000009549	97.9211	38.8935	2.47963	0.0051	up
chr18	5933224	5919929	4.05	15.61	-3.78554	0.00012254	hypomethylation	NM_001030704	MMD	intergenic	-67276	MMD	ENSGALG00000003078	46.6526	23.5856	1.93823	0.03085	up
chr18	5933224	5919929	6.81	23.34	-3.39219	0.000507359	hypomethylation	NM_001030704	MMD	intergenic	-21366	MMD	ENSGALG00000003078	46.6526	23.5856	1.93823	0.03085	up
chr18	5933224	5919929	13.46	28.8	-2.13127	0.00116593	hypomethylation	NM_001030704	MMD	upstream	-6326	MMD	ENSGALG00000003078	46.6526	23.5856	1.93823	0.03085	up
chr4	23326893	23333145	2.35	9.45	-3.89796	0.00096369	hypomethylation	NM_001006438	MSMO1	intergenic	17037	MSMO1	ENSGALG00000009560	803.749	361.253	2.22151	0.01485	up
chr2	6183878	6200825	7.45	18.5	-2.46358	0.0027472	hypomethylation	NM_001277495	NUB1	intergenic	25022	NUB1	ENSGALG00000006181	27.648	9.3716	2.76216	0.02295	up
chr3	96358263	96350199	0.68	6.54	-8.51282	0.000142547	hypomethylation	NM_001167766	ODC1	upstream	-14517	ODC1	ENSGALG00000016444	25.7965	5.30103	4.25272	0.0235	up
chr3	96358263	96350199	1.33	6.4	-4.54545	0.00168639	hypomethylation	NM_001167766	ODC1	intergenic	-29037	ODC1	ENSGALG00000016444	25.7965	5.30103	4.25272	0.0235	up
chr22	4027420	4048078	1.68	6.77	-3.85955	0.00271903	hypomethylation	NM_001031382	OGDH	intergenic	-67940	OGDH	ENSGALG00000014155	24.907	12.3162	1.94552	0.03705	up
chr22	4027420	4048078	2.35	8.4	-3.46939	0.00342571	hypomethylation	NM_001031382	OGDH	intergenic	-487650	OGDH	ENSGALG00000014155	24.907	12.3162	1.94552	0.03705	up
chr8	27416050	27426074	1.35	6.21	-4.35172	0.00469363	hypomethylation	NM_001031291	PDE4B	intergenic	-20240	PDE4B	ENSGALG00000011094	18.3328	6.99592	2.41783	0.0246	up
chr2	52714157	52717910	1.34	6.85	-4.82639	0.0011157	hypomethylation	NM_001302188	SEC61G	intergenic	152713	SEC61G	ENSGALG00000013107	126.204	46.5347	2.67602	0.0373	up
chr2	52714157	52717910	9.35	19.73	-2.09841	0.00430548	hypomethylation	NM_001302188	SEC61G	intergenic	31193	SEC61G	ENSGALG00000013107	126.204	46.5347	2.67602	0.0373	up
chr23	2251391	2237790	2.37	10.53	-4.30364	0.00422185	hypomethylation	NM_001114972	SEPN1	upstream	-6749	SEPN1	ENSGALG00000001003	30.1706	8.45276	3.29751	0.01105	up
chr23	2251391	2237790	4.43	11.69	-2.60265	0.00144652	hypomethylation	NM_001114972	SEPN1	intron	4081	SEPN1	ENSGALG00000001003	30.1706	8.45276	3.29751	0.01105	up
chr12	14346560	14427331	0	6.8	-69	9.09077e-07	hypomethylation	NM_001277843	SLC25A26	intergenic	-78660	SLC25A26	ENSGALG00000007467	7.9324	0	8.9324	5e-05	up
chr12	14346560	14427331	3.38	10.85	-3.14655	0.0020723	hypomethylation	NM_001277843	SLC25A26	intergenic	-229810	SLC25A26	ENSGALG00000007467	7.9324	0	8.9324	5e-05	up
chr12	14346560	14427331	7.44	18.53	-2.47082	0.0014891	hypomethylation	NM_001277843	SLC25A26	intergenic	-122810	SLC25A26	ENSGALG00000007467	7.9324	0	8.9324	5e-05	up
chr4	43812166	43816806	8.45	18.94	-2.2269	0.00447237	hypomethylation	NM_205297	SPCS3	intergenic	5224	SPCS3	ENSGALG00000010839	104.742	43.2013	2.39228	0.0318	up
chr2	138265072	138279203	21.48	45.51	-2.11353	0.000318806	hypomethylation	NM_001194927	SQLE	exon	13628	SQLE	ENSGALG00000016331	142.145	64.8284	2.17452	0.012	up
chr6	10420885	10434399	7.8	20.45	-2.60127	0.000189263	hypomethylation	NM_001006498	SUPV3L1	promoter	1085	SUPV3L1	ENSGALG00000004197	7.9392	2.87163	2.3089	0.03055	up
chr6	4699960	4694958	0	11.49	-115.9	2.96279e-09	hypomethylation	NM_204100	TFAM	upstream	-4540	TFAM	ENSGALG00000002703	20.5435	4.88843	3.65862	0.023	up
chr3	18752872	18690002	1.01	9.22	-8.3964	6.75032e-05	hypomethylation	NM_001031045	TGFB2	upstream	-6728	TGFB2	ENSGALG00000009612	3.5403	0	4.5403	5e-05	up
chr3	18752872	18690002	9.13	46.81	-5.08234	1.66543e-11	hypomethylation	NM_001031045	TGFB2	promoter	-1808	TGFB2	ENSGALG00000009612	3.5403	0	4.5403	5e-05	up
chr4	31400288	31410848	3.73	12.28	-3.23238	0.00274869	hypomethylation	NM_001008468	TMEM184C	intergenic	16052	TMEM184C	ENSGALG00000010019	30.9279	15.9705	1.88138	0.04455	up
chrZ	37461214	37563695	4.72	13.7	-2.86307	0.000615024	hypomethylation	NM_001277836	VPS13A	intergenic	-25014	VPS13A	ENSGALG00000015170	6.11599	2.18228	2.23613	0.0187	up
chr15	8831280	8822951	8.43	29.59	-3.48066	4.83215e-05	hypomethylation	NM_001007839	YWHAH	upstream	-10880	YWHAH	ENSGALG00000006743	24.394	4.66182	4.48513	0.0199	up
chr15	8831280	8822951	12.79	26.23	-2.04267	0.000190418	hypomethylation	NM_001007839	YWHAH	upstream	-3080	YWHAH	ENSGALG00000006743	24.394	4.66182	4.48513	0.0199	up
chr4	89113736	89090138	6.77	1.01	6.18919	0.000141521	hypermethylation	NM_001082418	ADAM33	intergenic	25526	ADAM33	ENSGALG00000016038	0	1.74069	-2.74069	5e-05	down
chr4	89113736	89090138	5.4	1.25	4.07407	0.00274692	hypermethylation	NM_001082418	ADAM33	intergenic	83206	ADAM33	ENSGALG00000016038	0	1.74069	-2.74069	5e-05	down
chr4	89113736	89090138	11.15	4.57	2.40899	0.00310417	hypermethylation	NM_001082418	ADAM33	intergenic	67486	ADAM33	ENSGALG00000016038	0	1.74069	-2.74069	5e-05	down
chr2	137733434	137710013	6.09	1.24	4.6194	0.00094102	hypermethylation	NM_001199501	ANXA13	intergenic	-69596	ANXA13	ENSGALG00000016360	0	4.52198	-5.52198	5e-05	down
chr2	48249944	48103435	9.12	2.6	3.41481	0.000818433	hypermethylation	NM_001007080	BMPER	intergenic	-135756	BMPER	ENSGALG00000012184	0	4.33738	-5.33738	5e-05	down
chr2	48249944	48103435	11.19	3.97	2.77396	0.00345268	hypermethylation	NM_001007080	BMPER	intron	27544	BMPER	ENSGALG00000012184	0	4.33738	-5.33738	5e-05	down
chr2	48249944	48103435	13.82	6.51	2.1059	0.00284334	hypermethylation	NM_001007080	BMPER	intron	24094	BMPER	ENSGALG00000012184	0	4.33738	-5.33738	5e-05	down
chr4	82694838	82682993	10.43	3.99	2.57457	0.00334359	hypermethylation	NM_001293173	C4orf48	intergenic	105328	C4orf48	ENSGALG00000024486	0	5.73851	-6.73851	0.03555	down
chr4	82694838	82682993	16.92	6.77	2.47744	0.00318729	hypermethylation	NM_001293173	C4orf48	intergenic	128028	C4orf48	ENSGALG00000024486	0	5.73851	-6.73851	0.03555	down
chr4	85275284	85272101	7.76	1.98	3.77885	0.000895868	hypermethylation	NM_001048080	CD8A	intergenic	-65956	CD8A	ENSGALG00000015816	0	2.3695	-3.3695	0.03315	down
chr4	11242793	11247198	9.45	0.63	13.0822	4.40693e-06	hypermethylation	NM_001277640	CETN2	upstream	-3143	CETN2	ENSGALG00000007510	0	15.0967	-16.0967	5e-05	down
chr4	11242793	11247198	25	12.42	2.00479	0.000966844	hypermethylation	NM_001277640	CETN2	intergenic	126637	CETN2	ENSGALG00000007510	0	15.0967	-16.0967	5e-05	down
chr5	49498656	49493470	14.24	5.85	2.41008	0.00240894	hypermethylation	NM_001277503	CINP	intergenic	42056	CINP	ENSGALG00000011372	0	14.7453	-15.7453	5e-05	down
chr1	76430010	76431726	15.51	6.24	2.46215	0.00233964	hypermethylation	NM_001193616	CNP1	promoter	-1640	CNP1	ENSGALG00000028638	0	4.17074	-5.17074	0.0235	down
chr6	21583787	21590251	23.06	10.54	2.17669	0.00166599	hypermethylation	NM_001277254	CPN1	exon	4963	CPN1	ENSGALG00000007090	13.7582	35.2441	-2.45586	0.02325	down
chr1	78614090	78618004	8.39	2.57	3.17978	0.00480381	hypermethylation	NM_001278099	DUSP12	intergenic	10120	DUSP12	ENSGALG00000007084	0	6.22681	-7.22681	5e-05	down
chr8	19816359	19731130	20.14	8.84	2.26398	0.00190027	hypermethylation	NM_001031280	EIF2B3	upstream	-16261	EIF2B3	ENSGALG00000010140	0	6.87346	-7.87346	5e-05	down
chr8	19816359	19731130	23.2	10.92	2.11434	0.00163158	hypermethylation	NM_001031280	EIF2B3	intron	57169	EIF2B3	ENSGALG00000010140	0	6.87346	-7.87346	5e-05	down
chr14	13176883	13178792	12.21	4.19	2.86946	0.00144783	hypermethylation	NM_001277162	FAM173A	promoter	1097	FAM173A	ENSGALG00000021364	6.44302	23.8469	-3.33828	0.0091	down
chr14	13176883	13178792	12.21	4.19	2.86946	0.00144783	hypermethylation	NM_001277153	FAM173A	promoter	1097	FAM173A	ENSGALG00000021364	6.44302	23.8469	-3.33828	0.0091	down
chr14	13176883	13178792	12.21	4.19	2.86946	0.00144783	hypermethylation	NM_001277152	FAM173A	promoter	1097	FAM173A	ENSGALG00000021364	6.44302	23.8469	-3.33828	0.0091	down
chr14	13176883	13178792	12.21	4.19	2.86946	0.00144783	hypermethylation	NM_001277151	FAM173A	promoter	1097	FAM173A	ENSGALG00000021364	6.44302	23.8469	-3.33828	0.0091	down
chr1	142223100	142606863	9.45	1.37	6.4966	3.75436e-05	hypermethylation	NM_204777	FGF14	intergenic	535770	FGF14	ENSGALG00000016866	0	2.85827	-3.85827	0.0433	down
chr1	142223100	142606863	8.46	1.51	5.31677	0.000218996	hypermethylation	NM_204777	FGF14	intergenic	799560	FGF14	ENSGALG00000016866	0	2.85827	-3.85827	0.0433	down
chr1	142223100	142606863	14.46	6.82	2.10405	0.00298149	hypermethylation	NM_204777	FGF14	intron	267790	FGF14	ENSGALG00000016866	0	2.85827	-3.85827	0.0433	down
chr3	72220633	72192916	7.4	2.02	3.53774	0.00170441	hypermethylation	NM_001277723	FHL5	intergenic	378643	FHL5	ENSGALG00000015573	0	3.04639	-4.04639	5e-05	down
chr5	45330709	45337050	5.41	0.33	12.814	9.44378e-05	hypermethylation	NM_001008472	GLRX5	intergenic	-29789	GLRX5	ENSGALG00000011079	10.7355	27.7544	-2.45021	0.0205	down
chr19	6271247	6293499	9.81	3.52	2.73757	0.00257666	hypermethylation	NM_001006222	GOSR1	intron	3133	GOSR1	ENSGALG00000004326	3.324	12.5698	-3.13825	0.03435	down
chr4	8906960	8943986	10.49	2.29	4.43096	0.000174397	hypermethylation	NM_001031120	HDX	intergenic	139660	HDX	ENSGALG00000007041	0	2.92672	-3.92672	5e-05	down
chr4	8906960	8943986	5.74	1.33	4.08392	0.00245899	hypermethylation	NM_001031120	HDX	intergenic	192180	HDX	ENSGALG00000007041	0	2.92672	-3.92672	5e-05	down
chr4	8906960	8943986	24.1	9.25	2.58824	0.000262178	hypermethylation	NM_001031120	HDX	intergenic	150620	HDX	ENSGALG00000007041	0	2.92672	-3.92672	5e-05	down
chr4	8906960	8943986	21.32	8.73	2.42582	0.000555455	hypermethylation	NM_001031120	HDX	intergenic	132600	HDX	ENSGALG00000007041	0	2.92672	-3.92672	5e-05	down
chr4	8906960	8943986	12.44	5.17	2.37951	0.00126313	hypermethylation	NM_001031120	HDX	intergenic	142080	HDX	ENSGALG00000007041	0	2.92672	-3.92672	5e-05	down
chr1	77964473	77954023	5.74	0.67	7.58442	0.000258849	hypermethylation	NM_205118	HSD3B2	intergenic	-126577	HSD3B2	ENSGALG00000014764	0	2.64	-3.64	5e-05	down
chr1	77964473	77954023	8.83	1.63	5.16185	0.000312877	hypermethylation	NM_205118	HSD3B2	intron	7683	HSD3B2	ENSGALG00000014764	0	2.64	-3.64	5e-05	down
chr1	77964473	77954023	15.53	7.7	2.00385	0.00466928	hypermethylation	NM_205118	HSD3B2	intergenic	-108677	HSD3B2	ENSGALG00000014764	0	2.64	-3.64	5e-05	down
chr4	18031745	18046380	7.41	2.33	3.09053	0.00349197	hypermethylation	NM_001277660	IDS	upstream	-13285	IDS	ENSGALG00000009154	5.36742	19.5188	-3.22247	0.0489	down
chr2	54999714	55005949	9.68	0.99	8.97248	6.23544e-06	hypermethylation	NM_001001294	IGFBP1	intergenic	-63204	IGFBP1	ENSGALG00000012437	6.68754	25.4185	-3.43653	0.00295	down
chr6	30967338	30952997	13.15	6.16	2.11661	0.00420406	hypermethylation	NM_001031595	IKZF5	intergenic	134758	IKZF5	ENSGALG00000026700	1.14119	5.31703	-2.95024	0.0113	down
chr5	24424420	24430668	9.84	1.92	4.92079	0.000283989	hypermethylation	NM_001114659	JMJD7	intergenic	107830	JMJD7	ENSGALG00000026846	0	7.8391	-8.8391	5e-05	down
chr1	606054	601787	30.33	13.67	2.20988	0.000241557	hypermethylation	NM_001031572	LMF2	intergenic	16684	LMF2	ENSGALG00000023981	2.83992	9.90424	-2.8397	0.03835	down
chr2	90566390	90584146	7.39	1.26	5.50735	0.000103458	hypermethylation	NM_205280	MBP	intergenic	570730	MBP	ENSGALG00000013640	0	2.7271	-3.7271	5e-05	down
chr2	90566390	90584146	11.48	2.3	4.825	4.77102e-05	hypermethylation	NM_205280	MBP	intergenic	52190	MBP	ENSGALG00000013640	0	2.7271	-3.7271	5e-05	down
chr2	90566390	90584146	21.6	4.97	4.28008	0.000540662	hypermethylation	NM_205280	MBP	intron	7500	MBP	ENSGALG00000013640	0	2.7271	-3.7271	5e-05	down
chr2	90566390	90584146	8.16	2.27	3.48523	0.00496578	hypermethylation	NM_205280	MBP	intergenic	392590	MBP	ENSGALG00000013640	0	2.7271	-3.7271	5e-05	down
chr2	90566390	90584146	13.21	4.17	3.1171	0.00131867	hypermethylation	NM_205280	MBP	intergenic	211210	MBP	ENSGALG00000013640	0	2.7271	-3.7271	5e-05	down
chr2	90566390	90584146	18.84	6.38	2.92284	0.00084054	hypermethylation	NM_205280	MBP	intergenic	254990	MBP	ENSGALG00000013640	0	2.7271	-3.7271	5e-05	down
chr2	90566390	90584146	15.9	7.07	2.23152	0.00322062	hypermethylation	NM_205280	MBP	intergenic	601870	MBP	ENSGALG00000013640	0	2.7271	-3.7271	5e-05	down
chr19	4848689	4851368	17.93	8.32	2.14133	0.00104198	hypermethylation	NM_001198647	MRPS17	upstream	-4049	MRPS17	ENSGALG00000002379	33.2626	84.2021	-2.48674	0.0249	down
chr1	107508482	107561203	10.48	1.63	6.11561	2.60278e-06	hypermethylation	NM_001278148	PCP4	intergenic	145988	PCP4	ENSGALG00000022819	0	18.5209	-19.5209	0.02365	down
chr2	24043175	24033794	6.09	0.93	6.00971	0.000446921	hypermethylation	NM_001199909	PDK4	intergenic	-187295	PDK4	ENSGALG00000009700	23.9902	77.3151	-3.13383	0.02415	down
chr2	24043175	24033794	13.2	4	3.2439	0.000246056	hypermethylation	NM_001199909	PDK4	intergenic	-87475	PDK4	ENSGALG00000009700	23.9902	77.3151	-3.13383	0.02415	down
chr2	125683594	125690722	26.28	12.57	2.08208	0.000190064	hypermethylation	NM_001199910	PDP1	intergenic	-25024	PDP1	ENSGALG00000015943	7.14913	20.782	-2.67292	0.0043	down
chr13	957652	928207	15.84	6.72	2.33724	0.0019917	hypermethylation	NM_001277146	PFDN1	intergenic	47152	PFDN1	ENSGALG00000000946	0	29.0572	-30.0572	5e-05	down
chr13	957652	928207	15.84	6.72	2.33724	0.0019917	hypermethylation	NM_001277147	PFDN1	intergenic	47152	PFDN1	ENSGALG00000000946	0	29.0572	-30.0572	5e-05	down
chr13	957652	928207	15.84	6.72	2.33724	0.0019917	hypermethylation	NM_001277148	PFDN1	intergenic	47152	PFDN1	ENSGALG00000000946	0	29.0572	-30.0572	5e-05	down
chr13	957652	928207	15.84	6.72	2.33724	0.0019917	hypermethylation	NR_102330	PFDN1	intergenic	47152	PFDN1	ENSGALG00000000946	0	29.0572	-30.0572	5e-05	down
chr13	957652	928207	15.84	6.72	2.33724	0.0019917	hypermethylation	NR_102331	PFDN1	intergenic	47152	PFDN1	ENSGALG00000000946	0	29.0572	-30.0572	5e-05	down
chr13	957652	928207	15.84	6.72	2.33724	0.0019917	hypermethylation	NR_102332	PFDN1	intergenic	47152	PFDN1	ENSGALG00000000946	0	29.0572	-30.0572	5e-05	down
chr1	194710220	194717773	12.78	5.79	2.18676	0.0035323	hypermethylation	NM_001012546	PLEKHB1	intergenic	-23700	PLEKHB1	ENSGALG00000017321	0	4.79579	-5.79579	5e-05	down
chr1	194710220	194717773	21.16	10.34	2.0364	0.00328469	hypermethylation	NM_001012546	PLEKHB1	intergenic	-105910	PLEKHB1	ENSGALG00000017321	0	4.79579	-5.79579	5e-05	down
chr3	86152753	86161519	6.07	1.31	4.37589	0.00094102	hypermethylation	NM_001110060	RAB23	intergenic	139647	RAB23	ENSGALG00000016279	0	6.17171	-7.17171	5e-05	down
chr3	86152753	86161519	9.08	2.91	3.04983	0.00161138	hypermethylation	NM_001110060	RAB23	intergenic	201167	RAB23	ENSGALG00000016279	0	6.17171	-7.17171	5e-05	down
chr18	3760264	3808645	6.38	1.31	4.59574	0.00135573	hypermethylation	NM_001030701	2017-09-09	intergenic	-109824	2017-09-09	ENSGALG00000001656	5.49389	12.06	-2.01112	0.0434	down
chr18	3760264	3808645	6.4	1.54	3.96341	0.00168639	hypermethylation	NM_001030701	2017-09-09	intergenic	-179404	2017-09-09	ENSGALG00000001656	5.49389	12.06	-2.01112	0.0434	down
chr18	3760264	3808645	23.18	8.36	2.75177	0.000150144	hypermethylation	NM_001030701	2017-09-09	upstream	-14224	2017-09-09	ENSGALG00000001656	5.49389	12.06	-2.01112	0.0434	down
chr18	3760264	3808645	146	66.69	2.18745	0.00201483	hypermethylation	NM_001030701	2017-09-09	intergenic	-107064	2017-09-09	ENSGALG00000001656	5.49389	12.06	-2.01112	0.0434	down
chr18	3760264	3808645	33.6	15.49	2.16164	0.000135673	hypermethylation	NM_001030701	2017-09-09	intergenic	-145984	2017-09-09	ENSGALG00000001656	5.49389	12.06	-2.01112	0.0434	down
chr18	3760264	3808645	18.53	8.91	2.0677	0.00313611	hypermethylation	NM_001030701	2017-09-09	intergenic	135856	2017-09-09	ENSGALG00000001656	5.49389	12.06	-2.01112	0.0434	down
chr1	57489950	57495521	6.09	1	5.62727	0.000446921	hypermethylation	NM_001278007	SSBP1	intergenic	119510	SSBP1	ENSGALG00000012876	0	9.36982	-10.3698	5e-05	down
chr1	57489950	57495521	8.48	2.55	3.23774	0.00297022	hypermethylation	NM_001278007	SSBP1	intergenic	106810	SSBP1	ENSGALG00000012876	0	9.36982	-10.3698	5e-05	down
chr1	57489950	57495521	16.23	6.47	2.48554	0.000289935	hypermethylation	NM_001278007	SSBP1	intergenic	105920	SSBP1	ENSGALG00000012876	0	9.36982	-10.3698	5e-05	down
chr2	141689879	141665330	7.73	0.98	7.25	1.91238e-05	hypermethylation	NM_205217	ST3GAL1	intergenic	-146771	ST3GAL1	ENSGALG00000016210	0	3.58647	-4.58647	5e-05	down
chr7	7473459	7435860	6.41	1.56	3.92169	0.00168639	hypermethylation	NM_001267555	STAT4	intergenic	-348901	STAT4	ENSGALG00000025974	1.94686	9.94501	-3.71413	0.01405	down
chr7	7473459	7435860	10.1	2.81	3.50515	0.00048269	hypermethylation	NM_001267555	STAT4	intergenic	-78451	STAT4	ENSGALG00000025974	1.94686	9.94501	-3.71413	0.01405	down
chr7	7473459	7435860	12.81	5.91	2.14809	0.0035323	hypermethylation	NM_001267555	STAT4	intergenic	-67281	STAT4	ENSGALG00000025974	1.94686	9.94501	-3.71413	0.01405	down
chr23	3198616	3201919	12.42	5.14	2.38931	0.00406183	hypermethylation	NM_001001858	STMN1	upstream	-3166	STMN1	ENSGALG00000001475	6.77488	23.2132	-3.11429	0.0238	down
chr9	23340171	23345268	15.22	6.45	2.33893	0.000688604	hypermethylation	NM_001277478	TM4SF1	intergenic	27589	TM4SF1	ENSGALG00000010430	0	2.19068	-3.19068	0.02335	down
chr18	10725172	10766707	9.78	1.96	4.79612	4.24642e-05	hypermethylation	NM_001031107	TMEM104	promoter	1718	TMEM104	ENSGALG00000007747	0	3.74277	-4.74277	5e-05	down
chr21	5465704	5452492	11.54	3.94	2.88119	0.00220418	hypermethylation	NM_204439	TNFRSF1B	intergenic	29634	TNFRSF1B	ENSGALG00000004419	4.10414	10.8891	-2.32931	0.04295	down
chr2	148009336	147997980	10.09	3.27	3.02374	0.00289373	hypermethylation	NM_001001300	TOP1MT	intron	5596	TOP1MT	ENSGALG00000016146	3.47227	11.5925	-2.81568	0.0438	down
chr6	3848731	3826260	19.78	1.26	14.6176	1.2602e-08	hypermethylation	NM_001031218	TSPAN14	intergenic	560691	TSPAN14	ENSGALG00000002414	0	6.62066	-7.62066	5e-05	down
chr6	3848731	3826260	7.08	0.65	9.57333	0.000131253	hypermethylation	NM_001031218	TSPAN14	intergenic	200551	TSPAN14	ENSGALG00000002414	0	6.62066	-7.62066	5e-05	down
chr6	3848731	3826260	17.44	2.36	7.13008	6.38823e-08	hypermethylation	NM_001031218	TSPAN14	upstream	-5239	TSPAN14	ENSGALG00000002414	0	6.62066	-7.62066	5e-05	down
chr6	3848731	3826260	21.2	4.15	5.01176	5.33254e-09	hypermethylation	NM_001031218	TSPAN14	intergenic	401431	TSPAN14	ENSGALG00000002414	0	6.62066	-7.62066	5e-05	down
chr6	3848731	3826260	9.73	1.91	4.89055	0.000228205	hypermethylation	NM_001031218	TSPAN14	intergenic	223111	TSPAN14	ENSGALG00000002414	0	6.62066	-7.62066	5e-05	down
chr6	3848731	3826260	14.75	2.96	4.85294	0.000567194	hypermethylation	NM_001031218	TSPAN14	intergenic	420491	TSPAN14	ENSGALG00000002414	0	6.62066	-7.62066	5e-05	down
chr6	3848731	3826260	9.18	2.35	3.78776	0.00131139	hypermethylation	NM_001031218	TSPAN14	intergenic	57421	TSPAN14	ENSGALG00000002414	0	6.62066	-7.62066	5e-05	down
chr6	3848731	3826260	11.49	3.25	3.4597	0.000134849	hypermethylation	NM_001031218	TSPAN14	intergenic	549581	TSPAN14	ENSGALG00000002414	0	6.62066	-7.62066	5e-05	down
chr6	3848731	3826260	22.5	7.33	3.04172	2.37144e-05	hypermethylation	NM_001031218	TSPAN14	intergenic	50931	TSPAN14	ENSGALG00000002414	0	6.62066	-7.62066	5e-05	down
chr6	3848731	3826260	21.14	7.25	2.8898	5.06578e-05	hypermethylation	NM_001031218	TSPAN14	exon	21771	TSPAN14	ENSGALG00000002414	0	6.62066	-7.62066	5e-05	down
chr6	3848731	3826260	13.04	4.79	2.68712	0.00429688	hypermethylation	NM_001031218	TSPAN14	intergenic	79151	TSPAN14	ENSGALG00000002414	0	6.62066	-7.62066	5e-05	down
chr6	3848731	3826260	8.81	3.31	2.6129	0.0049615	hypermethylation	NM_001031218	TSPAN14	upstream	-18269	TSPAN14	ENSGALG00000002414	0	6.62066	-7.62066	5e-05	down
chr6	3848731	3826260	14.15	6.29	2.23005	0.00411731	hypermethylation	NM_001031218	TSPAN14	intergenic	327081	TSPAN14	ENSGALG00000002414	0	6.62066	-7.62066	5e-05	down
chr3	99739858	99815656	6.73	1.58	4.06548	0.00148595	hypermethylation	NM_205255	VSNL1	intergenic	-246268	VSNL1	ENSGALG00000016464	10.7236	36.6867	-3.2146	0.0314	down
chr5	23514345	23523190	7.08	2.33	2.95473	0.00405396	hypermethylation	NM_001199652	ZFYVE19	intergenic	30855	ZFYVE19	ENSGALG00000008460	0	7.28252	-8.28252	5e-05	down
chr2	128509821	128503032	26.65	10.58	2.50468	2.59135e-06	hypermethylation	NM_001097531	ZNF706	intergenic	-77549	ZNF706	ENSGALG00000028918	3.9495	16.2233	-3.47981	0.0196	down
