# Supplementary material for: Differential DNA Methylation and Gene Expression Between ALV-J-Positive and ALV-J-Negative Chickens
Source: Front Vet Sci. 2021 May 31;8:659840. doi: 10.3389/fvets.2021.659840 (PMC8203102; doi:10.3389/fvets.2021.659840)
Supplement: Supplementary Table 11 — The six genes were reanalyze based on galGal6. [file Table_11.XLSX]

## Sheet: Table S11
Table S11.The six genes were reanalyze based on galGal6.
galGal4 Results
Genomic_position	Fold change	P-value	FDR	Regulation	Length	Positive.cnt	Negative.cnt	Positive.avg	Negative.avg	chr	tss	tts	strand	RefSeq_name	GeneSymbol	Peak_classification	Peak_To_TSS
chr18:10726761-10727020	4.79612	4.24642e-05	0.0213752	Up	260	10.11;9.36;9.87	0.98;3.08;1.82	9.78	1.96	chr18	10725172	10766707	+	NM_001031107	TMEM104	promoter	1718
chr14:13177801-13178160	2.86946	0.00144783	0.177173	Up	360	15.17;14.56;6.91	3.92;4.11;4.54	12.21	4.19	chr14	13176883	13178792	+	NM_001277162	FAM173A	promoter	1097
chr14:13177801-13178160	2.86946	0.00144783	0.177173	Up	360	15.17;14.56;6.91	3.92;4.11;4.54	12.21	4.19	chr14	13176883	13178792	+	NM_001277162	FAM173A	promoter	1097
chr14:13177801-13178160	2.86946	0.00144783	0.177173	Up	360	15.17;14.56;6.91	3.92;4.11;4.54	12.21	4.19	chr14	13176883	13178792	+	NM_001277162	FAM173A	promoter	1097
chr14:13177801-13178160	2.86946	0.00144783	0.177173	Up	360	15.17;14.56;6.91	3.92;4.11;4.54	12.21	4.19	chr14	13176883	13178792	+	NM_001277162	FAM173A	promoter	1097
chr8:3762101-3762420	2.53167	0.00348721	0.28002	Up	320	17.19;7.28;14.80	5.88;3.08;6.36	13.09	5.11	chr8	3793747	3787876	-	NM_001277507	HSD17B7	intergenic	31487
chr8:3762101-3762420	2.53167	0.00348721	0.28002	Up	320	17.19;7.28;14.80	5.88;3.08;6.36	13.09	5.11	chr8	3793747	3787876	-	NM_001277507	HSD17B7	intergenic	31487
chr1:76428141-76428600	2.46215	0.00233964	0.2281	Up	460	14.16;15.60;16.78	1.96;11.29;5.45	15.51	6.24	chr1	76430010	76431726	+	NM_001193616	CNP1	promoter	-1640
chr3:18746081-18746600	2.31643	2.70802e-05	0.0156325	Up	520	44.49;67.60;42.43	29.42;22.59;14.54	51.51	22.18	chr3	18752872	18690002	-	NM_001031045	TGFB2	intron	6532
chr8:3737861-3738300	2.24029	0.000684085	0.117603	Up	440	35.39;13.52;35.53	15.69;8.21;13.63	28.15	12.51	chr8	3793747	3787876	-	NM_001277507	HSD17B7	intergenic	55667
chr8:3737861-3738300	2.24029	0.000684085	0.117603	Up	440	35.39;13.52;35.53	15.69;8.21;13.63	28.15	12.51	chr8	3793747	3787876	-	NM_001277507	HSD17B7	intergenic	55667
chr3:18759501-18759700	-8.3964	6.75032e-05	0.0289276	Down	200	3.03;0.00;0.00	5.88;15.40;6.36	1.01	9.22	chr3	18752872	18690002	-	NM_001031045	TGFB2	upstream	-6728
chr3:18754421-18754940	-5.08234	1.66543e-11	2.39673e-07	Down	520	20.22;5.20;1.97	49.03;44.15;47.27	9.13	46.81	chr3	18752872	18690002	-	NM_001031045	TGFB2	promoter	-1808
chr8:3791861-3792360	-3.125	6.14256e-06	0.00549726	Down	500	9.10;4.16;4.93	18.63;21.56;17.27	6.06	19.15	chr8	3793747	3787876	-	NM_001277507	HSD17B7	promoter	1637
chr8:3791861-3792360	-3.125	6.14256e-06	0.00549726	Down	500	9.10;4.16;4.93	18.63;21.56;17.27	6.06	19.15	chr8	3793747	3787876	-	NM_001277507	HSD17B7	promoter	1637
chr6:10421761-10422180	-2.60127	0.000189263	0.0562208	Down	420	12.13;8.32;2.96	23.53;20.53;17.27	7.8	20.45	chr6	10420885	10434399	+	NM_001006498	SUPV3L1	promoter	1085
																		galGal6 Annotation
																		Genomic_position	chr	tss	tts	strand	RefSeq_name	GeneSymbol	Peak_classification	Peak_To_TSS
																		chr18:10453152-10453411	chr18	10451563	10493098	+	NM_001031107	TMEM104	promoter	1718
																		chr14:13581738-13582097	chr14	13580820	13582729	+	NM_001277151	FAM173A	promoter	1097
																		chr14:13581738-13582097	chr14	13580820	13582729	+	NM_001277152	FAM173A	promoter	1097
																		chr14:13581738-13582097	chr14	13580820	13582729	+	NM_001277153	FAM173A	promoter	1097
																		chr14:13581738-13582097	chr14	13580820	13582729	+	NM_001277162	FAM173A	promoter	1097
																		chr8:4161621-4161940	chr8	4193089	4187218	-	NM_001277506	HSD17B7	intergenic	31309
																		chr8:4161621-4161940	chr8	4193089	4187218	-	NM_001277507	HSD17B7	intergenic	31309
																		chr1:77613970-77614428	chr1	77615839	77617557	+	NM_001193616	CNP1	promoter	-1640
																		chr3:19505300-19505819	chr3	19512091	19449226	-	NM_001031045	TGFB2	intron	6532
																		chr8:4137381-4137820	chr8	4193089	4187218	-	NM_001277506	HSD17B7	intergenic	55489
																		chr8:4137381-4137820	chr8	4193089	4187218	-	NM_001277507	HSD17B7	intergenic	55489
